# Supplementary material for: Validation of human microRNA target pathways enables evaluation of target prediction tools
Source: Nucleic Acids Res. 2020 Dec 10;49(1):127–44. doi: 10.1093/nar/gkaa1161 (PMC7797041; doi:10.1093/nar/gkaa1161)
Supplement: gkaa1161_Supplemental_Files [file gkaa1161_supplemental_files.zip]

Archive with 23 entries (23 files):
- Supplemental Table 1.xlsx
- Supplemental Table 10.xlsx
- Supplemental Table 11.xlsx
- Supplemental Table 12.xlsx
- Supplemental Table 13.xlsx
- Supplemental Table 14.xlsx
- Supplemental Table 15.xlsx
- Supplemental Table 16.xlsx
- Supplemental Table 17.xlsx
- Supplemental Table 18.xlsx
- Supplemental Table 19.xlsx
- Supplemental Table 2(changed).xlsx
- Supplemental Table 20.xlsx
- Supplemental Table 21.xlsx
- Supplemental Table 22.xlsx
- Supplemental Table 3(changed).xlsx
- Supplemental Table 4.xlsx
- Supplemental Table 5.xlsx
- Supplemental Table 6.xlsx
- Supplemental Table 7.xlsx
- Supplemental Table 8(changed).xlsx
- Supplemental Table 9.xlsx
- Supplemental_document_gkaa1161.docx
