# Supplementary material for: Validation of human microRNA target pathways enables evaluation of target prediction tools
Source: Nucleic Acids Res. 2020 Dec 10;49(1):127–44. doi: 10.1093/nar/gkaa1161 (PMC7797041; doi:10.1093/nar/gkaa1161)
Supplement: gkaa1161_Supplemental_Files [file gkaa1161_supplemental_files.zip › Supplemental Table 1.xlsx]

## Sheet: Table S1
miRNA	log2 FC Control Replicate 1	log2 FC Control Replicate 2	log2 FC Control Replicate 3	log2 FC Control Replicate 4	log2 FC PD Replicate 1	log2 FC PD Replicate 2	log2 FC PD Replicate 3	log2 FC PD Replicate 4	p-value
miR-34a-5p	0.747374	0.136955	-0.272133	-0.612196	1.8237	1.36852	0.966324	0.798102	0.000364146
miR-129-5p	0.442299	-0.118377	0.100798	-0.42472	1.10982	0.408277	0.153906	0.6628	0.0714987
miR-129-1-3p	0.654798	0.479365	-0.360444	-0.773719	1.95575	1.06741	0.995461	0.953588	0.0136491
miR-106b-3p	-0.107146	-0.185454	0.218495	0.0741048	0.340238	0.383555	-0.328159	-0.272134	0.919075
miR-335-3p	-0.139226	-0.404558	0.267906	0.275878	1.6013	1.18502	0.408109	0.539695	0.115108
miR-7-5p	-0.407449	-0.507244	0.649169	0.265525	-0.469491	-0.505645	-1.42619	-1.17411	0.181274
miR-4284	0.705388	0.170435	-0.287393	-0.58843	-1.5087	-1.56922	-1.36231	-1.39171	0.0197653
miR-412-5p	-0.246783	-0.589224	0.665267	0.170741	-0.625097	-0.624931	-0.830874	-1.21782	0.108406
miR-181a-3p	0.63413	-0.270148	0.0321398	-0.396121	0.103288	0.330966	-0.0660725	-0.330414	0.970342
miR-134-5p	-0.0700254	-0.265254	0.267949	0.0673304	-0.573762	-0.27838	-0.337885	-0.754713	0.0655439
