# Supplementary material for: Validation of human microRNA target pathways enables evaluation of target prediction tools
Source: Nucleic Acids Res. 2020 Dec 10;49(1):127–44. doi: 10.1093/nar/gkaa1161 (PMC7797041; doi:10.1093/nar/gkaa1161)
Supplement: gkaa1161_Supplemental_Files [file gkaa1161_supplemental_files.zip › Supplemental Table 10.xlsx]

## Sheet: PD-related target gene clones
Parkinson disease related categories
#	target gene	# plasmid	sequence	restriction sites	# nt
1	ADCY5	pMIR-ADCY5_3	GACTAGTGGCTTACAGAGGCAGCGCCCACAGATTCCAGAGTGCTTACAGAAGGCCAGGTGCTTTGCAGGCTGGGACGAGGAAGCCAAGCCTCCCTGGCCTACTCAGTTGGCCAAGGTGCAGGTGGCTCTTCCTGGAGATGTTCACTCAGACTGGGGGATGCAATGTGCAGCCTTCAGGTTTGCGGAAAGGGAGTGGCCTTGACCTCCACCGGCAAACCAGGCAGAGGAATGGGTAGAGCCCAGCTTTAGAGTCCACAGGGAAAGCTAGCAGGAATTTTGTTTTAGTGGGAGGGGGCAGTTAAACATACCAAGAAAAAAATACTATTTTTATAACCTATGAGGAAGACATTTGGAAAATGATACTCTAGCACAGAATTCAGTGGAATCCTTAGGGCCCAT…	SpeI/SacI	689
2	ADCY5	pMIR-ADCY5_4	GACTAGTGAGTTCTGCATTGCCATCCTGACGTCGGCCACAGGAGGCCTGCTTTCTTCCAGCTGTTGTTCTCAAGTTCCCTGCCCCTCCACATCGCCCGCCAGTGGTGTTGGGTTTTCGTTCTGCTTCCAACCTGAGTAAAGTGTGTGTGCTGAGTTCATCCCATGTTCTCCCATGGTCATGGCTTCCCGGCCCCATGGGGACCCCTCTCCCATCCCAGCAGTGACTGGTGACAGTGTGCAGGTGCAGTGCTAGCTCTTCGTTCCCTCTAAAGGGTGTGCACTCTTTTTATTCCTACTCTTGCAAAAACAGATACGATTATGATTTCCCATGGAAATTGAAAAGTCTATTTAAATAATTTAACTATTAAACACTTTCACTGGTAAGAGCTCG	SpeI/SacI	391
3	ADCY6	pMIR-ADCY6_1	GACTAGTCAGGGCCCAGCCACAAATTCAGCTGAAGGGACCAAGGTGGGCATTGAGTGGACTCTGTGCTCACTGGGTGGAGCTGTGGCAGGGGGCACTGAGCCTCCAGACCCTGCTAACCACAAAAGGGAACATCCCAGCAGGCTGTGCTTGGATCATGCTCGTCTGCCCTCAAGCTGGAAAACAAGGGGCTACCTACCGAGAGGATTATGCAAGTGACTTTCTTTCTTACTTGGGGTAGGGCTGTTCCCTCTCCAATCTTCCAGCCTTTGGGAGCAGGGGAGGGGTCAGTAGCAGAAGCAGAGGGAGGCCTCTTGCCTGAGGGATTAAAATGGCAGCTTGCCATGCCTACCCTTCCCTGTCTGTCTGGGCAGCAGGTTCAGGGCTGAGCCCTTCTTTTC…	SpeI/SacI	689
4	ADCY6	pMIR-ADCY6_2	GACTAGTCAAAGGGACCTCTGACAGCTTAGATTTAGCCCCAGTTCCTGCACGCTCCAGGGAACGGGGTGTCTGGCCTCACTGGTACTGTGAAAAATGCTCAGAGAGCAAGCCTGTGTGTGGGGATGTCAGGTCAGGAGCTGGAAGTTCACCTGCAGGTGCCAAAGAGCAGGCCGGCCAGGGCTGGGGCAGTGCCAGACTCTGATCTGAGGACCCCGTCGGGGTCCAGATCAGGTCACTCTGCCCCAGTGCTCTCTTGCTGTCTGCTGACAAGGGGGCATGGAGCATCTCTTCCTCTTCTGTTGCCAAATAGAAAAGGGTCAGGGCATGGAGAAAGGTGACCCTGATCCCAAACCTGCCCTCCCAAGTCTCTGGTGTTGGGGAGGGCCCGTGTGTTTGTG…	SpeI/SacI	689
5	AKT2	pMIR-AKT2_4	GACTAGTGGGGGGCATTCCTATCCTGCCCCACCTCCCTGTTTATGCTGCCACCTGGAAGCCTTGAGGCCCCCAAATTCCAGTACAGACCCAGTGGTGTGTTCATGGTGGCGTGGTTGCTGTCACCTGGGAaaTCCTGAGCGTTTGGTTAGAACCCTGTTCAGCTTGGGGTCAGCCCTCCCCTAGTCACTGCCCTTTAGCCTGGATGTGTCTGGGCCCCTGCACTTCCCGTGCTTGAGTCACGTGGCTGCATGGCCGGGCGCTGGCCGGATGGAACACCTCCCCCAGCAAGGGACCAGGGACCAGAGCCCTGGCCTGCCCTGCTGAGCCCTGCTGTGCAGAGGGCCTGGCACAGATGAATTTGAGATTTTGCCGCAAGGTGTTAGCACTTCACACCCATT…	SpeI/SacI	689
6	AKT2	pMIR-AKT2_5	GACTAGTGTGATGCAGGTCTCGTAGTGTGGGCACAGGCCTGGCTACCTCATCTTTTTAGTGCCTCTCTCCTCTTCCACAGGATGGGGTCCCACAGCTGCAGCAGCTGGCCCCGTAGTTGAGCATGTGTGGTTATCCTGTAGAGCTTTTCCCAAGAAGGGTGTTTGAACTTAGAGTCTTAATAAAATCTTACCAAATAAATTTTGAGTAGAATAATCGTCTTTTGCAATGTACATTTTAAAAATTTCACACATTCTTTTTTGTATATAAAGAACAGTGACTGGGCACAGTGGCTCATGCCTGTAATCCCAGCAATTTGGGAGGCCGAGGCGGGCGGGTCTCTTGAGGCCAGGGGTTCGAGACCAGCCTGGGCATCATAGGGAGACCTTCATCTCTACAAA…	SpeI/SacI	689
7	AKT3	pMIR-AKT3_6	GACTAGTAGATCTGCGCAAGATCTAGTCATCTGGTTAAGGATTTTAAGCAGATGCAACTATAAACCCAAGAAACTGTATTACTATTACTGTTGGTCATACTAAACCTGTCTATTTCCTGAAGTATATGACCCACAAGGATGTGGAATAACTAGGAGAAACTGTTTTTGTACACTGTACATCCTTAGTATTTTTACACGTATATGATAGGGATGAACATGATTTTCCTTCGTACAGACAGCTTAAATAAAGCACTATGTCAATCTGCTACTTCTCTGTTTATTGTTGTTGGATGTGGTTCTATAATCCCCCCAAATTAAATCTTCTTTAATGAAAACATGATTTTTAATAGCCCCAGCTGGTATTAACCTACCTTGTATAAAATGTGACAGGAAAATATA…	SpeI/SacI	689
8	APBA1	pMIR-APBA1_1	GACTAGTCCGCGGCCACACGCGGTGGCATGCATGGAGGACTCTCCTCTTCGTGGTTGTGTTTCTCGTGCTGCATCCCTGTGTCCACTGAGACTTTCCCCTCTCGCGCCCAGCATTTGGTTTTACACAGGAAGAGAAGAATCCACAAGGACCTCTTTACTCTCTCCGATTTGCTTTTTTTTTTTTTTTTTTTTCAATACCAGGGAAGTTTCGTATGCACTCCCTTGAGGATGGAGAGCAGCCAGCACCCACCTGGTACTGACCCAGGACCATCCTGGAGGGCTTTCTGGGTGTGTCCAGGGGGTGGGCTGTCACTGCTTGAGGGAGAATCCTCCCTTCCCAGGAGGTGCAGACTTCTTAAAAGGAaaTCGCGGGGCAGCAAAGCAGCTGATTCAGCAGTG…	SpeI/SacI	689
9	APBA1	pMIR-APBA1_5	GACTAGTGCAGCCACAGTCTTAAAAGCAAGTCGCTAGATTTTTTGAAAGTCCCAAGAGAAGTGGTGGTCTTCCCTTCTGTCATCCCAGTATATATAGTTATACATGTAAATATCTAAATACCCCATGTAATGGGAAGGCTATGTACAGGGCAGCCTTCCCAAACGCTGTGAGGGCACAGAGCTGCTGTGGCTGCTCCACCAGGGTGTGCTGGTGGCTCAGCTTTGGGGTTGGACTCCCACGTTCACCTCCCCCTCCTGGTCCAGGCAGAGGCACCAGAACCCATCCTGCCTTTTCTCCAGTGTGAGCATTTCAGGGAGCCACCATCAGCCTTGGGTTCATGAGAGGAAGAAACCCCCAAAGACCAATGCCTGGAGCCCACTTCTCCAGCGACACCTTCC…	SpeI/SacI	689
10	APBA1	pMIR-APBA1_6	GACTAGTGGCCGCCCCTCCTTAGATGTGTTTACTCGCATTCACAGGCCACCTGTTGGTTTGAGTTTCATGTGTCTCCTTCCCTGGCCTAGGTTGACTTGAGCACACAACTCGATCTTTCTTCCCCTCCATCAAGGCAGTGTGTGAGGACTGTGTGGGAATGACATTTCTTGTACATACTTAGCACAGCACCTAGAGTATGAACTTGTACTATTGTTCTGTAAAGAGGGTGAAATAGAGCTTATTGTAAAGTGTCGGGAGAAGTATAGTATTGTATTTGTAACAATATCGTTCTTTGTATACACAAAACTCAATGATCTATATATAAATATAAATAAATATATAAATAAAATATATCTACACGTGAGCCTGGAATGTGGACACCGCACACCCACTGAATG…	SpeI/SacI	586
11	ATP7A	pMIR-ATP7A_3	GACTAGTATGCCCAGCCTAAATTTGTATTTTTTGAATTGAGTATAATCACTTTGCTAGTATATATAATTTAATAGATTTTATTTATCTTTTAGTGTTTCAGATAACCTCTCAAAAAGACTTTAAAATAATGCTATTACACAAAGCTGCATTTACCAAAAAATACAGTAAAATCATAATACAGAAACTAAAATTTCCCTAGGTTATGACGCTTTTTAGCTAAATATATACTCTTCTCTAGTTTAAAACATTTGAACTTGCCTAGTTAGTGTGGTTGGCAAATTTAGGAGCTTGTTCCCATTGCCAAATGGATTTAGAAATTCCCTTGTGAGTGCCTGGTAGCTAATACACTGGTCAGAGATCTGGTACTTGTAAGACTATTTAAATTTCTTTGTTAGTTG…	SpeI/SacI	689
12	ATP7A	pMIR-ATP7A_4	GACTAGTCTTTTATCCTTTCATATATACACATGCAAAGTTTACAACCTTATTCCATGCTGTCTTTCAGATTTAGAAAAGATCTAATTTCTGTCTCAGCTGTCTTAAAGAGAGAACTGAAGCTTTTGATGAAGGTGCTATTAATCTAGAAAGGCAAACCCATTTCACTGAAATATCAATGGGTTTGCATATCTAGGCCCTTTTTTTAGACCAATGCCTATGCCATCCTCCATGCTTTCAGTTTGAGTTTTATTATTTATTATTTTAATTCCAGTGGCCCATCTTATAATACAACTTGTTTCTTCTAGAAGACAGAGCTGATAGGGTAAATGTTGAAAAAAGAAGCATGCCTCCTTCTCCCTCCCACCCACCTCAAGCAGTTGAACACAGCCAGTTATTCT…	SpeI/SacI	689
13	CACNA1C	pMIR-CACNA1C_5	GACTAGTGGAAAACAGGACCCAACCATTCACCCAGAATTGACCCATTAAATCTCTTCCAGTCCTAGTGTTCCCTGAGCCCCTCTTGGCACATATATAAGTAAGCTAGAAATTACAATAAGGGACAGTCCATTCCTCTATGACAGCTTGCTGGACTGATTCATGACAAAGTGGAGAAATGTACTCAATACTCCCCGGTTAACACAGTCTAGAAACAGAGTTTCTTTATGGATATCCACACCCAAGTCATCCAAACTTTCTTGATTCCTTTTCACTGCCATCAAGGTCCTCTAGAAATTGAGTTTAGGTATCATCCTTTGAAAAGTTCCCAAGATTTCTACCAGGAGGTACACACAGGCGTTCCCTGTCTAGGGCAGGAGGACTATCCTAGCTTGACCTTC…	SpeI/SacI	689
14	CACNA1C	pMIR-CACNA1C_7	GACTAGTCTCTTTAAACCCCAGGGGAGGCAAATACTTGCTGATGGAGTCTGGGCCGTTTCCATATTTTAAAGAAGACCTGCCTCTGGGGCAAATGTCAGCACAGAGAGGACTGGGAGGAGAATGGAGGCAAGAAAAGGGCATATTTTGACTCCCTCTGTGCCTCTTCCCAGTTCATGGAAGGATGTGTTCAGCTTACCCACCCACAGTGACCAGTGTGGTGGAGCCGCTGACATCTCAAGGATCTATTTGGGAAGGTGAGAAGAGTACTCATTCCATCTGGGGGTGTTGTTCCAGCCACATCAGCCTACCTGGTGGGATGTGGGGGTGTCTGCCACCCTGTCCCCCCTCTGCTGATGTCCCTCCCCTCAGGCTGTCCAGGTGCCACCTGACACAGGCTG…	SpeI/SacI	689
15	CACNA1C	pMIR-CACNA1C_8	GACTAGTAGTCCCATGGGCAGATGCTTACACGACCTCTTTGTGAAGCCTCTTCTGGGTTTAACTTCATTCATCAATTTATTCTTATGTCAAAGCAATGAAACTTTTCTTTCTGGAGCCAGATACCAATACAACAGGTGAACGGGTTTCTGCCACATCTCTACATTGACGGGGGATGCTTGAACAACCCCCCTCACTACACAGACACACACCGTTAAGGCACAAGGGCTGGGGTTGAaaTCTAGATGAGGGACTTTCCTGCTCCTGCAAGGGTGAGCACTGTATACACAGACAAGGAGGGTGCAGTAGAGTGACTCCCTTGGATGGAAGTAGTACCATCAGAACCTACTATTATTATGACATAAATTCTATTTACATACATTGAGAGAATACTACAATCA…	SpeI/SacI	689
16	CALM1	pMIR-CALM1_5	GACTAGTTCTAACTACTCTATAAATATATACATATATTTATATATAAAGTGATTAGTTGAACTGGCATCCTGCTTTAGCCTGAGACTTGCCATAAGAAACTGCTGAGTACTTGGCAAACCCTTTCATAGTTTTGTTCTCCATCTGTTTGGGGTAGGTGTTGAGCGAGGCAAATGGATCTCGATATTTCAGATGGGCTTTTGATGCACTGTTGCCAAGGAAGGCTTTTTCTGATTTTTTGACAAATGAATTTTTGCACACTTTCATTGGTGTCTTTCGGCAACTTACACACATTGAAAATGAGCTATTGTACATATTTTTATATTCTCTTTATAAATGCATGTCTGATTGTACTTGTAACAATATTGTAATGAACGGCTGTGCAGTAGGCCCAGCGCTGC…	SpeI/SacI	689
17	CALM3	pMIR-CALM3_1	GACTAGTAGGCCCCCCGGGCAGCTGGCGATGCCCGTTCTCTTGATCTCTCTCTTCTCGCGCGCGCACTCTCTCTTCAACACTCCCCTGCGTACCCCGGTTCTAGCAAACACCAATTGATTGACTGAGAATCTGATAAAGCAACAAAAGATTTGTCCCAAGCTGCATGATTGCTCTTTCTCCTTCTTCCCTGAGTCTCTCTCCATGCCCCTCATCTCTTCCTTTTGCCCTCGCCTCTTCCATCCATGTCTTCCAAGGCCTGATGCATTCATAAGTTGAAGCCCTCCCCAGATCCCCTTGGGGAGCCTCTGCCCTCCTCCAGCCCGGATGGCTCTCCTCCATTTTGGTTTGTTTCCTCTTGTTTGTCATCTTATTTTGGGTGCTGGGGTGGCTGCCAGCCC…	SpeI/SacI	689
18	CALM3	pMIR-CALM3_2	GACTAGTCCCACTGGCTGCTGTTCTGAAACCATCTGATTGGCTTTCTGAGGTTTGGCTGGGTGGGGACTGCTCATTTGGCCACTCTGCAAATTGGACTTGCCCGCGTTCCTGAAGCGCTCTCGAGCTGTTCTGTAAATACCTGGTGCTAACATCCCATGCCGCTCCCTCCTCACGATGCACCCACCGCCCTGAGGGCCCGTCCTAGGAATGGATGTGGGGATGGTCGCTTTGTAATGTGCTGGTTCTCTTTTTTTTTCTTTCCCCTCTATGGCCCTTAAGACTTTCATTTTGTTCAGAACCATGCTGGGCTAGCTAAAGGGTGGGGAGAGGGAAGATGGGCCCCACCACGCTCTCAAGAGAACGCACCTGCAATAAAACAGTCTTGTCGGCCAGCTGCC…	SpeI/SacI	689
19	CAMK2A	pMIR-CAMK2A_1	GACTAGTGGGACCAGGCTGGGGTCGCTGCGTTGCTGTGCCGCAGAGATCCACTCTGTCCGTGGAGTGGAGCTGCTGGTTCTCCCAGGTGGATTTTGCTGGAATTCTCCCATGTCATCACCCCACCACCGTCACTTCTGTACCTGCATCAAGAAAACCTGCTTGTTCACAAAAGTCATCGCAACTTCAGAGCGAACGGCCACATCTCCCCACCTCTCACCCCCACCCTCTCCCCTGCCAGGCTGGGGCTTCCTCAGGCATGGGTGTCCACAGCACTGGCCCCCTCTCCCCAGCCTCAGCTGCTGTCCGCCTGATCTGTCTTGGGCTGTAGGCTAGAATGCCCGGGCTGGTGCCCACCAGGGGCTGGGGAGAAGGAGGGGTGGCATGATGAGGAAGGCAGC…	SpeI/SacI	689
20	CASK	pMIR-CASK_3	GACTAGTGTTAGATGCTCATTGAACCTTTGAAGGCCCAGGAGTGAGTATCAGTTGGCAGGGTGACAAAGTAGCCTGCCAGAGCACAGCTGGACCACGTCTGACTCGCACAGAGCCATGCGCCCAAGGGCCACGGGTGTACTGGAGGCCACCTGTGGTCTCTCCTTCCTCTTGCTGTATCCCTTGGCACAGGGGAATCATCTGTCCTTGTTGCTTTAGAGACATTAACCATCTCATAACTCTTCCATGAAGTCACATTCTTCCAATACAGGAGATTCGGGCTGGGGTTCTCAGACTCTTTGCCAGAGGTCAGTAGAATGTTTTTCATTAGCATGTGAGGGTGTGAAGTGCTTATATTAACCTGTGATCCTTGAAAACATACCATCATTTTTTGCTTCTTG…	SpeI/SacI	689
21	CASP7	pMIR-CASP7_2	GACTAGTGAAGCTGTTACCACACCCAGGGCTATGAGGATAATGGGAAGAGGTTTGGTTTCCTGTGTCCAGTAGTGGGATCATCCAGAGGAGCTGGAACCATGGTGGGGGCTGCCTAGTGGGAGTTAGGACCACCAATGGATTGTGGAAAATGGAGCCATGACAAGAACAAAGCCACTGACTGAGATGGAGTGAGCTGAGACAGATAAGAGAATACCTTGGTCTCACCTATCCTGCCCTCACATCTTCCACCAGCACCTTACTGCCCAGGCCTATCTGGAAGCCACCTCACCAAGGACCTTGGAAGAGCAAGGGACAGTGAGGCAGGAGAAGAACAAGAAATGGATGTAAGCCTGGCCCATAATGTGAACATAAGTAATCACTAATGCTCAACAATTTAT…	SpeI/SacI	732
22	CASP9	pMIR-CASP9	GACTAGTGGCCAGGGCCCCTCACCCTGCCTTATCTTGCACCCCAAAGCTTTCCTGCCCCAGGCCTGAAAGAGGCTGAGGCCTGGACTTTCCTGCAACTCAAGGACTTTGCAGCCGGCACAGGGTCTGCTCTTTCTCTGCCAGTGACAGACAGGCTCTTAGCAGCTTCCAGATTGACGACAAGTGCTGAACAGTGGAGGAAGAGGGACAGATGAATGCCGTGGATTGCACGTGGCCTCTTGAGCAGTGGCTGGTCCAGGGCTAGTGACTTGTGTCCCATGATCCCTGTGTTGTCTCTAGAGCAGGGATTAACCTCTGCACTACTGACATGTGGGGCCAGGTCACCCTTTGCTGTGAGGCTGTCCTGTACATTGTGGGATGTTCAGCACTGTCCCTTGCCT…	SpeI/SacI	687
23	CCNE1	pMIR-CCNE1	GACTAGTCCACCCCATCCTTCTCCACCAAAGACAGTTGCGCGCCTGCTCCACGTTCTCTTCTGTCTGTTGCAGCGGAGGCGTGCGTTTGCTTTTACAGATATCTGAATGGAAGAGTGTTTCTTCCACAACAGAAGTATTTCTGTGGATGGCATCAAACAGGGCAAAGTGTTTTTTATTGAATGCTTATAGGTTTTTTTTAAATAAGTGGGTCAAGTACACCAGCCACCTCCAGACACCAGTGCGTGCTCCCGATGCTGCTATGGAAGGTGCTACTTGACCTAAGGGACTCCCACAACAACAAAAGCTTGAAGCTGTGGAGGGCCACGGTGGCGTGGCTCTCCTCGCAGGTGTTCTGGGCTCCGTTGTACCAAGTGGAGCAGGTGGTTGCGGGCAAGCGT…	SpeI/SacI	545
24	CHRNB2	pMIR-CHRNB2_2	GACTAGTTCCAGATCCTCTTTCCCCACTGAAGAATTCTGCACCCTCTGGACTTCCCTCTTCTTCCTTCCTTTCTCAGGCTCAAGGTGTGGGGGGCAAGGCTGAGTATTAGGGGAGCTTCTGAGTTCTGAATCTTTGGGTGACCTGCTTGGAGTCTCAGGTCCAAATACTTGAAATCTGTGAGAAGTCCAAGTTCATGGGCTTTTGGAACTGGAAGAACTTTGTACAGCCATGGATTCCAACATAAGCCATGTTGCAGATGAAGAAACTGACCCACACGGTGAGACAAGCACAGGTGGGTCTGACTCTTCCTCCCTGCCCTGAGATCCATCTGTCGAGTGCCCTGTTTTTTCCCCACTTTGAACTGACTGGTTACTCTAAGGAAGTGAACTGAGGATGTT…	SpeI/SacI	689
25	CHRNB2	pMIR-CHRNB2_3	GACTAGTCCCTGACTCTGCTTCCAGAGGCCAGCAGATGGTGGGTTACAGACGGGTCAGCCTGCCAAGTGCACCTGAGGGACCTGACCTGACACAAGCCATTTTGTCCCTAGAGCCCAGCTGGGACTCCTGCTTCTCTAGGCAGGGCAGAGGGAGGAGACACAGCACAGGCACAGAGCATGGGACAGGGACCCCCGAGTCTGGATTCAAGTCCTGGCCCTGCTAGTAACTCATGTGAGCCAGCTTGAGCAAGTCCCTTCATCTTGCTAGAaaTCAGCTTCCTTGCCTATAAAACGTAGGTGGCAATGCCCTCTTCCTGAGGTTGCTGGGAGGATAAGGCAGTGCTTGTGAAAAAGTCTAGCGCTGTACCTGGCACAGAGTAGATGCTTCATGAATGTTGA…	SpeI/SacI	689
26	CHRNB2	pMIR-CHRNB2_5	GACTAGTATGAAAGGGTTACCTGGGCAGTGTCATTCCCTCCATCTCTGTACGCAGCCCTTTGGGAACCATCACAATAAGGAAGAGGTGAGGGCAGAGGTGAAGGATCCACTGCCCAGGCAAGGTGCTACCATGTGGTGGGAGAGTGTGAACCCTCAAGTGCACTGGGAAGCTTTGGGGAACCACAGTCTCTTCCACCCTTGGGTCGTGTGTCGTCCTCTTCTCTTGATGTCAGGGAAGCCCCTATGCCTCCTTCCCGTGGTGGGGCTATCTCTGCAGAGAATCGGGTGCCCAGCTTAATGCTGGGCAAGGACTGGAGGAAGCTCCAGATCTGGAGGTGGCAGAGATACTGGATGGAAACCTGGAGCAAGGGTTTGGGAGGGGAAGTGAGGAAACAGGTT…	SpeI/SacI	689
27	CHRNB2	pMIR-CHRNB2_6	GACTAGTCGTTTCCCCCAATGGTCTTGAAACGGAAGAGGAAACAGGGAGGGCTCTTTGGATGGTTTGGGGACCTGGGGCTGTTTGTATCCCAGTATTAGCTCCTGTTACTAAGGGTCTGCTCTGCGCCAGGTCCTCAGCATGCGTTGTCTTTATTCCGCGTGACAATCCTATGGGAAGGGGCCTCCACCTACGTAACAGAAATGCGGCTCAGAAAGACCAAGTGACAGCTAGTGAGTAGTGCTGGGCCTGAACCCCAAAGTCCACACTCTTGCTATAGCCGCTGAGGCAGGCAGAAGAaaTCCTTGGGAGGAAAGTAAGGGGCATTCAAAGCCTTCTCTGAATCACTCCCCAAGCCAGAGTAGACCTGGTTCCAGTTGTCCCCCCCTTGTTTCCGGGCA…	SpeI/SacI	689
28	CLOCK	pMIR-CLOCK_1	GACTAGTCACACGTGCTTCCTCTCTTGACATCAAGGGAGGAAGGGGATGGCCCATTAAGAGTTACTCAGATGACCTGAGGAAAGGAGGGAAAGTTCCAGCAGTTTCATGAGATGCAGTATTGAGTGTTCTAGTTCCTGGAATTAGTTGGCAGAGAAAATGCTGCCTAGTGCTACAGATGTACATTAAATACCAGCCAGCAGGAGGTGATCATAGGGGCATAGCCAGTTCTGACAGTGTTTTAGGTGCCTGGATATTTTTTGATGGAAAAAGAATATATTGCCAAATATTAAGAAGCTCAGCTATGAAATGACCTCCAGGGAATCAGAAAGGCACTAATGATGTTAGTAACTTTTAGTGGTTCTGTGCCTCTTATCAAGTGTTACAGAGGACATACCACT…	SpeI/SacI	689
29	CLOCK	pMIR-CLOCK_5	GACTAGTATTTTCCTTTATGATTCTTACTGTTCTTCGCAGCTCATCTTTTCCTGCTTAGAATTAACCATTGCTAATTTAAAGGAGCAGCTAGCTGCTTTTCTGTCAGTCTGAAGCGTAGTAGTGGAAGAGGTAGTAAGCACCAGCTGCCTCTTTGCTGCTTTGTTTTCCTCCTGATTCTCTTAAATTTGGGTTGCAAAGCTATCCCGCCCCCCACCCTGCCCCATGAAACTTGAGCATTCAAATGAAGATTCAGCAGTGTCTGTTCTTCATTTCTATAGCCAAAGCTGTTAGTTAAAATCCCAAATCTATAGCATTTAAAGATACCAAATAGAAACACCTTCCAGCTTTAAAAAAAAAAAAAAAAAAGTCTTCCCTCTGCTTTATTCTCACTTTCTTAA…	SpeI/SacI	689
30	CREB1	pMIR-CREB1_1	GACTAGTTTTGGGATTTAAATTTTCACCTGTTAAGGTGGAAAATGGACTGGCTTGGCCACAACCTGAAAGACAAAATAAACATTTTATTTTCTAAACATTTCTTTTTTTCTATGCGCAAAACTGCCTGAAAGCAACTACAGAATTTCATTCATTTGTGCTTTTGCATTAAACTGTGAATGTTCCAACACCTGCCTCCACTTCTCCCCTCAAGAAATTTTCAACGCCAGGAATCATGAAGAGACTTCTGCTTTTCAACCCCCACCCTCCTCAAGAAGTAATAATTTGTTTACTTGTAAATTGATGGGAGAAATGAGGAAAAGAAAATCTTTTTAAAAATGATTTCAAGGTTTGTGCTGAaaTCCTTGATTGCCTTAGGGACAGAATTACCCCAGCCTCTT…	SpeI/SacI	689
31	CREB1	pMIR-CREB1_6	GACTAGTGCTCTGAGAaaTCTTAAGTCAGGAATGCTGAGTATTATAGTATATTGAGGTCAGATGAAATTTTACATTTTTGTGTGTTCTGTTGCATTCCTTCTGGTAGTTTCTATGACTGCATTACTCCAGCACTCATGATTGATTTTATCTTCTAATTTTCTTCCAAGTATTTTATTTTTTATTAGTTTTCTTTGGCTTGATACTTTTAAATATGTTACatGTCACTTGAAAGCCTCTCCCCCAAAAGTATTTGGTTTGTATGCTTTGTCTGTGGCAGCTATAACAGTGGTAAGAACATTTTGAAGATAGCTTTTTAAAGGAACCACTGATTTTTTCAAAAATCATCCTGGGGGAGGAATTTTGGCATTTCATTTGAGCAGGGATTTTGTCAGAAAATG…	SpeI/SacI	689
32	CREB3L2	pMIR-CREB3L2_6	GACTAGTTAGATTGTGAAAGCAGCTTTTAGTTTAACTTATTCACAGACCCCTTATAATTACCATGTTTTTTTTTTTCTTCCTAAATCTCTTGGTTCAGCTTGTGAATCTTACGTGCCCGTAAAGTTGGGATGTTGAATTGGCTCTTCTTTGTTCTGGCAGTGAGTCAAGTGTCCAGCATTTTTTCATAAGTGTTTTTTAAAATTGTTCTCCAGCATTTTATGGCTCCTCCCTCCCATGTCCTCAGACCCAGCAAAAGCGTAGAGGCAGAATTAGAGGCCTCTCCAGGCCAGCTCCTCTGCCCACATGTCATACAAGGTGTGAATTTGAGCACAGTCCAGAAATGGAGACATCCCACCCCCAGTTGAATAATGGCCCATTCATGCCAACCTTGCCAACAC…	SpeI/SacI	689
33	CXCL12	pMIR-CXCL12_4	GACTAGTAAGATATTTTAAAATCTGTCACGTAGAACTTGGATGTACCTGCCCCCAATCCATGAACCAAGACCATTGAATTCTTGGTTGAGGAAACAAACATGACCCTAAATCTTGACTACAGTCAGGAAAGGAATCATTTCTATTTCTCCTCCATGGGAGAAAATAGATAAGAGTAGAAACTGCAGGGAAAATTATTTGCATAACAATTCCTCTACTAACAATCAGCTCCTTCCTGGAGACTGCCCAGCTAAAGCAATATGCATTTAAATACAGTCTTCCATTTGCAAGGGAAAAGTCTCTTGTAATCCGAATCTCTTTTTGCTTTCGAACTGCTAGTCAAGTGCGTCCACGAGCTGTTTACTAGGGATCCCTCATCTGTCCCTCCGGGACCTGGTGCT…	SpeI/SacI	689
34	DBH	pMIR-DBH_1	GACTAGTGGGGGGACCTACTCCTCCCCCTCCTCCATGCTGTCCCTGTGGGCTCACACCGGCACTGTGCACTCTACTCTGCGACGATCCCCATGGAACAGCCCTGCACGCCCAGGATGAAGGGGCCAGACCACGCCCCTGCCTGAGACCACGGTCCAATCCAGCCTTCTTCCCCCAGGGTCCCCTGCATGGCTGAGAGGGTGTGGGTGCCCTGTTGACCTACCCTGGACCGAGTGGACCACGACCTCGTCCATTTAAACCCGGCTGACTCAGTGCAGGGACAGCCTGCACAGTGGTCCAGGGTCCAGCCCTCCGCCAGCCCTGTTCCGCCTCACTGGGTGTGGCCTGGCTTCTGGGACAGGCACCATGCTGGGCCGGGGTGTGGAATCACCGGGAACGCC…	SpeI/SacI	689
35	DMRTA2	pMIR-DMRTA2_1	GACTAGTGGCGAGGGGCCTGGCAGCCGGCCGGTCCCCAAACAGGAACCCCAGCCCTGTTCCCGCGGGCCATCGACCCCTCTTCGCCCAGCGCTCTCTCTGCGCCCTGGCTGGGCGTCTTCTCACTCTAAGGTGGTTTTTGGGTTTTGTTTAGGAGGGTGGGTGGGGAAGGCTGAGCAAAGGGGGAGCAGCTACAGACAGGTGCAGGTGTTCTCGGAGGGGGTGCGCGGCCTGGGTCCTCATCTCCTACCTCCGGATCCCTCTTCCAGCCTCACCCGGCCCCCTTTCCAAAAGGCTGGGAATTCATGAGAATTCAGAGGCTGCGACAGCAGCGCAGGCTCCTGCGGCTCCTTAGCTGTGCTCATCCGGCTCTCAGTGGATGGCAGGATAATCCGAGAGTC…	SpeI/SacI	689
36	EN2	pMIR-EN2_2	GACTAGTTCACCAGCAGCCGCCCAGGCCCGCAGCCTCACCCGGCTCCCTCTCCTCACCCTCCTGCACCTAACTCCCTCCTCCTTCTCCTTTTTCCTCCTCTTCCTCCTTCCTCCTTCCTCCTGCTCCTCCTTTCTTCTTCTTTTTCTTCTCCTCCTCCTCCTTCCTTCCTCCTCCTCCTTCTCTTTCCTCCTCCTCCTCACCAAGGGCCCAACCGTGTGCATACATCGTCTGCGTCTGTGGTCTGTGTCGCTGTCCCCAGTCCCACCGCAGTCCTGCCGCAGGCCTAACCCTCCTGCCCTGGGCACTGCCTCCATGCAGAAGCGCTTCGAGGTTCTGGGGCTAAAGGCCTGGGGTGTGTGGCCTAAAGCCCAAGAGCGGTGGGGCGACCCTCCTTTTGG…	SpeI/SacI	689
37	FLNA	pMIR-FLNA	GACTAGTGTCTGGGGCCCGTGCCAGCCGGCAGCCCCCAAGCCTGCCCCGCTACCCAAGCAGCCCCGCCCTCTTCCCCTCAACCCCGGCCCAGGCCGCCCTGGCCGCCCGCCTGTCACTGCAGCCGCCCCTGCCCTGTGCCGTGCTGCGCTCACCTGCCTCCCCAGCCAGCCGCTGACCTCTCGGCTTTCACTTGGGCAGAGGGAGCCATTTGGTGGCGCTGCTTGTCTTCTTTGGTTCTGGGAGGGGTGAGGGATGGGGGTCCTGTACACAACCACCCACatGTTCTCTTCTCCAGCCAAGAGGAATAAAGTTTTGCTTCCATTCTCCTTGAGCTCG	SpeI/SacI	337
38	FOS	pMIR-FOS_1	GACTAGTGGGGGCAGGGAAGGGGAGGCAGCCGGCACCCACAAGTGCCACTGCCCGAGCTGGTGCATTACAGAGAGGAGAAACACATCTTCCCTAGAGGGTTCCTGTAGACCTAGGGAGGACCTTATCTGTGCGTGAAACACACCAGGCTGTGGGCCTCAAGGACTTGAAAGCATCCATGTGTGGACTCAAGTCCTTACCTCTTCCGGAGATGTAGCAAAACGCATGGAGTGTGTATTGTTCCCAGTGACACTTCAGAGAGCTGGTAGTTAGTAGCATGTTGAGCCAGGCCTGGGTCTGTGTCTCTTTTCTCTTTCTCCTTAGTCTTCTCATAGCATTAACTAATCTATTGGGTTCATTATTGGAATTAACCTGGTGCTGGATATTTTCAAATTGTATCT…	SpeI/SacI	689
39	FOXA2	pMIR-FOXA2_2	GACTAGTAAAGTGTTATACCCGGTTTTATCCCTTGAATCTTTTCTTCCAGATTTTTCTTTTCTTTACTTGGCTTACAAAATATACAGGCTTGGAAATTATTTCAAGAAGGAGGGAGGGATACCCTGTCTGGTTGCAGGTTGTATTTTATTTTGGCCCAGGGAGTGTTGCTGTTTTCCCAACATTTTATTAATAAAATTTTCAGACATGAGCTCG	SpeI/SacI	214
40	GCH1	pMIR-GCH1_1	GACTAGTGCTTCATTCAGTGTGTGTGCGTTGGTTGCCGATCGTACTGCCAGTAGCATTGTCTGTCTGTCCGGTCTTGTTTGTACATTCCATTTTCAATTGTTACAGATGTGAACTTTATTCCTTGTCACTAATTATATTTAAAATTATTTCTAGGAAGTCAAATAAATATAATAAAGGGTTGAGCCCTCTACTTTCTTCTTGCCACCTTTTTGTGGCAATATTAAAGTGAACTGCTAATAGTGTAAGTACGTGCACAAAACCACTGCCAGATAACCAGAGGGGCCTGGGAAGGGAGAAGAATTAGTGTATTTTTTTCAAATAGTACAGTAATTTGCCTCATAAGCATAGGAGCATTGGGAATGAGAGGGAACTGTGCCCAGTATACTGTTTTTTTTCTT…	SpeI/SacI	689
41	GNAI1	pMIR-GNAI1_12	GACTAGTGTTAATAAGTATGCATGATGCACATTAGCATGTCAATGGCTGTGAAAAGCCAGTGCAGTAAAGAAGTAAAGAaaTCTCTGTGTGTTAACCCTCCATTTCACAAACATAGGAACTGCACAGACACAGCAGCCACTACCCAGGTGTGAATGCAGAGCACTTAAAACGTAGCTAGTCCAAAGTGAGTTGGCCTATTAGTGTAAAATACAAGAGTTCAGATACACAGAATTTAAAAATTACATGTTGAACTGATTTGTGATATATTGGGTTATATAATTTTAAAATTCTACTTTTTTTTACATTTTTAATGTGGTTTTGGAAAATAGGTACTCATGTGTCTTTGCATTATATTTGTATTTGGGAAATGAAATGCTTTATTTTTCTTCCACAACAAC…	SpeI/SacI	689
42	GNAI1	pMIR-GNAI1_8	GACTAGTCGTTTCACAATCCCACTGGCCTGTTTCCCAGGCATTTTTTTAAACCAATTACTGTTTGCTTTGGTGTCTGTTGTGATTTCTCTTATTTAGTTGGATTTTGTAGTTACTTTAAAAGTTACGAAATTTCACATTTCATCAAGTCCAGAGGCCAGAGACACCCAAATATGCACAGACAGGAATCAGCTGCAATTGTCCAAGCCAGAGCTGATTAGGCCTCAACTGGAATAGTCCCACCATGTAATAAATCTTCCTGAGTATTGTGTATAAGGTCAAATATTTCCAGCTTCTTTGATTTTACTGCCCGTCTTCCTAGGTCTCCATCCGTAAAGTGGATGGAAACACTGTCATTGAAGGAGCTAGTTCTTCAAATTTAATTTTTTTTTTTTTTTTTT…	SpeI/SacI	689
43	GNAI3	pMIR-GNAI3_11	GACTAGTATGTTTTCATGCTTTTACCTAGCAGGACCACCAGAGGCTCTGTCACACTTGCAGTCCCTGGCCCAACACCGAAATCCTTCTGGAATCTGTGCTCTGGGGGCTGTGCCGGGTAGAGAGGGCAGTGGGAGGTAAGAaaTCTTCACCCTTCACCACCTTCTCCACCCAGCATGGCCGGCACACTTTGGTCTACGGCACATCTCCAAGTATAGAGTGGGTTTTGAATGCTGTTATGTCTCACCGTGGGGATGGGAAGGAATACTCTGTTTTGGACTATTTGGAGGTACATGTGAGTGGATTTTATTACCAGAGTAGGAACTGTTTCAAGTTAATGTGTCTTTTATGTTGCTTTTAAGACAACTTTTGTGCCGCTTTTATCCATTCTTCCTTTTATC…	SpeI/SacI	689
44	GNAI3	pMIR-GNAI3_12	GACTAGTTGTCTCTATGAATTTGACTATTTTAGATACCTCATATAAGTGGAATCATAGTATTTGTCCTTTTGTGTCAATCATATTGTATTTTTGTCTAAAAAAGGAAAACTATCAGATTTATGTGAAATGTAACGTAATTTACATTTGATTTACTGTTAGTAATGTCTCTTTAATCATGCTATGCTAGGGAAGTACATTATGGTCTCTCCCTCTAAGAATATGAAGAGGAAATTTTACCTTCAACAAACAAGCAAACTTAGTTATATTTTTGTGATTTTATGCTGTTTTCATATTCTATTTTGAGATCTATTTGTCTTAGCTTGGAGGTGGTTTTGTTAAATGTCCACGATTTAGAGACGGCATAATGAAAAAATGACCAAGAATTTGGTTGGGAATGG…	SpeI/SacI	689
45	GNAI3	pMIR-GNAI3_21	GACTAGTTTGGGTGAAATTAACGTTTTTCACGCCTCTAACTTTTCCCAAATTCAGAAAGCAGATGCTTGGGTGAAATTAACGTTTTTCTCACCTCTAACCTTTCCCAAATTCAGAAACTGGCTGGGCTCTAACACTTGTCCTATAGAACTCCTGTCCTACAGAATTCTACAGGCTAAAGAGAACCACTCTTGGGTAGTCTTCCAGCTGCCAATTTAATTGGCATGAGAGAAAGCTGGTCTGCCAGTCTCTCCTTAAACTCCTACGGACAGTACATTTTTAGCCTCCTAAGTGGGGTTACTAGCTCAACCCTTCTATTATGTTGCAATGAAGATTCATATCATATGTTATTTTCTCTGTTCTGTCATTTTCATCTCCTTCCTTAGGCAATTTGGGAGAGT…	SpeI/SacI	689
46	GNAI3	pMIR-GNAI3_22	GACTAGTGTAGAGTGACACAAGGCTTAGAGAAAGGGTCATGGGGAGAACTTGTTCTACCAAAGCTGCTTGATGCAAAGGCCACTCACCACTTCGTCATCTTCCACCAGCACCATATCATAGGCACTGAGGGCTGCACAGAAAATGATGCAGGTGACTCCCTCGAAGCAGTGGATCCACTTCTTTCTCTCGGATCTCTGCCCTCCCACATCAAACATCCTGAGGGAAGAAGCAGCTATTTTCATAGGTATGCCCAACATACGACCTATATGCCTTTGATGGTCACCCCGTGAAGTGGGAGAGGAAAAGGGGGAGAAGCAGAACAGTAATTTAGATTAGGCTTCACCAAAGGCCAAGAAGCCTGCCTGTGCCCCTTTTCAGGATTCCACACGTGTATCCGA…	SpeI/SacI	689
47	GNAI3	pMIR-GNAI3_29	GACTAGTCCACTGGCTGTACTGACTTCTTCACCCTATCTTGTCTTTTGGGGCTTTGTTTCTACTCACTTCATCTGTTTGACGATGGTGCTCTTTCCTGACTCCCCAGCACCTGGAAGGAAAAATGCTTATGCTTTCGATTTCCACCAGTTCTCCTCAGCCTTCCAGGAGATGGCCTGGGAGAAGTCAGAGCCACTGCTTGCTTGGGGGTCTTGTTAGGGGAGAATACATAGGGATGACTGCTGCCCTCAATTTCTGGCAGGCTTGAaaTCAGGCCATTCAACCTGGATTTAGAGCAGTTTCTTAACTTCAGTACTATTTAGTTTGGGCTGTCTCATGCATGGTAGGATGTTCAGCAGCATTCCTGGCCTCTACCCACTAGAGGCCAATAGCATCCCACT…	SpeI/SacI	689
48	GNAI3	pMIR-GNAI3_32	GACTAGTGGACTTGTGAGCCTGTTGGTGAGGGAAGGTCCTGTTCTCTTCTGATTTCTTGGCTTAGAGTTCTCTGCAGATTGGGTACAGTCTGCAAGTCCAGGGTCCTTGAAGCCAAAAGGATGTGTTAGGTTTGGTTAGATTTGGAAATGGGTGGGTTCATGGTGGCCCTTGCACTATTCCTCGCTCAAGAGTAGAAAAACTCTGGAATAGCCTTGGCATTCTGGATCCCCTTGGGGTGGCTGTTTAGGCCCCATATTAACTCAGCTCTAGATCTCCTGATCCCCTAGCCAGACTGTGTAGAGGAGAGGAAAAATGACCTGCCACCCTTCCTTCCCATGGGGTGAGGTAGAACCCACCAACCCTTCAGGAAAGTAGGAAGGACCCCTGCCTTCTCTGGC…	SpeI/SacI	689
49	GNAI3	pMIR-GNAI3_35	GACTAGTTAAACTTACCTAATCCTAAGAATCACCTGGGTTGCTGGTGTCTGTGTTTCCTCAAGTCTTAGGTGCCACTGACTAGAAGATTACCCTGCTTTCCGAGATGTTAAAATAGTGTATGTTTTTAAATGGTATGTTAGCATCAAACTCCAGAGCCAGAGAAAATATTTTAAGCTAATACAGGTAGTTATCACATCTGTGAAGTTTGAAAAACCCTGGCCTGAAACAGTTCTCAACTTTTAGTGTACAGTGGCATTTACCTGGAGAGCTTTTTAAAAAATACTGATTTAATTGGTCTGGAGTGCAGTCCAGGCACAAGGATTTAAAAACGTCCCCAGCTGATTCTAGTGTACAGCCAAGGTGGAGAACTACTGAGGTCGAAGGATGTAATTTGCTCT…	SpeI/SacI	689
50	GNAQ	pMIR-GNAQ_1	GACTAGTTTGTGCCTCCTAGACACCCGCCCTGCCCTTCCCTGGTGGGCTATTGAAGATACACAAGAGGGACTGTATTTCTGTGGAAAACAATTTGCATAATACTAATTTATTGCCGTCCTGGACTCTGTGTGAGCGTGTCCACAGAGTTTGTAGTAAATATTATGATTTTATTTAAACTATTCAGAGGAAAAACAGAGGATGCTGAAGTACAGTCCCAGCACATTTCCTCTCTATCTTTTTTTTAGGCAAAACCTTGTGACTCAGTGTATTTTAAATTCTCAGTCATGCACTCACAAAGATAAGACTTGTTTCTTTCTGTCTCTCTCTCTTTTTCTTTTCTATGGAGCAAAACAAAGCTGATTTCCCTTTTTTCTTCCCCCGCTAATTCATACCTCCCT…	SpeI/SacI	689
51	GNAQ	pMIR-GNAQ_7	GACTAGTTTCCCTCAAATCACCTACCGATTACCCTTGATTTCCCTTTGTTTTCAGTTTCTCAAAACGAATGAAATGAAATATAGCAGAATGTTAACCCATATAAAAATAAAGTGTACCCAAATATTGTAATGTATATTGCTGCTCTTCTTCAAATTAAATAAGGGTTTAAAACCACTTAATTGGTAATCAACATCTCAATTGATACAAATAAGGTGTGCTTGGTATACATTAATATTTTCTTCCAAAGATATATCTTTGGTTAGAAACACAAAAAAATAAAACatGTAATATTGTATGTTTATCTATCTCTACATATTTCCAGCATATGTAGCGTTAATAGATCTGTCCTGGTAACTGTGTCTTTGGGATTTCATTTTGGTTCCATCAAATTAGGAAAA…	SpeI/SacI	689
52	GNB5	pMIR-GNB5_3	GACTAGTGAAGAAGGAAGTGCTTTTTGTTATAGGATCCCTTCTTTTCCTTTTTTTGTTTTTTTGTAAGATGTAGATGCTTATTCTTTGCTTTAGAAAACTTCTCACTTAAAAAGATGGCATGCACCTAGGGGAATAAAAGGTCACCTCAGACACCAGGTGTCATTCCTGGTGAGGCCTGCCTCGTCGGTGGCCTGGGGTCTGCCGGCAGGTTCTGGCTGCACCTGAAGGCTGCGTGCACCTTGTCCCCTGGACAGGTCTCCTTTCCTGGCCCTGCTCCAGCCCAGCCCTTCTTCTAGTGGTAGCTCTGGCTTTGCAGGCCCAGCTCCAGGCCCTGCTCCTCAGAGAGACTCTTCCAGAGCTGGAGCTGGGCACAGCCATAAGACAGGACTGGACCAGAT…	SpeI/SacI	689
53	GNB5	pMIR-GNB5_5	GACTAGTCCAAACAGATGGGCCCCCAGGGGTGTAGAGCCTTGGGCAGCCCCCTCCTGGGCCAGAAAAAAGAAAGTTCAGGCAGAAAGGTGTGGGTGATGGGTATTTATGGGAAATATCTGTGACATGAAGCCAAGTCCAGTGCTTTAGAATGCGCGGTCAGCCTCTCACCGGTGGGGCCCTGGCAGCCGTCCCTCTTCTCCCAGGCGAGCCAGAGGTGGGCATCCCGTTGCCACTGCCCTCTTCCCGCTCTTCTACCTCCTTTGCACCCTTCTCTAGGTTATAAGTGGCTTAAAACAGCACAGGGTTGTAAGGGCCTTTGTGTCCCGGGCTCTCATAGTTGCCAGGCCAGCTGGCTGAAAGGTGGCACCACCGATACTGGGACTCCTCTGTGAGTTAGA…	SpeI/SacI	689
54	GNB5	pMIR-GNB5_8	GACTAGTTCCAGCCCCTCTGTGTGAGACCTCCCAGAAACCACTAAGGGCCTTGGAAGAGCTTGGCAAAGAAAGAGGTGACAGGATGATTGAGGAGAGCCACCCTAGGGAAAGCCTTCAGAGGAGGCTTTGGGACAGCCCCGGTCGGTGGAGGAAGTCCCAGAGAGGCAGTCGGAAGGGCTAGGGACCAGCTGAGGCCTGTGACCTGAAAATCCTTTCAAAAGAGGACGCCTGGAAGCCTGGGGAAGGCACAGTGGGTGGGGTAGAAGACTGGGGCTGAGGCCCAGGCCATTCCCAAGCCTGGAAGAGCTGATTGAGTGGGGATTTGTAGATCTTCATTTCCCAAACTTGCCTGCTGAGAAGAATCGTCCCACCCATGGCAGGTTCCTGCACTGCGCCTT…	SpeI/SacI	689
55	GNG12	pMIR-GNG12_1	GACTAGTTGGAATAGAGAAACAGCTCCTCGCCTCTTCCCAACAACGCAAATTATGAGCAGCTCCTTGAAGAGATTTACCTTCAGCTTATTTGGTAACCACTGCTAATAACTAAAATGTTCTCAGCTTGGAATAATGGACTCTGAAGTCTCTATTTTCCAAGTTGTCCTTTCTCTTAAAATACCCTTTACTGATTTAATACAGAATAACAATCTTATTTTCCACTTGGTAACTATGGCTTTATGTTGGGTTACTGTTTAAGGAAAGTTGATCTGGGCCTTTTTAAAAACATAATTATATACTTTAGAAATACAAGGGATTCCGATATGTCAGGACCTAAATGGCCTAAGCACCTGTCAAATTAAAATTCCAAAATTCATTGAAATCCTAAAGCCTTGATA…	SpeI/SacI	689
56	GNG2	pMIR-GNG2_1	GACTAGTGTCTTTGAGAGGGGCCTGAAGAGCCTCCGGGCTCCTGGGACATTGATGTAGAGTTTTTAGTGAAGTGGGCACCTTTCTAGTCCACGGCATTTGAAGAGAGCGAGGAGAACCATTCTGGAAACTCTAGGCTATGCATGTTTAAAGATCTGGTCCCCTTTATGAGAATGCAAGCCGATCCACATCCTGACTTAAGAGATCTGATTCTGACGAACTGCCTGGAGGAGGGGAATATATAAAAATAAAATTGGTGTCACTTCTTTTCTGCTATCCCCCAGCCCCCCCCCCAAAATCCTCATGTTTCTGCTTCATATTTTGAAAAATAACAATTAAAACAGACAGCTGTACTGAGGTAAGATATGTGTGACCTTCTTGGAATGAATATTGTCTTTAGA…	SpeI/SacI	689
57	GNG4	pMIR-GNG4_2	GACTAGTTCAAGCGATTCTCCTGCCTCAGCCTCCTGAGTAGCTGGGATCATAGGCACGCGCCACCACACCCAGCTAATTTTTTGTATTTTTAGTAAAGACGGGGTTTCACCATGTTGGTCAGGCTGGTCTCAAACTCCTGACCTCGTGATCCACCCGCCTCGGCCTCCCAAAGCGCTGGGATTACAGGCGTGAGCCACCACACCCGGCCGTGGAATGGTTTTCTTAGCATATCCTCCTGGGGCCGTGGCGCCCCGGCTGTGGGCCGTGGTGGATGTCCCTTGTTTCAGTGGTCCTACAAAGGTAGATGGTGGGCGGACACCGAAGTCAACTTGACTGTAAAAGTACCCCATACCGTTGACGCGCTGTGGCAGACCTGTGGGTGCGGTCTCCCCTCTCCA…	SpeI/SacI	646
58	GNG7	pMIR-GNG7_2	GACTAGTCTGGAGGGGGCTTCGTCTATGAAAAGTTGCCAAGTGTGACTCCCCTGCATGATGTTAGCCATGGGTCCTTTCTGCAGGGTCCCCTCTGTGCCAGAAATGGGTTTTCGGGACTTGCCCCAGGGAAGCCGTCACCGGCCCGGCCCATCATGTTTTTGGATTTTTTTTTTTTTTCTTTTTTTGAGATGGAGTTTCATTCTTGTTACCCAGGCTGGAGTGCAGCTGCATGATTTCAGCTCACCGCAACCTCTGCCTCCCCGGTTCAAGCGATTCTCCTGCCTCAGCCTCCCGAGTAGCTGAGACTACAGGCGTGTGCCACTACGCCCGGCTAATTGTTGTATTTTTAGTAGAGACGGGGTTTCACCGTATTGGCCAGGCCGCTCTCAAACTCCTGA…	SpeI/SacI	689
59	GNG7	pMIR-GNG7_3	GACTAGTTGGAGTGACTCTGAAGGACTCTGGGAGGTGAGACGTTGTCCCGGAGATCAAAACGTCCGCTCAAAACGTTACCCTGTCGCTCGAACCCGATCTTTTTGCTTTTCCACCCCCGTGCAACCCAGGACGGCTGTCTGAGGCCGGGAGATGCCTTAGACGCAGGATGGGCCACTCCTCCCAGCGGCAAGTGGAAATCGAAGATGTCATGGGGTCGGGGGGAGGCTTCTGAAAGATGACTGCGTCCTCCTCTGCGGCACGGACGGGAGCAGGTGCAGCCACATCTTCCAGGGCCTGCCGGCATCACCTGCGGCCACACCTGAGATGGACCCCACGCAGCCCTGATCGCAGGAGGCCTGGCCGCCCCGACCCCCTCCACGGGGCTGGCCTAGAAGCAA…	SpeI/SacI	689
60	GRIA3	pMIR-GRIA3_1	GACTAGTATCCCTTCCCACTGGAGGCATGTGATGAGAGGAAATCACCGAAAACGTGGCTGCTTCAAGGATCCTGAGCCAGATTTCACTCTCCTTGGTGTCGGGCATGACACGAATATTGCTGATGGTGCAATGACCTTTCAATAGGAAAAACTGATTTTTTTTTCCTTCAGTGCCTTATGGAACACTCTGAGACTCGCGACAATGCAAACCATCATTGAAATCTTTTTGCTTTGCTTGAAAAAAAATAATTAAAATAAAAACCAACAAAAATGGACATGCAAGATTCCAGTATGCGAAAAAAAATCTTATTAAGTCAATTCAACAAAAGCCATTCTTTGATACCACTGCAGAGTATATAAACACCATGTTCTTTAATACACACACACACACACACACAC…	SpeI/SacI	689
61	GRIA4	pMIR-GRIA4_2	GACTAGTGAACAATACATTGCAATAATTGATATAAATGCCATCACTGTAATAAACTTTAGAGACTTTTTTTTATAAAAGTTGTTGGTCATCTTCTTGTTTGCTGTAACCTTCACTATGTCACATGAGTCGATTCACCGATTGCATTTGTCTCACAACCAGGAAGAAAAGCAAAAGGAAGAAAACGTTTAGGTTCAATCATCAGTCTGCGGTGTAGACTCGAAAGAGATGACAGGTCACTCATGTTAATGGTATTATTTATAATCTCATTCTGTGTACAACATTGTGGTTTTTGTACCCACCAAAAAGAATAAAACAGCAGATGTTCTTACAATATCTACAGAGCTTAAAAGTTTTTTCTTATCGTTATAAAAGTTATTTGAGAAATTATAAGACTATAA…	SpeI/SacI	689
62	GRIA4	pMIR-GRIA4_3	GACTAGTTTGTTCCCTTTAAATCATATGAAGGCATTCATAATAGCTTGGGGTAGATAACAAATGAAGAATTAGTCTTTGTTTTCAACTGGAAATTGTAAAGAAAATTATACTCATGTTTATTTATAAAAATCACCTTATGTATGAATTAAACTAACATGGTTCAAAAGAAGGTTTGGTTCATTTGAAATAATAAATAAGTACTCTAATACAGATAAAAATCATGTACTTAGGGTATTGGCAGAAAGCACAAGTTAGGATGATTTCAGAAGTCTGGCCTTGAAGGATGAGTTGAGTTTTAACAGGAGGAGAAGGTGTTAAGAGCCATATGAGTGAGCAGTGGCCCAAAGCCATGCACATCAGTGGCTCATTTAAGGAATGAATGCCATTAGATGGGCTAC…	SpeI/SacI	689
63	GRIN2A	pMIR-GRIN2A_1	GACTAGTAAATCTTCCATTAATGTTTTATCTATAGGGAAATATACGTAATGGCCAATGTTCTGGAGGGTAAATGTTGGATGTCCAATAGTGCCCTGCTAAGAGGAAGAAGATGTAGGGAGGTATTTTGTTGTTGTTGTTGTTGGCTCTTTTGCACACGGCTTCATGCCATAATCTTCCACTCAAGGAATCTTGTGAGGTGTGTGCTGAGCATGGCAGACACCAGATAGGTGAGTCCTTAACCAAAAATAACTAACTACATAAGGGCAAGTCTCCGGGACATGCCTACTGGGTATGTTGGCAATAATGATGCATTGGATGCCAATGGTGATGTTATGATTTCCTATATTCCAAATTCCATTAAGGTCAGCCCACCATGTAATTTTCTCATCAGAAATGCC…	SpeI/SacI	689
64	GRIN2A	pMIR-GRIN2A_13	GACTAGTTTATTTGGAGATCCTGTTGTTGGGTCTACAAGTGCGTGACCATGTTCTCCTTGGAATGTTGAGCTATGCAGAAATGGAGCACTCCAAAGAACGATTTGACCAATAGCATTTCTTCTCTGGGGGTTGTATTTCAAAGCATGCAACTCTCCAGGGAACCAGAACTAAATTGCTTAAAATGAAGTCATTCCTCAGATTAACTTCCTCAGATAAAGTGTCAGCGGTCTGCAGAAACGAAGAAGACAAAACTGAGATTATCACTCATAATTCTCTTACTTACTATGTCAGTGAAACAATGAGTTTGCATTTTTGCAATCCTAGAACATTCTTCATTAGCCCTGGGTCATGACCTCTTCCAGTTAATTCTCTTTCACACCTTTAGGAAAGATTTAAGA…	SpeI/SacI	689
65	GRIN2A	pMIR-GRIN2A_2	GACTAGTAGTTCATTTCCAAGACACATCTGGAGCCAAAGGCCCGAGGGACCCTCAGGTGGGGAGAGCTACAGGAATCTCTTTGGATGTTGATGTGTGTTTCTCTCACCCTCGGCTTCGATGGTCTTGTTCAGAGCTGCATAAACTAACACATTTATGTCTCCGAGATCTAAGTGTGGATCTTCTGTCTGTGACACAGTGGCCATTGTAGTTTATCCCGAAGACGCCTATGTACGTAAGTTTGCATTTCCTCCCTTCTGGTGATGACTCAGGGTTGTATAGTATCTGTTACCCCTTCCCTCCCAGAGTAACCATAACTCGTTCCGTTTCCAAACAGCCATGGTGGTGTCCAATTAGCTGTGTATCGCTCTTCCCAGAGTTGTTAATGTGGTGACATGCAC…	SpeI/SacI	689
66	GRIN2A	pMIR-GRIN2A_4	GACTAGTATAGCTCCATCTTTGGGAAAGTACACCTGACCTACAGTGTTCCTATAATGAAAAGTGGTTGCAATAAATTTCAGGGTCAATCATAGGGAGACAGAGGGAGGCAGTGGGTGAGAGGAGCTTCCTTTCATTTTTGAAAGGCAGAAGGGGCTGACTAGGTGCTGGGGATGCATGTGCTTGAAAATGACATTTTATTTCCCGGATGCTGTACCTCTGCTGCCCCAAGACCCAGCCATGGAGAAGCCTGGATCGAAGGGCCCAGAATAGTCACCCCAACATCTGATCCTAAATCTGAATCTCCATGACTGTGTAGCCTTTTAGCCCTTTCTACCTTCTGCCCTTCCAGTGCATTCCAGACCTTAATCCACCCCAGCAAGGATCGCCTCCATTTCCTC…	SpeI/SacI	689
67	GRIN2A	pMIR-GRIN2A_6	GACTAGTGTAAGAGAGTCTTCTAGAGCATAAACTGTACTTGAGAAACCTTTGTGCTTCTGGAAAATGGGTTTCATCATCCTTACATCTGCAGGTTCTTAGGCCACTTATGGTTTCAATGCTCTGAGCTGGCAAGTCCCTATAGGTCTATCTTTCTGCCAGAGAGACTTGCAGGATTATAATCTCACAATCTCACCACTCATTACTGTTATGTCCTCTGCAAATCTCTCTGCGTTATTTTAGCCAGCACCATGACTGGGCATCCACGGATTACTCTTGATTTTCTCTTCCCTGATTCACAGGATGCCAGAGAGTCTGAGTATTTAGTTTTTCTGGTGAAAGCATTAAAATTCACACATTGCAGCAAAATCTGTCAAATCATTTCACGCTTATTTTCTGGG…	SpeI/SacI	689
68	GRIN2A	pMIR-GRIN2A_9	GACTAGTCGGGCTGACTTATTTCTAGGTTTCTTTCAAGGGGAAACTCCTGAGTAGCTCTGGAATAAGAGCCAGAGATCCCCATAAGGCTGCCCTGGTTTTTGTTTTGTTTTGTTTTTTGTTTTTGCCACTTGCCCCAGAAAGACCTACCCATGCTTCTTTGAATTTGGTTTTCCTTTAAACTCCCTCACAATCCCTGTCTTAAAGTTCCTAGAAGAGAAAACTTTTCTCAGAGACCGTCTCCTTAGGAAAAATCAACAGGGATATTGTTTAAAACCTCAAACTGAAGATAAAAGGCTGGCAGTGACCATTGAAATAATTGAGGTCTATGTATCATGCATTGAGGAAGAACCAAGCACATTGACCAGCTAATAGGACTTCACTGAATGTCCACTTTATTT…	SpeI/SacI	689
69	GSK3B	pMIR-GSK3B_5	GACTAGTAATTCAAGCTTGTACATTATATTTTCTTTCTGTGTTTTTAAATTTAAGTTTTATTGTTTTGTATGTAAATATGTGGACCCAGGAACTGTTATTAATGAGCAAAAAGTTACTGTTCAGGGCAGTGATTCTGTTTAATAATCAGACAAAATGTAGACGAGCTTTTTAAAGCCATATAGTTTTAACTCTGTACAGTAGGTACCGGCCTGTATTATTGTAACAATAACTCTAGCAATGTATAGTGTATCTATATAGTTTGGAGTGCCTTCGCTTCCATGTGTTTTTTTTTTTAATTTGTTCTTTTTTAAATTTTAATTGGTTTCCTTTATCCATGTCTCCCTGTCCACCCCCTTTCCCTTTGAAATAATAACTCACTCATAACAGTATCTTTGCCC…	SpeI/SacI	689
70	GSK3B	pMIR-GSK3B_7	GACTAGTGCATTTCATCTATTTTTCCCTTTCCTTTTTAAAGGATTTAACTTTGGAATCTTCCAAAGGAAGTTTGGCCAATGCCAGATCCCCAGGAATTTGGGGGGTTTTCTTTCTTTTCAACTGAAATTGTATCTGATTCCTACTGTTCATGTTAGTGATCATCTAATCACAGAGCCAAACACTTTTCTCCCCTGTGTGGAAAAGTAGGTATGCTTTACAATAAAATCTGTCTTTTCTGGTAGAAACCTGAGCCACTGAAAATAAAAGAGACAACTAGAAGCACAGTAGAGTCCCAGACTGAGATCTACCTTTGAGAGGCTTTGAAAGTAATCCCTGGGGTTTGGATTATTTTCACAAGGGTTATGCCGTTTTATTCAAGTTTGTTGCTCCGTTTTGCA…	SpeI/SacI	689
71	GSK3B	pMIR-GSK3B_8	GACTAGTTTTATTATATATATATATATATATATATAAAGGACTGTGGGTTGTATACAAACTATTGCAAACACTTGTGCAAATCTGTCTTGATATAAAGGAAAAGCAAAATCTGTATAACATTATTACTACTTGAATGCCTCTGTGACTGATTTTTTTTTCATTTTAAATATAAACTTTTTTGTGAAAAGTATGCTCAATGTTTTTTTTCCCTTTCCCCATTCCCTTGTAAATACATTTTGTTCTATGTGACTTGGTTTGGAAATAGTTAACTGGTACTGTAATTTGCATTAAATAAAAAGTAGGTTAGCCTGGAAATGAAATTAAAATTCACAAGTGTGTGGTCTTTATTTCAGTACCCAACCCTCTTCCTTCACCCTACTATTTTGCCGCTGCAATAT…	SpeI/SacI	689
72	KIF5B	pMIR-KIF5B_1	GACTAGTGTGTTAAAAAGTAATCGAAGTACGAAGAGGACATGGTATCAAGCAGTCATTCAATGACTATAACCTCTACTCCCTTGGGATTGTAGAATTATAACTTTTAAAAAAAATGTATAAATTATACCTGGCCTGTACAGCTGTTTCCTACCTACTCTTCTTGTAAACTCTGCTGCTTCCCAACACAACTAGAGTGCAATTTTGGCATCTTAGGAGGGAAAAAGGACAGTTTACAACTGTGGCCCTATTTATTACACAGTTTGTCTATCGTGTCTTAAATTTAGTCTTTACTGTGCCAAGCTAACTGTACCTTATAGGACTGTACTTTTTGTATTTTTTGTGTATGTTTATTTTTTAATCTCAGTTTAAATTACCTAGCTGCTACTGCTTCTTGTTTT…	SpeI/SacI	689
73	KLF16	pMIR-KLF16_1	GACTAGTGGCCCTCGTGCAGCCCACCCTGACCGCCAGGATGCTTCTGCCATCCAGGGGTGTAGTGAGGACCCACGGGGAGCCTGGGCCCCTTCCAGCCGTGGGCAAACCCTGAAGACACCCCTGCCCCCCTCCAGAGAGTGAGGAGGGGGCCTGAGACTGGACCTGGGTCTGCCTGACCTCAGAGGTGGCTCTCAGGATGGGTGACGGGGGCTTGTGTCTGTAAATAGCCATGATACTAACTTTCTTCCCATCTGTGCAACGGGGCCCCCCCAGGGCAGCTAGGAGGTCCTCCCCTCTCCTCTCCACCACCCCCTGCTGCCCCCCTCCCGGGGTGGGGTTTGGGGGGGTGGAGTGGACTTCTGGGAGCCGGCCCGGGGAAAGCACCCCCTGCCCCATCC…	SpeI/SacI	689
74	KLF16	pMIR-KLF16_2	GACTAGTGGGGCTCCAGGTGTTGCTTCTGAGACCTGGGATGGGGAGGGAGGGGACCTCTGGGTTCTTCCAAAGAACATTTGACTCAGTGGGGTCGGGAGGGAATCCTGGCTTATTTATTTTCCTCTGTCCTCGGGTGTGGGGGCCCTAGCTCGCCCTCTCTGGGTGGGTGGGTGAGAGAGGCTGCAGGGGAGGCTGGCACCGGGCTTGGGCCTCCAGTCCCTGCCTTGCTGACTTTGGCCGTTGCGGTATCACGTGACAATCAACTCTCCCTTAACGACGACTGCGGCTGTTGGGCTGCGCTGCCCTCCCTGGCCTGCAGGTGGGGCCGTGGAGCCCATGCCCGCCGGGGTTGCAGGCTCTTCCGGGCCTGGGCTGCAGCCTGGCCCGGCCCTGCTTCC…	SpeI/SacI	689
75	LIN7B	pMIR-LIN7B	GACTAGTAACCACAGATCTGGACGTTCACGTGCACTCTCTTCCTGTACAGTATTTATTGTTCCTGGCACTTTATTTAAAGATATTTGACCCTCAGAGCTCG	SpeI/SacI	101
76	LMX1A	pMIR-LMX1A_1	GACTAGTGTCTTCCCCTAGAGTTCTGTGACTAGGCTCCCATATGGAACAACCATATTCTTTGAGGGGTCACTGGCTTTAGGACAGGGAGGCCAGGGAAGAGGTGGGTTGGGGAGGGAGTTTTGTTGGGGATGCTGTTGTATAATGATATGGTGTAGCTCAGCATTTCCAAAGACTGAATACATTATGGATTGCATAGTTTAATGTTTCTAATAAGAGTCTTAGCATTAGATATGAAGACGTGTTTATCATTAAGGACAGAGACTTTTAATATAGACATTCTCATGCAAACTAGATACTTAGGGACTCCTAACAACTTCCCACCATGTCGGGGAAGCTCTTGTCAAGAGGTGCATATGTCTATCCATCTACACACCAATAGACAGAAGGACAGATAGATA…	SpeI/SacI	689
77	LMX1A	pMIR-LMX1A_3	GACTAGTTTGAGGTCATTAAAAAAAAGGAGAAGAAGAATATATAACAGGCTGTCTGTGGCCTGGAAAGCCTGAAATATTTGCTATCTGTATTGTCTGGCCCTTACAGAAAAAGTTTGGGGCCCCTTGTTTTAGAGGGTCTGTTTCTAAAGAACCTCATGGCGCTCATAGAGGCAGAAGGTTCCAGTGGAAACCCTTGGCTCTTCCTTCCAACTCACTCCTCTGATCCTCGGCACAGAAGACCCAGCAGCCATTGTACATGGGGACAGTTCCACACCCTGGTCTCCAGTTGCGGTGCTAGGATGGTATTGTTCTGTGCTAGGAAGTCTCCTGGGAACCCAGAATGAGTTGGTGGGGAAGACAGCGGGTCACTGTGGACCCATCCAGGAGGGGCCAGGATA…	SpeI/SacI	737
78	MAOA	pMIR-MAOA_1	GACTAGTAGTTCTGTTCTTATGCTCTCTGCTCACTGGTTTTCAATACCACCAAGAGGAAAATATTGACAAGTTTAAAGGCTGTGTCATTGGGCCATGTTTAAGTGTACTGGATTTAACTACCTTTGGCTTAATTCCAATCATTGTTAAAGTAAAAACAATTCAAAGAATCACCTAATTAATTTCAGTAAGATCAAGCTCCATCTTATTTGTCAGTGTAGATCAACTCATGTTAATTGATAGAATAAAGCCTTGTGATCACTTTCTGAAATTCACAAAGTTAAACGTGATGTGCTCATCAGAAACAATTTCTGTGTCCTGTTTTTATTCCCTTCAATGCAAAATACATGATGATTTCAGAAACAAAGCATTTGACTTTCTGTCTGTGGAGGTGGAGTAGG…	SpeI/SacI	689
79	MAOA	pMIR-MAOA_2	GACTAGTGCTAGCTTATTTGTATTTTTCCTCTTTCACTTCTTATGGAGGAGAGTGTTTAACTGAGTTAGAATGTTGAAACTGACTTGCTGTGACTTATGTGCAGCTTTCCAGTTGAGCAGAGGAAAATAGTGGCAGGACTGTCCCCCAGGAGGACTCCCTGCTTAGCTCTGTGGGAGACCAACTACGACTGGCATCTTCTCTTCCCCCTGGAAGGCAGCTAGACACCAATGGATCCTTGTCAGTTGTAACATTCTATTTCAACTTCAGGAAAGCAGCAGTTTTCTTTTAATTTTTCCTATGACCATAAAATTAGACATACCTCTCAACTTACATATGTCTTCAACATGGTTACCTCTGCATAAATATTAGCAAAGCATGCCAATTTCTCTTAAGTACTG…	SpeI/SacI	689
80	MAOA	pMIR-MAOA_3	GACTAGTTGTAAAATACTTCTTTTTACAATGTATCAACATATTTTTATTTAAGGGGAATTAACAATTGCCAGGGAAACCAGCCAACCCAAGTTTATTATATCATTAACCTTATCATAAATTCAAACCTAAGTTGCTGGACCCTGGTGTGAGGACATAAATCTTCCAAAGTTTTGCCTATCCTAAGAGCTGCATTTTTCTACTGCTCTTTACCTTGCATTTTAGCTAATTTAGGAGTTTTGAGAATGTATTGGATACGCTCCAGTACATAAGGAGTTGCCGCATATTATATCAGACTGCTTTGAGAAATCTCATCCCTAGTCTATTGCAGTTGTTTCTATTAGCTTACTGATTAACTCAGTCCTGACACACCTTTTGGGAAATGCTGATTTAAACTTCTT…	SpeI/SacI	689
81	MAOB	pMIR-MAOB_1	GACTAGTAGAGAGAGGGTGTCTGTAATCACACTCTCTTCTTACTGTATTTGGGATATGAGTTTGGGGAAAGAGTTGCAGTAAAGTTCCATGAAGACAAATAGTGTGGAGTGAGGCGGGGAGCATGAAGATAAATCCAACTCTGACTGTAAAATACATGGTATCTCTTTCTCCGTTGTGGCCCCTGCTTAGTGTCCCTTACCTGGCTTAGCGTTCTGTTTCACCAGTTTCCAAGTTTATTGCCCTCAAAATCTTTAGAATAGTTAAATTGGCTTGTTTAAGGTTCTTGCTGCCCCACAACACACCTTGCCCATGCACAAGGAATGAATTTTTTCCTACCATTATGGCTTTGTGCTTGTTCTTCCTCTTACCTGTAATAGCCTCACCTTCCCTAGTTCTTT…	SpeI/SacI	689
82	MAOB	pMIR-MAOB_2	GACTAGTGTTTACTCTGTGCTAAGTTGTCTTACACTTCTCAAATGCTACTCAGTATATAGCCTTAAGTCTTACTGTTTTGTGCGGTGTGTCTCCAGCTGATTTTAACTTTTTTGATGGTAGAAATTTTATCTCTTCTTCCTTTTGTATCCTCCATTGTATCTTCATACAAAGGACAGTACACACTTGGGTAATTAAAAATAAAAGTTGATTGACCATGAGCTCG	SpeI/SacI	224
83	MAPK10	pMIR-MAPK10_1	GACTAGTCTAGCCGCCTGCCTGCGAAACCCAGCGTTCTTCAGGAGATGATGTGATGGAACACACACACACGCAGACACACACACACACACAAATGCAGACACACAACATCAAGAAAACAGCAAGGGAGAGAATCCAAGCCTAAAATTAAATAAATCTTTCAGCCTGCTTCTTCCCCAGGGTTCTGTATTGCAGCTAAGCTCAAATGTATATTTAACTTCTAGTTGCTCTTGCTTTGGTCTTCTTCCAATGATGCTTACTACAGAAAGCAAATCAGACACAATTAGAGAAGCCTTTTCCATAAAGTGTAATTTTAATGGCTGCAAAACCGGCAACCTGTAACTGCCCTTTTAAATGGCATGACAAGGTGTGCAGTGGCCCCATCCAGCATGTGTGTGTCT…	SpeI/SacI	689
84	MAPK8	pMIR-MAPK8_5	GACTAGTCTATCAGAAAGTTATTTTGACCAAGATTTTTATTATCTTCATAGATTCAGAAAGAGATGCTAATTCTGTACCAATGTCTTCCTGGTTACTATTCTCTTCCCTCTAATATATACTGGCCATTTGTAAAACCATTGTGTTGTTGGGATCACTTAGTTATACTATACGCAGATAGAGCATCTCAACTCTGTCATAGTGTTTGCTGAACAGTTTTCAGTGTCATGCACCTTTGGCTGCTAATTGTTCCTGACGTGCACTCTTCCGAGTTGGTAAAGGCACAGTGTGTTCATGCCAGACTTCTAAGAGAAACACCAGCCTCTTAAATCAGAAGCCTACACACAACCCCCTTAACAATCCAAAGAAGCTTGATGGTGTGCAAAGAAGCATCCTGCCAG…	SpeI/SacI	689
85	MAPK9	pMIR-MAPK9_1	GACTAGTTAGGTTAGAAATAGCAAACCTGTCAGCATTGAAGGAACTCTCACCTCCGTGGGCCTGAAATGCTTGGGAGTTGATGGAACCAAATAGAAAAACTCCATGTTCTGCATGTAAGAAACACAATGCCTTGCCCTACTCAGACCTGATAGGATTGCCTGCTTAGATGATAAAATGAGGCAGAATATGTCTGAAGAAAAAAATTGCAAGCCACACTTCTAGAGATTTTGTTCAAGATCATTTCAGGTGAGCAGTTAGAGTAGGTGAATTTGTTTCAAATTGTACATGTGACAGTTTCTCATCATCTGTAACTGTTGAGATGTATGTGCATGTGACCACAAATGCTTGCTTGGACTTGCCCATCTAGCACTTTGGAAATCAGTATTTAAATGCCAAAT…	SpeI/SacI	689
86	MAPK9	pMIR-MAPK9_3	GACTAGTTCAGTAAATTATTCAGAATTCATGAAGATGCTGAGTATGTTAAGTGTCACTGCAGGAACGGAGCTGTGGTGATCACGTTTTGCCTGCCTGTGCCCATGTCTCTTCCCTTGAGCTTATTCTGTTGCTGATTCATATCTTGTGTTCAATTATTTTGGAAGCTTTTCAGTCGACATTCTGTAGAGTGTGTTCTGAGGAGGAACTGTGATAAGAAAGTTTATTATAAATATTATGTAAAATATATGGCTCTCTCTGCACCAGTTATATCTTATTGGTTGGTCATATCACTGGAAACTGGAACCTTTGATTAGCAAAATTAATATTGAAATAAGAAATAGTTCTTTTATATTGTGTCATTTGGACACTTTCAAGTACAAAATGGTAATAATAACTTG…	SpeI/SacI	689
87	MAPK9	pMIR-MAPK9_4	GACTAGTCCACAGATGGAGCCCGTGACGGTGTGGAGGGTTTCCTGGAAAGGCCATCTTCCACCAGGTAGAGGCGAGCGTGCCTAGGACAGGCCACAGGGCTCCACAGAAATACCTCACCCCAGCTTCAGGGTTCTCTCTCCTGAGCCTAGATTTGCCAGGGTCTTGGTGCCACGCAAATGGTTTCAAACTGATCTCTATGGATAAATGCTGATGTTGGTTAAAGAACTGAAAAATGTGCTCAACTGTTTCATCTTTTCTATTTTATTTTTGTAATTTATATTGTACACAACCCAGGAAGTAACTATTTTGGACATGTATTTTTATAAACCAGGTAATTTACTATTATCCTGGAATTTAGACTAGGTTTGTTTCATTTGTTGACTTAGTTTCCAGCCAAG…	SpeI/SacI	689
88	NDUFA4	pMIR-NDUFA4_1	GACTAGTATGAAATGTTTCACTATAACGCTGCTTTAGAATGAAGGTCTTCCAGAAGCCACATCCGCACAATTTTCCACTTAACCAGGAAATATTTCTCCTCTAAATGCATGAAATCATGTTGGAGATCTCTATTGTAATCTCTATTGGAGATTACAATGATTAAATCAATAAATAACTGAAACTTGATATGTGTCACTTTTTTATGCTGAAAGTATGCTCTGAACTTTAGAGTATAGGAAATTAACTATTAGAATTTAAAGAATTTCTTGAATTTCTGTAGTTTGAAAATACGACTTTAAGCTGCTTTAGTAAAACACTTCCATTTTGTGTATAGACTGTTGGTAACTTCACTAGAGCATACATAACAACTGGAACTGGAAATTATACAAAAGTAAATT…	SpeI/SacI	689
89	NDUFA4L2	pMIR-NDUFA4L2	GACTAGTGCCAGGCTGGGCTGCCAGTGCCATGCAAGCCACAGCCAGCCAGCCCATCCACTTCTTCCACTCCTCCCCGCAGGCCCCAAGGCATCACTCCGGCCACCCTGTCCCGCTACTGCTTACACAGGCCGGGTTCCCACGCAGAGGGGAGGCTGCTCCACCCCTACTCTCCTCCCTTGCTCCCAGCAGCGGAAGCGCCTCTGACCCTTGGCTTGAGTCCCACGTGGGGGAGGAGGAGGCAGGCAGCACCAGCAGGGGTCCACCAAGAGCCCAGACCAGCCCCTCTGCCCTCCTACCCGGGCCTCGAAGGGTGTGGCACAGGCTACGTGTTGAGCGTGGCCTACGTGAGCCAACAAGAAGCAGGGGCCTCTGAGTGCCAAGCGACGTGGCGGGCTCCA…	SpeI/SacI	674
90	NDUFA6	pMIR-NDUFA6	GACTAGTAGTCATTCAGTGGAAAGATGCACGTTGATACTATTTTAGAGCACAAATAAACTCACTATACAATGGTCACTTTGTGATAGAATTCCATTGATGAACCAATTTTCTGCAGCCTCTTTTTGCCTGAGCAAGTGGGACCTTGGTATACACATCACCTGTTCTTTCCCTTTTCTTGAAATGTGGTGTTTGCTGTAAATTGGATTGAATTATTTTTCTCAGAGCCTTGCATGTCAGTAAACAGGAAGGAAGGAGGCCATCTGTTCAAAAATTGTGACATTGGGCATGAGGCTGGACGACTTGTTAATGTAGTTGTTTCTATAGCCCCTATGATTAGACACTTCAGTGTCAGGGCACAGATTATCTAAAATTAGCCAGCTCTTCCTGTCAGGGATCAG…	SpeI/SacI	670
91	NXK2	pMIR-NKX2-2_1	GACTAGTGCGCCGCCCCAACGAGACTCGCGGCCCCAGGCCCAGGCCCCACCCCGGCGGCGGTGGCGGCGAGGAGGCCTCGGTCCTTATGGTGGTTATTATTATTATTATAATTATTATTATGGAGTCGAGTTGACTCTCGGCTCCACTAGGGAGGCGCCGGGAGGTTGCCTGCGTCTCCTTGGAGTGGCAGATTCCACCCACCCAGCTCTGCCCATGCCTCTCCTTCTGAACCTTGGGAGAGGGCTGAACTCTACGCCGTGTTTACAGAATGTTTGCGCAGCTTCGCTTCTTTGCCTCTCCCCGGGGGGACCAAACCGTCCCAGCGTTAATGTCGTCACTTGAAAACGAGAAAAAGACCGACCCCCCACCCCTGCTTTCGTGCATTTTGTAAAATATGT…	SpeI/SacI	689
92	NXK2	pMIR-NKX2-2_2	GACTAGTTTTGTTTTTTGTTTTGTTTTTGTTTTTGCGTTTTCCCCTGCTTTCTTCCTTTCTCTTTTTATTTTATTGTGCAAACATTTCTCAAATATGGAAAAGAAAACCCTGTAGGCAGGGAGCCCTCTGCCCTGTCCTCCGGGCCTTCAGCCCCGAACTTGGAAATCAGCTATTCGGCGCGGTTCCCCAACAGCGCCGGGCGCAGAAAGCTTTCGATTTTTTAAATAAGAATTTTAATAAAAATCCTGTGTTTAAAAAAGAAAAAAAGAAAAAAGAGCTCG	SpeI/SacI	282
93	NQO1	pMIR-NQO1_2	GACTAGTGAAGCAGTCTTGCTCTGTTACCCAGGCTGGAGTGCAGTGGTGTGATCTCGGCTCACTGCAACCTCTGCCTCCCAGGTTCCAGCAATTCTCCTGCCTCAGCCTCCCTAGTAGCTGGGATGACAGGCGCCTGCCATCATGCCTGACTAATTTTTGTATTTTTAGTAGAGACGGCGTTTCACCATGTTGGCCAGGCTGGTCTCAAACTCCTGACCTCAGGTGATCCGCCTACCTCAGCCTCCCAAAGTGCTGGGATTACAGGCGTGATCCACCACACCTGGCCCTTGCAATCTTCTACTTTAAGGTTTGCAGAGATAAACCAATAAATCCACACCGTACATCTGCAATATGAATTCAAGAAAGGAAATAGTACCTTCAATACTTAAAAATAGTCT…	SpeI/SacI	689
94	NSG1	pMIR-NSG1	GACTAGTCGGGATGGGCAAGTTCCTTACAATGTGTCACTTGCAAATAACAAAGGGACTTTGAGGGACATTTCATTAAATATAATTACTGATACTTTAGAGGTTACTCATTTACGGTGCAATTGCTTCTGTTTGCTAATGCTGCTTTGCAAATAAAACTTGCTGCCGACCACCCACGGGCATAAAATCAAGTGCATTTCAGCATTGCCTAAAGAAATCTGACACCACTTTTCATGTTAAGATCTTCATTTAGCTCCTTTACTGGGATTTATTGGATGCTGTAAAAAAATAAATTTACACTGGATATGCGAAGGGTTTGGATCTCAGATAAATGCATTTTGTGGAATTGATTTTCTGAACCGACCCTGCTGTCTGCAAACCTTCCTCCATAGCCATATCTA…	SpeI/SacI	506
95	PALM	pMIR-PALM_2	GACTAGTCGGGGACATGCCCCCACCCGGGAGGGGCCGGTAACCCCTGGGCTATCTTCTAGACGGGGCGAACCAGGGGTCATTGACCTGCCCCCTGCACAGGGCAGGGACCGAGTGAGCCACTCCTTGTCCCGAAATCCCGCCCCCACTGGGCCCTCCTTCCTCCTGGTGCTAATTTGGGGACCCCAGGGGCCGCCCCCGGCCTCTTCTCCATCCTGCTTGGACCAGGGTCCTGGGTCTTCCCAACCATACCCCGAGATCAGGCCCCACCTGCCAGCTCTACTGGGCTTGGAGCACGTCCGGGCAGTGGAGGGAGGGACACAGCCTGGGACAGGAAGCCTCTTGGGTTGGAGCAGGAGACCCTCATTTGCCACCCAGACCAATGTGAGCCTGCCCCCAGC…	SpeI/SacI	689
96	PDE1B	pMIR-PDE1B_1	GACTAGTGTCTTCATTGAGTCCAAAGTGTTTGATGTCATCAGCACCATCCATCAGGACTGGCTCCCCCATCTGCTCCAAGGGAGCGTGGTCGTGGAAGAAACAACCCACCTGAAGGCCAAATGCCAGAGATTTGGGGTTGGGGAAAGGGCCCCTCCCCACCTGACACCCACTGGGGTGCACTTTAATGTTCCGGCAGCAAGACTGGGGAACTTCAGGCTCCCAGTGGTCACTGTGCCCATCCCTCAGCCTCTGGATTCTCTTCATGGCCAGGTGGCTGCCAGGGAGCGGGGAGCTTCCTGGAGGCTTCCCAGGGCCTTGGGGAAGGGTCAGAGATGCCAGCCCCCTGGGACCTCCCCCATCCTTTTTGCCTCCAAGTTTCTAAGCAATACATTTTGGGG…	SpeI/SacI	689
97	PHOX2A	pMIR-PHOX2A	GACTAGTCTGCCGGCCTCTGGAGGCTCCGAGCCTGCCCCCAGAGACGTCCCTGCCCCTCCAGGACCTGACAGCCCCTCCCATCCTGGCCACCCGCCTGGAAGTCCCCATCCGTCTCCACTCCCTACTGTCTCACCCCTCGGTGTGTCCTCCCCAACTTTGGAGACCAAGTCAGGGCCACTCTCGTCCTCACCCACCCTCTACCAGCAGAGCGGAGTTCTTTATACCGGGACCTCCTCCAGGAGAACCCCGGAAATCCTTCTAGCTTGGCCTTCTTTGGATGCGGTATCACATGAGGCCTGTCCCTAACAGTGCCCTCAAAGTGAAGGTCCTCAAGGAGGATCGGCACAGCCCCCTTCCCTGGCTCTGCAGCGGCTGGGTCACCCCTTACGCTGGTGATC…	SpeI/SacI	686
98	PHOX2B	pMIR-PHOX2B_2	GACTAGTTCTCTTGGGGCTCTTCTTCAGGGAAGAGTAGGGACGCCGTTCCAGCCCCCCTTCCTATCGTGTCCTTGGGTTCGGGTCACTGCGGCGACGACTTGCTCAGACTGTCCCGGCGGCCGGAGTGACTTTCTCGCACCCCCTTGCCTGTCCCACCTCGCTGAACACCATCCCGCCATTAGCGCATCGGAACCCCACACAGTTGCAACTCCCAACCCCGAATCTTTGCAGCCGTTCGGCCCTGAAAGATGCCCTATCCATGAGATGCCTTTTCATCTGCAAACTCTGCAAAATGTGTCTCATGTTTCGCAACTCTTTTTTTCCCCCTCGCTCCCGCCTACCCCGTCGGCATTTTCTTCTTCCACCAGCTTTTACTGAACTTTTTGGCACTGCTTTGG…	SpeI/SacI	689
99	PLCB1	pMIR-PLCB1_1	GACTAGTCTGCAGGTGGAGCTGGAGCAAGAATACCAAGACAAATTCAAAAGACTGCCCCTCGAGATTTTGGAATTCGTGCAGGAAGCCATGAAAGGAAAGATCAGTGAAGACAGCAATCACGGTTCTGCCCCTCTCTCCCTGTCCTCAGACCCTGGAAAAGTGAACCACAAGACTCCCTCCAGTGAGGAGCTGGGAGGAGACATCCCAGGAAAAGAATTTGATACTCCTCTGTGAATGCTCCTGCCAGGCCTTCAGAAATTGCATGGCCACTCCAGCGTCATCGGACTCTCTCTTATTACAAAGATCACTGCCCAGGACCATCTTCCCGAGAAGCATCCCTTAGCCTAAAATCCACACCAAAGGGAGAGTTCCAGAGGAATCCATGAAGAATTCCCATG…	SpeI/SacI	689
100	PLCB1	pMIR-PLCB1_3	GACTAGTTAGACATGTGTTTATTAATTGACAATGACCCAAATCTCTTCCACAAGACTTAAAACCAAATTCAGGGACAAATGGATAGAGAAGAAAAGGGTCAAACATCGAGATTACATGGATGTTAAATTATATGGAGACGCTAAGAAATAATTGATGGAGCCATTGATGCAAACCGAAGTAGATTTAGAACTTATATGAATTTGATTTATATTTTGCAAGATCAAAAATTAGATGTTAAGTATCAGATTTTAAGCTTGTTTTAATGGTCAAAAAATTAGGACAGAAATAATATGGACATTTATTAGTATCTTCCATAATTTTTAAGTCTGACACATTTCTATTTTATTCTAACATAAAAAAACTTCCATTATATATTTACTAAGTATATTTAATTCACT…	SpeI/SacI	689
101	PLCB1	pMIR-PLCB1_5	GACTAGTTGTCCATCTTGCATCATTGAAACTACTACAATGATACTATCATTTAATAATATTAATATTACTTGAAATAGACTAAGATAAAGAAAAGGGGTCTGTATGATGTGCAGTTTTGTGCCTTTATGTATTTGCCTTGTTCTTTGTCGAATGTGTGAAATTCCGTACTGTGGTTTTTCCTATAATAGAAAGTAGAGCTGTGTATTAAATTAGACTGTGTCTCTCTGATACCTTTACACTACTGAGAATAGCATGGTTTTGGCCATGTAAACCAATTTTCAAAGTTCTAATGACATAGCCATGTGTTTTTGGTTTTTTATATTTCATTTTAAAATTTGAGTATCACCATACATTAATTAATACTCCTGTAGTAGATAAGCTGTCATTAAGTAATTCCC…	SpeI/SacI	702
102	PLCB2	pMIR-PLCB2_1	GACTAGTTGCCCCCATCCCACTGGGACATTTAGCAAGGAGGTTCAGCCCCTTCTCTGGGATGTGGTTCTATTCCCCCAGGAAAAAGGAGCCCCAGCCTTCTGAGGCTGTGGGAACCTGTGGCTGCCTTGGACGCTGCAGCCCCCTCCTCAACGGCCAGGCCAGAGTCTGAGACAGGACCCAGGCACCCTCACGGCAGGGCCTCTCTGGGGCCTAGAAGTCTTCTCAAGCTGACTTCCTACCTCCCCCTCCATCTCTAGATAAGTGTCATATATTTGTTGAGGGCAAAAGACTATGGACTGGAAGGCAGAAAGTGGGATCCTGGCCCCACTCTGCCTTTCCTATTGAGCAACCAGCTCTGGGCTCAGTTTCCTCACCTGGAGGGTTGGACCCACTCACCT…	SpeI/SacI	689
103	PPFIA3	pMIR-PPFIA3_1	GACTAGTGTGACCTCACTCGGACGGAAGAATCTTCCCGAGGCTGGGCTGTTCCCTCTCCTGCCCGGACTGTGGCCTCGCCGGGGAGAGCGGGCGGGGGAAATCGCGCCGAGGACTGGACCATCTGTACAGACCAGCGGGAGTGCGCGCGCCCGCCTCGCACAGGGCCGGGGCCTGGACCAAACCACATGAACTGGACTGAGAGGGGGAAGAAGCGGGGAGGAAGAAATCCCGCCCCAAACGTCCGCTTTCCTTTTCTCTACTTTGTAATTTATTGATCAGTTTCTGTTGGGAGACGGGTGTCCTTTACCCGCGGGAAGGGGGCGGGGCTTCCCTCCCGGGCCGCATGCGGGGAGAGGCTGCTCCCTCCCCTTTTTCCTGCCCAGTCGCGGGGCCCAAGT…	SpeI/SacI	689
104	PPIF	pMIR-PPIF_1	GACTAGTTCTGTGGCCAGGGTGCTGGCATGGTGGCAGCTGCAAATGTCCATGCACCCAGGTGGCCGCGTTGGGCTGTCAGCCAAGGTGCCTGAAACGATACGTGTGCCCACTCCACTGTCACAGTGTGCCTGAGGAAGGCTGCTAGGGATGTTAGACCTCGGCCAGGACCCACCACATTGCTTCCTAATACCCACCCTTCCTCACGACCTCATTTCTGGGCATCTTTGTGGACATGATGTCACCCACCCCTTGTCAAGCATTGCCTGTGATTGCCCAGCCCAGATTCATCTGTGCCTTGGACATGGTGATGGTGATGGGTTGCCATCCAAGTGAAAGTCTTTTCCTTGACCAAGGGGGACAGTCAGTTTTGCAAAAGGACTCTAATACCTGTTTAATAT…	SpeI/SacI	689
105	PPP1R1B	pMIR-PPP1R1B_1	GACTAGTGCACCCAGCCTGCATCTCCCAGGAGGAAGTGGAGGGGACATCGCTGTTCCCCAGAAACCCACTCTATCCTCACCCTGTTTTGTGCTCTTCCCCTCGCCTGCTAGGGCTGCGGCTTCTGACTTCTAGAAGACTAAGGCTGGTCTGTGTTTGCTTGTTTGCCCACCTTTGGCTGATACCCAGAGAACCTGGGCACTTGCTGCCTGATGCCCACCCCTGCCAGTCATTCCTCCATTCACCCAGCGGGAGGTGGGATGTGAGACAGCCCACATTGGAAAATCCAGAAAACCGGGAACAGGGATTTGCCCTTCACAATTCTACTCCCCAGATCCTCTCCCCTGGACACAGGAGACCCACAGGGCAGGACCCTAAGATCTGGGGAAAGGAGGTCCTGA…	SpeI/SacI	689
106	PPP1R1B	pMIR-PPP1R1B_2	GACTAGTACACAGCGGGGGGCGCCAGGTTTTCCTTGTCCCCCAGCTGCTCTGCCCCTTTCCCCTTCTTCCCTGACTCCAGGCCTGAACCCCTCCCGTGCTGTAATAAATCTTTGTAAATAACTGAGCTCG	SpeI/SacI	130
107	PPP2CA	pMIR-PPP2CA_2	GACTAGTAGTGTTTTTCATAATAAACTTGTGAACTAAGAACTGAGAAGGTCAAATTTTAATTGTATCAATGGGCAAGACTGGTGCTGTTTATTAAAAAAGTTAAATCAATTGAGTAAATTTTAGAATTTGTAGACTTGTAGGTAAAATAAAAATCAAGGGCACTACATAACCTCTCTGGTAACTCCTTGACATTCTTCAGATTAACTTCAGGATTTATTTGTATTTCACATATTACAATTTGTCACATTGTTGGTGTGCACTTTGTGGGTTCTTCCTGCATATTAACTTGTTTGTAAGAAAGGAAATCTGTGCTGCTTCAGTAAGACTTAATTGTAAAACCATATAACTTGAGATTTAAGTCTTTGGGTTTTGTTTTAATAAAACAGCATGTTTTCAGG…	SpeI/SacI	689
108	PPP2CA	pMIR-PPP2CA_3	GACTAGTTTTAGTCTTATGTACATTCACCCGAAGACAAAAATGGTACTTAAAGTGGCAGTGTTCAACATTTAATGAGTTTTTCCCCTTTTATCCTTCGAATAGGATTAGATGTTTAAAAAAAAGTTCTTCTGTGGGAACTAATATTTGATATTTTAACCTACCAGAGTAAACAGGAACACTTAATCATACTTGTGAGTGTAGTAAATAAAAGTTTTCTTGCTTTGTGCTGTGTTGAATCTGGAACCAACAGGGAAGTTATAGCATATCCCCTTTCTAAAATGCTTGAGGAACACATACATACCGAATGTCTTTTCTGATCTAATTGATAGTATTTTTAGTGGCTTGTGGAGTTAATTTTCCAAAGCAAAAGGCCATTAGGGTTTCTACATTTCATTTCA…	SpeI/SacI	689
109	PPP2R2A	pMIR-PPP2R2A_3	GACTAGTGAAAGACAAATTTTTAAAGGTACAGCGTTCAAAAAGTGCTTAATGAACTCCAACAGCTGCCTCAAATAAAAATCTGTATATGAATACATTTTCCCTAAGCGGTGATACATTATCCAAAGATGAAGAGTGCTCCTATTTTTAATAGGTAGAATGTACCTTTGTCAGTCTTGCAGAAACTTTAATGGAGAAGAAATGGACTTTATTTTTGAAAGGTGAAATGAACAGGCATTTATATTATTAGAGAATGGTAGTCTTATTTTGGTGGAACATAATGTAACAACCTTGAATTTCAGAGGACTCTGAGTGCTTCTATGTCCACTACCTATTGTTCTATTCTTCAATAATGAAAAAGAATTCAACGAGCCGACCGTGATTCCCTCTACTACAAATAT…	SpeI/SacI	689
110	PPP2R2B	pMIR-PPP2R2B	GACTAGTGTGGACAAGTTATTACTTAATAATCTCACATACTGAATACATGTCAAACAAGTTTTTAAATGTTTCTTTGGGTCTTCATTTGATGCATTGACTTTAATTTCCCTATACAGGAAATGATTGGAATAGAATTAAAAGGAGTCCAACATTCCCAGCTCCCCAGTTCTAAGAAACTTTTGTCAAACCCAATAGGTTTGGGACACTTCTGTTTAGAATTGAAAGCTGCCAGCTAACAGTAATTCTTCCATAGTTGACTTGAACTTCTGATGCTTTTATTGCCCAGTTTTCTCTGGTGGGTCCAGTGTTTTGTTCCTAGGTGTCTGCTGCGATAAAATGAGGTTGTCTGTAGTATTTAAGGAGAAAAGAGATAAGTTTTTTTTAATTAAGCAATTCCA…	SpeI/SacI	454
111	PPP2R5A	pMIR-PPP2R5A_2	GACTAGTTCCTCTGCAATTCTCCAGAGTGGTAACAGATGGGTAGAGGCAGCTCAGGTGAATTACCCAGCTTGCCTCTCAATTCATTCCTCCTCTTCCTCTCAAAGGCTGAAGGCAGGGCCTTTCCAGTCCTCACAACCTGTCCTTCACCTAGTCCCTCCTGACCCAGGGATGGAGGCTTTGAGTCCCACAGTGTGGTGATACAGAGCACATGTTGTCACTGCCTGGCTTTATTTAAAGGAACTGCAGTAGGCTTCCTCTGTAGAAATCTGAAAAGGTTGACTATATAGAGGTCTTGTATGTTTTTACTTGGTCAAGTATTTCTCACATCTTTTGTTATCAGAGTACCATTCCAATCTCTTAACTTGCAGTTGTGTGGAAAACTGTTTTGTAATGAAAGA…	SpeI/SacI	462
112	PPP3CA	pMIR-PPP3CA_3	GACTAGTACTTTTTTCACTTTTTTCCCTTTGTATATCAGTTACGGGTTACAACTGGTTCATTCTGAAAACAACAACAACAAAAGTCCATTCATATTTTTTAACAATTGTATAAGTGCCCAAGTAATTCACTACAGCCTAAAGCCTTGCCTTTGTAATTTGACTTCTGACATGTTGGCAATCAAAGCATGCACTTGTAACAATGAAAAAGAAAAAGCATTTTATATTACTACTCAATAAAATGTGCATGAACTTACAGAATTCTCATCCTTCCACTGAGTCCGCTGAAGGGATTTATGTGCACAACCACCATGTGTCTTCTAGGTGCTGGCCCACCACCACACATCACAGGCTGATTTCCACAGGCTTCTTCCTAGGGGCCTCGTGATCTGAGGGGTGGT…	SpeI/SacI	689
113	PRKACB	pMIR-PRKACB_1	GACTAGTAGAGGAACAAGATGACATCTGAAATCACACTCAGTGTTTGCACTCTGTTGAGAGATAAGGTAGAGCTGAGACCGTCCTTGTTGAAGCAGTTACCTAGTTCCTTCATTCCAACGACTGAGTGAGGTCTTTATTGCCATCATCCCGTGTGCGCACTCTGCATCCACCTATGTAACAAGGCACCGCTAAGCAAGCATTGTCTGTGCCATAACACAGTACTAGACCACTTTCTTACTTCTCTTTGGGTTGTCTTTCTCCTCTCCTATATCCATTTCTTCCTTTTCCAATTTCATTGGTTTTCTCTAAACAGTGCTCCATTTTATTTTGTTGGTGTTTCAGATGGGCAGTGTTATGGCTACGTGATATTTGAAGGGAAGGATAAGTGTTGCTTTCAG…	SpeI/SacI	689
114	PRKCA	pMIR-PRKCA_10	GACTAGTCGTGAGGCTCTGTGGCCATCTTTTGGCAGGAGGAGGATGCTTCCTTGGCTCTGTGCCCAGACCCGCCTGGTCCCCAGGTCTCTCACCTTGGGTGAAGATTCAGAGATGCCCTGTAAGGATTTTGCCCACTGGGCAACTCAGAAATACTTCGATCTCCCAAGATATAAGAGGCAGCAGCAAACGTGCCTATTGACGTCTGTTTCATAGTTACCACTTACGCGAGTAGACAGAACTCGGCTTTTCAGAAAATAGGTGTCAAGTCCACTTTATAAGAACCTTTTTTTCTAAAATAAGATAAAAGGTGGCTTTGCATTTTCTGATTAAACGACTGTGTCTTTGTCACCTCTGCTTAACTTTAGGAGTATCCATTCCTGTGATTGTAGACTTTTGTT…	SpeI/SacI	689
115	PRKCA	pMIR-PRKCA_3	GACTAGTTTGATATAATCGTATCAAGTATAAAGAGAGTATTATAATAATTTTATAAGACACAATTGTGCTCTATTTGTGCAGGTTCTTGTTTCTAATCCTCTTTTCTAATTAAGTTTTAGCTGAATCCCTTGCTTCTGTGCTTTCCCTCCCTGCACATGGGCACTGTATCAGATAGATTACTTTTTAAATGTAGATAAAATTTCAAAAATGAATGGCTAGTTTACGTGATAGATTAGGCTCTTACTACATATGTGTGTGTATATATATGTATTTGATTCTACCTGCAAACAAATTTTTATTGGTGAGGACTATTTTTGAGCTGACACTCCCTCTTAGTTTCTTCATGTCACCTTTCGTCCTGGTTCCTCCGCCACTCTTCCTCTTGGGGACAACAGGAA…	SpeI/SacI	689
116	PRKCA	pMIR-PRKCA_4	GACTAGTACACAGCCGTGCCCTGCAGGCACCAGCACGTGCTTTTCAGAGGCTGCGGACTTTCTTCCAGCCATTGTGGCATTGGCCTTTCCAGTCTTGGGAGGAGCGCGCTGCTTTGGTGAGACACCCCCATGCAAGGTCCTCAGAGTAGCCGGGTTCTACCACAAACAGAAACAGAATGAAAGTAGCTGTCAGTCCTTGTAGAGAGCCGCTCTGTTTCCTCCCAGAAGCATCTCCCAGCTAAGCTCGCATTATTTTTCTCCTCTGGCTGTTTGCCTGAAGTTCACAGAACACACAACCATGAAAGGCTTTTTGAGGTGAGAGGCCCAGGTGGTCCTGGCAACCCTGAGTAGAAGGAGAGACGGGGTAGGGAACGGGCCCGGCCAGAAAAGAACCATTTC…	SpeI/SacI	689
117	PRKCA	pMIR-PRKCA_6	GACTAGTTATGACCACACCAGGCCATTCAAATGGCTCTGCATTATCTTCCCTTGGAAGGTGGCCACTCCTCGGTGGCAGGGCCTTTCCCTGAGGCTGCAGGCCGTGGGCTGGCAGCCCGTCTCTTGGCATTTCAATTGAAGGTCACCAGGTGCTGGGTTTGAAAGGAAGTCACTGGAGTGCTGCCAGGGGCCGCCCTCCAAGGTTAATGAGAGGCCCACATCCAGGCAAGAACTAATTCAAAAGGCAGATCAGAAACCACAGGAGTCAAAATTATTGCTCCGGCAGTGCTTCCCTTCCTTTCATCCACTGGCCTCGTGTGGTCCATGCAGGGCCACTGTCTGCCCTTTCTGATGCCACGTATTAGGCTTTCTTACTCAGAATTTTGATAGAAAACCATG…	SpeI/SacI	689
118	PRKCB	pMIR-PRKCB	GACTAGTGTGAATGCAAACTCCATCGTTGAGCCTGGGGTGTAAGACTTCAAGCCAAGCGTATGTATCAATTCTAGTCTTCCAGGATTCACGGTGCACATGCTGGCATTCAACATGTGGAAAGCTTGTCTTAGAGGGCTTTTCTTTGTATGTGTAGCTTGCTAGTTTGTTTTCTACATTTGAAAATGTTTAGTTTAGAATAAGCGCATTATCCAATTATAGAGGTACAATTTTCCAAACTTCCAGAAACTCATCAAATGAACAGACAATGTCAAAACTACTGTGTCTGATACCAAAATGCTTCAGTATTTGTAATTTTTCAAGTCAGAAGCTGATGTTCCTGGTAAAAGTTTTTACAGTTATTCTATAATATCTTCTTTGAATGCTAAGCATGAGCGATA…	SpeI/SacI	512
119	PRKCG	pMIR-PRKCG_2	GACTAGTCTCTCCCCAGTGCCTGCCACTCTCTGGGACTCTCCTCCTCCCCTCCTCTTCCCTTAGCCTCTCCCACCCGGCCACAGCTGCTGGAGAATAAATTTGGGATGCTGATGCTGAAGAGCTCG	SpeI/SacI	126
120	PRKX	pMIR-PRKX_7	GACTAGTTAGTTTCTTTGCGGGGTGTGTGTGTGTGTGTGTGTGTGTGTGTGTGTGTGTGTGTGTGTGTGTCTTGGTGAAGGTGAGGGGCTGTATTTTCACCAAGCCTTTTCATAATCAAGTTTGCTTTGCAAACCTTATGGCCTTGCACCCCGCAGAACAGTCCCTTCCTAATAGCAGGGATGCTCTGTCATGGTTTTCTGTAAATTATCGTGTGTTGGGAAGTTCTGTTGAGGCTTAGTTTGATCTTCCATGGTGGACACGTCTGTTCTGTATGTAAAAGGCATTACAATTGTGTTTTAGCAGATGAGACTTGAAGCCTTTCCACAGTCCTTGTGCTCTGAGATGGCTGTTGAAATCTGCTCAACTGTCGTAGCTGAATTCTTTCTTTGCGCTGAACA…	SpeI/SacI	720
121	RAB3B	pMIR-RAB3B_13	GACTAGTCACTGTGCCACTCCAGCCTGGGTGACAGAGCAAGACCCTGTCCCCCTCTCAAAAAAAAAAAAAAAAGAAAGAAAGAAAGAAAAAAAAGAAGAAAAGGAAAGAAATGAAGAGAATTCAGAGACTTCCATTATTATTAATACCTATTTTATTGATTCTGTTTCTAGCCCTGAGTCCGCTCCTAACTTGCTATAGGATCTCTGGTAAATCATTTCCTGTAATAAGCAGCTGTCACCTCTCTCCTTGTTTCTTCCAGAAATAGTAATCTCTTCTTTAGTAGTACTACTACTCCCTAACCCAAACCAGGTGATTCTAGTGAAGACTGTCAATAAACGGAGCATGTGATCAAGCAGGGCCCATCAGAATCCTTCCCTAAGATTTTTATAAAAAGCTGG…	SpeI/SacI	689
122	RAB3B	pMIR-RAB3B_16	GACTAGTGCCTGGAAACTAAAGGATTTCATGTAGTAAACTATCTTCCAACCCCTGTAGACATCAGACCACAGGATGAGGTTTCAGAAGGTCATAAGGCAGAATAGTTAAGCCTACAGGGCTTACAGTCTGACAGACCTGGGTTCAGTTCTTGGGTCTTCATCACATGTTTTGTGACTTCGGGAAGATGACTCCCGGAGCCTCAGTGAGCCTCAGTTACTTCATATGTAAATGAAGTAATACTATCTACTTCACAAGGCTGTTGAAAGGATTAAATGGAGAATGGGTGTAAAACCCTTAGTGCAGTGCCGTGCACACACAGTAGATGCCGAACGTGTGATGTTGGCACTACACAATGTGTAATCCCAATCAGGCAGAGCTAGGCAGGCAAATCTAATCCA…	SpeI/SacI	689
123	RAB3B	pMIR-RAB3B_17	GACTAGTTCATGCACTTCCTCCTTCCCCCAGAAATCAGCCTCCAGGAGTGAGGAATGAGCCCAGAATGAGAGTTTAGAGTGCTCCAGAGCCTTTGTTAGAGGTGCCCTCCGACATTCAGAAAACCAGGATTCCAGAGACCTGGGTTTGAGTCCTGACTTTGCAGCATACTAACTGTGTGATCTTGAACCAACATATTTTCACCTAATGAGGCTGACAATCTTCCCTACTTCACAAAATAGTTATGAGAGTCAAATAAAAGTACATTTTAGAAAGTGAAATGCTGTGGACATTTAAGGTGGAGCCACTGTGAGAGTCTAGGGGGATAGATGGTATTCGTCTCAGAATGAAACGAATACACCCCTCTCAGAGCCCTTTCCAAGGATCCCCTCCTTCTTTCA…	SpeI/SacI	689
124	RAB3B	pMIR-RAB3B_19	GACTAGTCTGCAGTTGCCTCTCGATAGGCCTGAGCAGAGAGAGGAACAATAGCTCTCACGTCTCTCCTCATCAGATTCTAACTAAGCAGATGTTCTCATGCTTTTTTCTTCTTCCTATGTTCTGTATACTGACACCTCTTCTCAGTGGCATATGAAATATGAAATGTCATGTGTTGTGAGTTTGTATAAATATAAAGGAATATATATACACAGTAGCAAAAGAGAAGATCTCATTTACAAATATCTATGGTGTTTCCTTGTTCTGTGTTGATCTGTTTTATTGATACAAACTGAATTTTCTTAATGTATCTTCTATCTCTATTATAGTGGCAATGATGGTATATGCATTAAAGTTCTTCTGAATTGTGGAGCTCG	SpeI/SacI	375
125	RAB3B	pMIR-RAB3B_3	GACTAGTAGGCAGGGACAGGAaaTCATTTTCCACACCATCTTTGTCAACTCTCATAGAAAGTTTTCCTTGTATCGAaaTCAAATCTGCCTCCTGGAAATTCTTCTTCTTCTTCCCTCCCTGTTGGTACCAGCTCTGCTGTCAGAGACTTCACAGTCTGTGCTCCCTCTGCCCTGTGACGTCTTCAGACTATTTGAGAACAGGAATCATGACTCCTGGGACTTGCCTTTTCTCTAGGTCAAATACCTCTATAATTCCATCTGCTGTTCTTCATAGGGTCTTCTCCCTATCCTGCCCTTTTCCTCCAATCCATCTTTTAACTGCTCTTGAGCAGTCTAACTGAGAAGTATGATTCAAAGCAAAATAAATCTTAAGGTGGCATGACTCTGAAAAAATTGAGA…	SpeI/SacI	689
126	RAB3B	pMIR-RAB3B_5	GACTAGTTTTGGCACTAATAACTCGGTGTCTCTTTTTTTTCACCTTCACCATTTCAGTTGATCCACCAAACAAACCTGAGAGATCAGGATTGGCATCCAAGAGTTGTCTCGGCCAACTCTGATGTCATGCTTACTCTGTACTAGACATTGTTCCAAGCATTTTACGTGCATTAACTCATTTATCTTCCCAACATCTTGTGAGGGAGGCACTATAGTGAGCCTCATTTGAAGATGAGGAAACAAAGGTACAAAGAGGTTCTAGCTGGACCTCTAAAGTCACATAATAAGTAAGTGGTAGAGCTGGAGTTCACATCCAGGCAGTAGGCTCCAAGGTCTGTGCTCTTAACCACATTCTGGGCTGCATCTTTTATAGACAAACTATGATCCAGAGAGATTACG…	SpeI/SacI	689
127	RAB3B	pMIR-RAB3B_6	GACTAGTTATCTGCCTCTGCCAGGCAACACTTATCAGGCTCCCAATCAGCAGGAGCCTCCATGCTCCACTTTGAACAGCCTCTATGCTCCAGCAATGGGGCATTTGTGAAGAGTGACTTGATTAACTTTTCTGACCATGGGTATAATACAGTTGCTTCAGAGGGCAGTGGTTCTGGGTGTGATTTTTACACTGTAACATTGTATACAGTGTCATGGATAATTACTATTTTTTTCTGGTCATTAACACTCACCTACTCTAGTACTAGGATTTCAGACCAAGGTCCTCATGACGCCTGGATATTTTAGTATCTATATCCAATAATCTTTTCTCTCCTACTGAATATCCAGGCAAAGATGAAATCGTTTTCTTTAAAACTGTCAAATTCTGTAAAACTCAGG…	SpeI/SacI	689
128	RAB3B	pMIR-RAB3B_7	GACTAGTCAACTTGTCCTGGATTTAATCTTCCTCAACAATCCAAATAAAATATTTAAAAACTCTTGACTTCTGGCTGGGCGCAGCAGCTCATGCCTGTAATCCCAGCACTTTGGGAGGCCGAGGTGGGCAGATCACCTGAGGTCAGGAGTTCAAGACCAGCCTGGGCAACATGGTGAAACCCCCATCTCTACTAAAAATACAAAAATTAGCCAGGCGTGGTGGTGGGCACCTGAAATCCCTACTCAGGAGGCTGAGGCAGAGAATCGCTTGAACCTGGGAGGCAGAGGTTGCAGTGAGCCGAGATCGTGCCACTGCACTTCAGCCTGGGTGACAGAGCGAGACTCCATCTCAAAACAAAACAAGCAAACAAACAACAACAACAAAAAACACCTCTTGAC…	SpeI/SacI	689
129	SDHC	pMIR-SDHC_1	GACTAGTAGAAAGGAGGCTCCCAGCATCATCTTCCTACACATTATTACATTCACCCATCTTTCTGTTTGTCATTCTTATCTCCAGCCTGGGAAAAGTTCTCCTTATTTGTTTAGATCCTTTTGTATTTTCAGATCTCCTTGGAGCAGTAGAGTACCTGGTAGACCATAATAGTGGAAAAGGGTCTAGTTTTCCCCTTGTTTCTAAAGATGAGGTGGCTGCAAAAACTCCCCTTTTTTGCCCACAGCTTGCCTACTCTCGGCCTAGAAGCAGTTATTCTCTCTCCATATTGGGCTTTGATTTGTGCTGAGGGTCAGCTTTTGGCTCCTTCTTCCTGAGACAGTGGAAACAATGCCAGCTCTGTGGCTTCTGCCCTGGGGATGGGCCGGGTTGGGGGGTGG…	SpeI/SacI	689
130	SDHC	pMIR-SDHC_11	GACTAGTAAAACTAAGAAATAAGTTGCCCAAAGATATCATTAGGACCAGGAGACCATTATAAAGTATATCCAGGCCGGGCACGGTGGCTCATGCCTGTAATCCCAGCACTTTGGGTGGCCGAAGCAGACGGATCACAAGGTCAGGAGTTCGAGACCAGCCTGGCCAACATGGAGAAACCCTGTCTCTACTAAAAATACAAAAAATTAGCCAGGCATGGTGGTGCATGCCTCTAATCCCAGCTACTCGGGAGGCTGAGGCAGGAGAATTGCTTGAACCCGGGAGGCGGAGGTTGCAATGAGCAGAGATCATGCTACTACTGCACTTCAGCCTGGGCGACAGCGTGAGACTCCGTCTCAAAAAATAAAAAATAAATAAAGTATATCCATCAGTCCCTTCTC…	SpeI/SacI	689
131	SDHC	pMIR-SDHC_17	GACTAGTCGGGCGCGGTGGCTCAGGCCTGTAATCCCAGCACTTTGGGAGGCCCAGGGGGGTGGATCACAAGGTCAGGAAATCGAGAGCATGCTGGCTAACACGGTGAAACTCCGTCTCTGCTAAAAATACAAAAAATTAGCCCGGCGTGGTGGGGGGTGCCTGTAGTCCCAGCTACTCGGGAGGCTGAGGCAGGAGAATGGCGTGAACCCGGGAGGTGGAGCTGGCAGTGAGCCGAGATCGCGCCACTGCACTCCAGCCTGGGCGACAGAGCGAGACTCCGTCTCAACAAAAAAAAGATTTCACTAGGAAATTGTAATATCAGTAGTAACAGGCAATTTTAAGCTTCTAATAAAAGTGTATTGAATTTTAGCCTTTCTTCAGATGAACTGGTTGACTTC…	SpeI/SacI	689
132	SDHC	pMIR-SDHC_2	GACTAGTTAATGGTTATTTCTTTTTCTTGGATTTCCAGAAAAGCCTCTTAATTTTATGCTTTCTCATCGAAGTAATGTACCCTTTTTTTCTGAAACTGAATTAAATACTCATTTTATCTTTGACTCTCCTTGAAATCTAGAGAAACCAAGAAAATGGCTGTTGGGAAGGAACCAATTTCCTCCTCTTCCCTCGGGTCTCAGGCATTTACATCCTCCCTCTCCCCGCAATCTGACCTTTACCAGGAGGGAAACAGTTCTCCTACATCTCATCATTGGAAAAGTTTTCAGGGAATCAGATAGAACTTAGCCAGAGATTTAAATATCACAGAAAAGCCTCAGAGAAGGAAGGAGAAAAAGAAAAGAAGTGACGCATGTAGAGTGCTTTTGGGTTATAGGCAC…	SpeI/SacI	689
133	SDHC	pMIR-SDHC_3	GACTAGTTGTTTTGATAGTTTTTGGGAACTCTGGAATAAGAGACTTATCTCATCTGTCACTTCGAGTTGTTGGCCAGCCAGTTAAAGCTGTGGGTCGAAGAGGGGAAATGTTAACTGGCTGGTGTCAATTGGATAGGAAGACCTTAGTTAAGGTGGGGACCCGCTGTTTTAACAGTCTTCATTCAGGGTCCCAAATAGTATTTGGCTTTAAGTAATGATTGGTTTTCCCTTTTTACTAGAGGGGCCCTGGGAAGTCCTTGTACCTTTCCTCCATTTTAAACCAGCTGTTCTCTACTTTGTCCTTGGAATGAGGGACAAGTGATCATGACAGAACACTTTGTCATTGGGACTGGGAAAGGTTTGGCAAGGGCATTAAATTTAACAGCCAGTGCCAGGAAA…	SpeI/SacI	689
134	SDHC	pMIR-SDHC_4	GACTAGTACACAAGCATAGTATCTTCTACTTTGGTTTTCCCTACCTTTTCTTCCCCACCTTCTCCAAACACACATATACATACTCTACTCAATTCTATTTCTGATTTTGTAGTTGTTAGTTGTCCATGCTCAGGATAAAAAATGAGTGGGTAGGGTTGAGGGACTGGTTCTTTGAGGTTCTGCCCTTTTTCCATGATTCAGACCAACTTTCTCTTGGTCATTTCTGGAGTATAACTGACTCAATTCTTGTAAAAATGTGTTCCACCCAAACCACTGTATGTTCTTTTCCCTACTTTATTTTCTCCTACCTTCCTTCTCCTAATTGTGTTACAAGAGGCAGCCATAGCAAGAATGGAAAATCCAGATCAGTAAAAGATTCAACAAAAAAAAGTTTATTTT…	SpeI/SacI	689
135	SDHC	pMIR-SDHC_6	GACTAGTAGAGGCATTTGCCAGGTGCCCATGAAGGAACCCCAAGGATTTGCCTAAAAATGAAAAGGGATTCCTCAGTAGGGCTTCTCACTCCCAGTAACTGACTTAGACCTCTGTATTATTTCCTTTCTTTACCTTTAGGAATGCATGGTTATGAAACAAGACTGAAAGCATAATCTTCCCACCCTTCCTTATCCCCCTCCCTCATTTAGGCTTTGCAGGCCTAATTTTTTCATCCCCTTTACTCTGCCAACTTAAATTCCACATCCTTAGGCCGAGTGTGGCAAAGGAGTACCCACTGCACAAATGTCATCACCTGAAGGCTTTCATTTATACAGATCATTGATCAATTTAAGAACTTCTGAAGGGTGCTAAACACAACTCTATCCTGCTGGGTAAGC…	SpeI/SacI	689
136	SEPT5	pMIR-SEPT5_1	GACTAGTCGCTCGCCGCGGACACACCGTCCGTCTCCGGGACGCCCTCGCACCCCTGGACACCAGACCGGACTGTTCCCGACCCGGAGACGCGGGGCCACAGCCCCCAGCTGACCCTAATTTATTCTCAGCACCACCCCCTCCCAGGTCATTGTGTCTGTTTCCGAGGGGCCTGGACCGTAGCCCCCGCCCAGCTGGCCCTCTCTGACCTTGGGGGATCAGGAGCGAAGTTGGGCGGGACTTCAGAGATCCGCCTCCCTTGCCCTTCCCCCGCCCCCGGACGGTCACAGCACCCAAACCGCAGGCCCTGCTCTGGCAGGCAGGCAAAGCTAGGCAGAAGAGGATTCCCAGGATCCTGGGTCTGTTCCCTGCCCCAGTGCTGCAGAACGGACTTGGGAGCC…	SpeI/SacI	689
137	SEPT5	pMIR-SEPT5_2	GACTAGTTCGGTGCCGTCCCCTGCCCTCGCTCGAGGCCTCTTCTCCCCAGCACCGCTGTGGTGTGCCGGGATCCTGAGCCTAGGCCTCCCGATGTTCCCACCCGCATGATCCCTTCCCGCCACACGATGCTCCGTTTTCTTCCGTTGTGAATGCCGCGTCCTGTCCTGGTGACAGGAGAACAATGTTGGTGAACGTCGAGCTCG	SpeI/SacI	204
138	SLC18A2	pMIR-SLC18A2_1	GACTAGTGATGAGATCCTCAAAAATCATCAAAGTGTTTAATTGTATAAAACAGTGTTTCCAGTGACACAACTCATCCAGAACTGTCTTAGTCATACCATCCATCCCTGGTGAAAGAGTAAAACCAAAGGTTATTATTTCCTTTCCATGGTTATGGTCGATTGCCAACAGCCTTATAAAGAAAAAGAAGCTTTTCTAGGGGTTTGTATAAATAGTGTTGAAACTTTATTTTATGTATTTAATTTTATTAAATATCATACAATATATTTTGATGAAATAGGTATTGTGTAAATCTATAAATATTTGAATCCAAACCAAATATAATTTTTTAACTTACATTAACAAACATTTGGGCAAAAATCATATTGGTAATGAGTGTTTAAAATTAAAGCACACATTAT…	SpeI/SacI	689
139	SLC9A3R1	pMIR-SLC9A3R1	GACTAGTGCGCCCTGCTGCCACCCAGTGACTGGCAGGGCCGAGCCAGCATTCCACCCCACCTTTTTCCTTCTCCCCAATTACTCCCCTGAATCAATGTACAAATCAGCACCCACATCCCCTTTCTTGACAAATGATTTTTCTAGAGAACTATGTTCTTCCCTGACTTTAGGGAAGGTGAATGTGTTCCCGTCCTCCCGCAGTCAGAAAGGAGACTCTGCCTCCCTCCTCCTCACTGAGTGCCTCATCCTACCGGGTGTCCCTTTGCCACCCTGCCTGGGACATCGCTGGAACCTGCACCATGCCAGGATCATGGGACCAGGCGAGAGGGCACCCTCCCTTCCTCCCCCATGTGATAAATGGGTCCAGGGCTGATCAAAGAACTCTGACTGCAGAACTGC…	SpeI/SacI	711
140	SNCA	pMIR-SNCA	GACTAGTGAAATATCTTTGCTCCCAGTTTCTTGAGATCTGCTGACAGATGTTCCATCCTGTACAAGTGCTCAGTTCCAATGTGCCCAGTCATGACATTTCTCAAAGTTTTTACAGTGTATCTCGAAGTCTTCCATCAGCAGTGATTGAAGTATCTGTACCTGCCCCCACTCAGCATTTCGGTGCTTCCCTTTCACTGAAGTGAATACATGGTAGCAGGGTCTTTGTGTGCTGTGGATTTTGTGGCTTCAATCTACGATGTTAAAACAAATTAAAAACACCTAAGTGACTACCACTTATTTCTAAATCCTCACTATTTTTTTGTTGCTGTTGTTCAGAAGTTGTTAGTGATTTGCTATCATATATTATAAGATTTTTAGGTGTCTTTTAATGATACTGTC…	SpeI/SacI	589
141	SNCB	pMIR-SNCB	GACTAGTGGGCCCAGGAGAGCCCCCACCAGCAGCACAATTCTGTCCCTGTCCCTGCCCCGCCCCCCAGAGCCAGGGCTGTCCTTAGACTCCTTCTCCCCAATCACGAGATCTTCCTTCCGCTCTGAGGCAACCCCCTCGGAGCCTGTGTTAGTGTCTGTCCATCTGTCTGTCCTACCCGCCCGCGTCCAACCCCGGGGCATGGACAGGGCCAGGGTTGCGGTCGCGGCTGGGAGCCTCGCCCCTCCAGTGTTGCCTCCTCCCATCCAGCGTCTGCGCGGATGTAGCATGTTCTATGTGTTTTTAAACGAAGATCCGAGCGACGGCTCCTCCCCGATCCCCGACAGTGGCTCTCCAAGCGGCCCCCGGGCAGCCCCAGAGCACCCCGCCCGACTCCCATT…	SpeI/SacI	584
142	SQSTM1	pMIR-SQSTM1_1	GACTAGTCCACTTTTGCCCACCTCTTCTGCGTGCCCCTCTTCTGTCTCATAGTTGTGTTAAGCTTGCGTAGAATTGCAGGTCTCTGTACGGGCCAGTTTCTCTGCCTTCTTCCAGGATCAGGGGTTAGGGTGCAAGAAGCCATTTAGGGCAGCAAAACAAGTGACATGAAGGGAGGGTCCCTGTGTGTGTGTGTGCTGATGTTTCCTGGGTGCCCTGGCTCCTTGCAGCAGGGCTGGGCCTGCGAGACCCAAGGCTCACTGCAGCGCGCTCCTGACCCCTCCCTGCAGGGGCTACGTTAGCAGCCCAGCACATAGCTTGCCTAATGGCTTTCACTTTCTCTTTTGTTTTAAATGACTCATAGGTCCCTGACATTTAGTTGATTATTTTCTGCTACAGAC…	SpeI/SacI	689
143	SQSTM1	pMIR-SQSTM1_2	GACTAGTTCAGCACTTTAACCAATGACGTTTGCATAGAGAGAAATGATTGACAGTAAGTTTATTGTTAATGGTTCTTACAGAGTATCTTTAAAAGTGCCTTAGGGGAACCCTGTCCCTCCTAACAAGTGTATCTCGATTAATAACCTGCCAGTCCCAGATCACACATCATCATCGAAGTCTTCCCCAGTTATAAAGAGGTCACATAGTCGTGTGGGTCGAGGATTCTGTGCCTCCAGGACCAGGGGCCCACCCTCTGCCCAGGGAGTCCTTGCGTCCCATGAGGTCTTCCCGCAAGGCCTCTCAGACCCAGATGTGACGGGGTGTGTGGCCCGAGGAAGCTGGACAGCGGCAGTGGGCCTGCTGAGGCCTTCTCTTGAGGCCTGTGCTCTGGGGGTCCC…	SpeI/SacI	689
144	SYN1	pMIR-SYN1_1	GACTAGTTACCCCACTCTGAGAACCCCAAAATCCCTGGGCAACCCTTCTCTGGGCCCTGAATCCATTTCTCACTTTTGGAGTCTCCAAATCCCTTGAGAACCCATCTCCCGGTTCTCCAAGATTCCACCTCTCATTCCTCAAGATCCCCGAGTACCTTGAGAAACCTGACTCCTCCTGGCCCTAAATCCGGTTCTCACATGTGGAATCCCCAAGTCCTTTTAGAACCCCACTCGTGGTCACTTCAGGATCTACTTCTGTTTTAGAACCTCCACATTCCTGAAGACCTCCGCCCCTGGTTTCCCCAGAGGGCGTTTTCCTTCCTGGAAGTGCCCAAATACCAGGCAACCCATTGCAGAATCCCTTCCTGGAGCCCTGAAGTTCCTGGAAAACCCTATTTT…	SpeI/SacI	689
145	SYN1	pMIR-SYN1_2	GACTAGTTCTGACAGCTGTCTTTAAATATGCAAACTCCACCCATCTTCCCAGAATCCTTTGCACACGGAAGGCCAGTGGTCTCCGCTTCCCCACCTTTGCTGTGGTGTCTGTGTCTGTGACTGACGTGGCCTCCTTTTGTGCCGTGCTTGGCATATGTGGTCCTCGTTCATCGTGCCGCCTGTGGTGATGCGTGCAGTGACGCTGTTTATGTGGTCCGCACCTCCCCCTGACCTTCACTCCTTGCCTGGACTCACCCCACCCCTCAGCGGCTCTGAACCCCAAGAGAAGAGTCGGGAAACAAAATAAACAAGCAAAGGCCCAGCAGAAGAGCTCG	SpeI/SacI	335
146	SYT11	pMIR-SYT11_5	GACTAGTCCCATTAGGAAAAAATTTAAATGGTTCCTCTTCATCGCCTTAATGTCTAAAGATCAGAAATCGCTGAGCAAACCCGCTTTTGTTTCCTTCCCAGAAACAATGCAAAACAACAGGTGGAGATAGTCTGGTCTTTGCCCTGCTGTGTGTGCCTCTGTAGCTCCTCCTGACAAACGTCTGGGAAAACAGCCTCACCCCACTCTCCTCTCTCTTCCCCATTTCCTTGTAGCTTTATTCCTTGCATCTTTGGGTCTACTGAGCAGTGGGTGCTGAGGTGACAGGGGAGGAACCAGTTGTTCTGTAGCCTAGGAACTGCCTCAGTGTCTTTGCCAGAAAAAGGCAAAGAGGCGGACAGTGCAGGGCTCCTCCCTCCTACCTCAGGCCTGATCCATCGT…	SpeI/SacI	689
147	TGFB2	pMIR-TGFB2_3	GACTAGTCTGGGTCCACTTGTCTTTTCTTTTTTTTGTTTCACAGAAAAGATGGGTTCGAGTTCAGTGGTCTTCATCTTCCAAGCATCATTACTAACCAAGTCAGACGTTAACAAATTTTTATGTTAGGAAAAGGAGGAATGTTATAGATACATAGAAAATTGAAGTAAAATGTTTTCATTTTAGCAAGGATTTAGGGTTCTAACTAAAACTCAGAATCTTTATTGAGTTAAGAAAAGTTTCTCTACCTTGGTTTAATCAATATTTTTGTAAAATCCTATTGTTATTACAAAGAGGACACTTCATAGGAAACATCTTTTTCTTTAGTCAGGTTTTTAATATTCAGGGGGAAATTGAAAGATATATATTTTAGTCGATTTTTCAAAAGGGGAAAAAAGTCC…	SpeI/SacI	689
148	TGFB2	pMIR-TGFB2_4	GACTAGTCTTTAAAATAAAAATTAATAGGCAAAGCAATGGAATATTTGCAGTTTCACCTAAAGAGCAGCATAAGGAGGCGGGAATCCAAAGTGAAGTTGTTTGATATGGTCTACTTCTTTTTTGGAATTTCCTGACCATTAATTAAAGAATTGGATTTGCAAGTTTGAAAACTGGAAAAGCAAGAGATGGGATGCCATAATAGTAAACAGCCCTTGTGTTGGATGTAACCCAATCCCAGATTTGAGTGTGTGTTGATTATTTTTTTGTCTTCCACTTTTCTATTATGTGTAAATCACTTTTATTTCTGCAGACATTTTCCTCTCAGATAGGATGACATTTTGTTTTGTATTATTTTGTCTTTCCTCATGAATGCACTGATAATATTTTAAATGCTCTAT…	SpeI/SacI	689
149	TYR	pMIR-TYR	GACTAGTAAGGCTTAGGCAATAGAGTAGGGCCAAAAAGCCTGACCTCACTCTAACTCAAAGTAATGTCCAGGTTCCCAGAGAATATCTGCTGGTATTTTTCTGTAAAGACCATTTGCAAAATTGTAACCTAATACAAAGTGTAGCCTTCTTCCAACTCAGGTAGAACACACCTGTCTTTGTCTTGCTGTTTTCACTCAGCCCTTTTAACATTTTCCCCTAAGCCCATATGTCTAAGGAAAGGATGCTATTTGGTAATGAGGAACTGTTATTTGTATGTGAATTAAAGTGCTCTTATTTTAAAAAATTGAAATAATTTTGATTTTTGCCTTCTGATTATTTAAAGATCTATATATGTTTTATTGGCCCCTTCTTTATTTTAATAAAACAGTGAGAAATCT…	SpeI/SacI	407
150	UBE2G1	pMIR-UBE2G1_2	GACTAGTTCCTTTTTGTATTCTAGTTGCACCCACCTCTTGGATTGGATATAGCAATAACATTTATTGGCCGTTGTGAAATCTTGATCCCAGTCATTACCCCTGAGAACTAAAAATAGATGGTTCTTAATTCAACTTACTGAAAATTTCCCCAAACAATAGCAAATCTGACTTTTCCCTCTTCAGTTGCCTGGTATTAAGGTTGGATAAATGAAGCATGCACAGCTACAGGCTTTCTACTTAACTTCTGGGTTTGCTATTACAAATCCTATTTACTCTCATACCCTTCTCCTTAGTCCTTCATATTTCTCTGCCTCTATTCTTCTATACTGCAGATTTTTCTCACCTATTGTACAAAGAAATTGCGATGTATATTTTCATGTAATTTGATTTTGGAATTC…	SpeI/SacI	689
151	UBE2G2	pMIR-UBE2G2_1	GACTAGTGACCTGGCCTCGCACAGGCGCGCACACACCGCCAAGCAGCTCAGCATTCTCCCCCGGCACACTTAGTGACAGTGATGCTCTGTGCTGGTACCAAACAAGGCAGACTTGCAAGAACCATGGCATCTTTTTTTTTTTTCAAACCTTTCCTACTTCAAACAGGCTTCTCTTCTGAAATGATGACTTAATGTCGAATATTGACAGCTTACTGCAGTTTTACAGTATTCCTCACAAAGGGCTTCAGGTAGATTATCAGAGCTGTCAGCACTACCTCTCCCCGCTGAAACCAGCAGTTCATGGCTTCCTGTGGATTCCCTCCCTCCCTGGAGTGTTGAGGGGGTTGTACCTGCCAGACTTCCAGGGGACGATGGAATACCCAGAACGCTCCTTCTGAA…	SpeI/SacI	689
152	UBE2G2	pMIR-UBE2G2_4	GACTAGTGCCACTGCACTCCAGCCTGGGCAACAGAGTGAGACTCTGTCTCAAAAAAAAAAAAAAAAAAAATGGAACGCAGGGCAAGAACTCGTATTTGGAAGGAGATGGGGGAAAGGAGCGGTATTATACCTATGTTGTATTTGCAGGCAAATGAGATGGAGCCCTCTCTGTAAAGAAGAGTCATTTGTGCAAGTAGACGGGGTCTGTGGGTGCAGGCCCTGGAGGGGCACACAATTGCCTGGAGGCTTCTGTGAGATCGGGAGAGGGAGGAGAGGCAGTCTCTTGACAAAATAAAGTATTTTTATTCATTTGTATTTATTAAATGAAAAAACAATCCCATGGTGTCCCTGTTGTGTGGTGGAACCTAATGACTGTTGAAATAAAGTTCTGTGTTTTCC…	SpeI/SacI	689
153	UBE2J1	pMIR-UBE2J1_2	GACTAGTTATCACCACCCCCTGCCCTCTGCTGCCATAATCACACAAATTTAAAAAGAAAGAAAACAGTCTTCCATAGATTTTTAAGGAAGAAAGGGCCCAAGCCAGGAGATCGCTTGGTTTTCTTCCAGAAGTTAAATGGGGGGATCTGAAGATTTGAATGTTTGGTCTGCTTTGAAATGTATGTCTTTTGGGATGTATTATATGCCTAGCTTTATAATCAGTATAAATTTTAATTATTCCAGGAATATGCATAATATTGAAATATTTCATGTCCTATTTTAATAGAAAACCTCAGGGCCCAAGTAACAGTGATAGAAGTTAGAAAAACCTTTACTTAGAATTGTCCACCTAGTCAGAGCCCAAGAAAGAATTTTCAGTGGAAAAATCAATATATAACT…	SpeI/SacI	689
154	UBE2J1	pMIR-UBE2J1_4	GACTAGTATGTGATCTTATTGCATGTTTCCATGGGGTGTACCTATACTTTAAGCCAATCCTGCTGCATTCACTGCTAAGTTAAATAAAAAGCCAAGAAGATTTTGCACTGTGCAGATCCTTTGCTATCTGACTTGCATCTCTTCCCCCACCTGTCAGCTAGCCACCTGCTTGTTTGTGTTGGGATATTTTTTAGCACCTGAAGCACCATCTGAAAGGGGCACCATTTTCTTCTTCCCTTTGATCTCACATATGCTCCCTAAAAATCCTTAAGTTGTCAATCTGATCCCCAGTGTGAGGTTAATGAGCAAAATTGGTCTTTGGGGCCCTTTTTGTCCAAGCCCCACTGAAAGGCCTCTTCAGAAAACTATTATCTTTAAAGCCCTACTTTAACTCCTTAA…	SpeI/SacI	689
155	UCHL1	pMIR-UCHL1	GACTAGTTGCTCTGTGGGAGGGACTTTGCTGATTTCCCCTCTTCCCTTCAACATGAAAATATATACCCCCCCATGCAGTCTAAAATGCTTCAGTACTTGTGAAACACAGCTGTTCTTCTGTTCTGCAGACACGCCTTCCCCTCAGCCACACCCAGGCACTTAAGCACAAGCAGAGTGCACAGCTGTCCACTGGGCCATTGTGGTGTGAGCTTCAGATGGTGAAGCATTCTCCCCAGTGTATGTCTTGTATCCGATATCTAACGCTTTAAATGGCTACTTTGGTTTCTGTCTGTAAGTTAAGACCTTGGATGTGGTTTAATTGTTTGTCCTCAAAAGGAATAAAACTTTTCTGCTGATAAGATAGAGCTCG	SpeI/SacI	370
156	UQCRB	pMIR-UQCRB_3	GACTAGTTTTCGCTGGTCGTTATTTTTCTAAACCTATCCTGAAATCATGTCAATTTTCTTTTGTATGGTTGAAGACAACTAGATCACTTGATAATGGTTTTGCTCAGGTCACATTGTGACAAGGTTTTAATGTAGTCCTACTTTGCAGAAGGAGGCCAAGAAGATGGGCTGTCTAGAACCCCCTTTAAAAGCATTTGTCTATTCAGAAAATTTTCCTGAGTAGATCTCTGCAAAGGCTCTTTTAATAGTGATTTCAAGATCACGTTTGCAGGACTCTGGTCTATTCGTTCAGACGTCTACTGTGCACAATTACAAGGAGACTACAACTGAGGCATCTCAAAGAGCACTGTCAAGGTGTGTAGGGAGCCGGGTGGGTGGAGGGAGGCTGGGCTCTGACCC…	SpeI/SacI	689
157	UQCRB	pMIR-UQCRB_4	GACTAGTAAGTTCTTTGAACACTAGATCAATGTTTTGTGTTCATTATAAATTATGGTTATCGTCCTGCTTGTTATGAAGACTAAGAAAGTAGATCTAGTATTTGGCTCACACAGGTGAATGGGTGAGAATTTGTTAATCCATCAGTGAAGTCCTTTCATTTGAAAGAGAGGGCCTTTCTATTATCAAAAGCCGTCCTGTGTGGAAAATCACCATGAGAGTGCCTGAAACACAGGCACTCTGCATTGTCCTGTAGACCAAATCTACATTGTCCTGTAGTCTGGTCTACATTGTCCTGTAGACCGAATGGTAGAGTGATTCAGAGCTAATTCTGGGTTAGACTGCACAGGTCTGAATCTATTTGCTCACTGTGTAGTGCTTTAGGAATACAATTTAACCTC…	SpeI/SacI	689
158	VAMP2	pMIR-VAMP2_3	GACTAGTCACTGCCAATGTGTGTATGGGACTTGCTGGAAAACGGGGATGCTTGCCCCTCTCCAGGACTATTGAGCCCAGAGAGAGCTGTCCTCTCATTGGGTGAACTGATTGAGGAAGGGTCTATTGTCTTTTTAAATGGCACAATTTTAAGGGTTTGAGGGTACAGTCCCTTAACCTGCCACGGGAGGGGGCCCCCAAACTTTCTTCCCCCCACACTTCTGGTTTTCTGTGTGGAGGGGGAGCAGGGATATCTAAGCTGTGGTGTGAAAGGGTAGGAGAGATGCTGGAGGTGGGGGTGCTGTGTTTTAGACCCCCCATATTATCCCAGTGTCCCCTGCCCCCCTCTTCCCCCACCCCATGCCCCCAATTCTGTGGCGCATCCAGATTGTGAAAATGTA…	SpeI/SacI	430
159	VDAC1	pMIR-VDAC1_2	GACTAGTTAAGCTTGGAAGTGTCTGTGTGATTGTAATCACATGGTGACAACACTCAGAATCTAAATTGGACTTCTGTTGTATTCTCACCACTCAATTTGTTTTTTAGCAGTTTAATGGGTACATTTTAGAGTCTTCCATTTTGTTGGAATTAGATCCTCCCCTTCAAATGCTGTAATTAACAACACTTAAAAAACTTGAATAAAATATTGAAACCTCAGAGCTCG	SpeI/SacI	225
160	WNT5A	pMIR-WNT5A_6	GACTAGTGACCAACATATAGAGTGTTTAAAATAGCATTTCTGGGCAAATTCAAACTCTTGTGGTTCTAGGACTCACATCTGTTTCAGTTTTTCCTCAGTTGTATATTGACCAGTGTTCTTTATTGCAAAAACATATACCCGATTTAGCAGTGTCAGCGTATTTTTTCTTCTCATCCTGGAGCGTATTCAAGATCTTCCCAATACAAGAAAATTAATAAAAAATTTATATATAGGCAGCAGCAAAAGAGCCATGTTCAAAATAGTCATTATGGGCTCAAATAGAAAGAAGACTTTTAAGTTTTAATCCAGTTTATCTGTTGAGTTCTGTGAGCTACTGACCTCCTGAGACTGGCACTGTGTAAGTTTTAGTTGCCTACCCTAGCTCTTTTCTCGTACAAT…	SpeI/SacI	689
