# Supplementary material for: Validation of human microRNA target pathways enables evaluation of target prediction tools
Source: Nucleic Acids Res. 2020 Dec 10;49(1):127–44. doi: 10.1093/nar/gkaa1161 (PMC7797041; doi:10.1093/nar/gkaa1161)
Supplement: gkaa1161_Supplemental_Files [file gkaa1161_supplemental_files.zip › Supplemental Table 11.xlsx]

## Sheet: TNF & TGFB signaling
pMIR+pSG5	pMIR+miR-34a	pMIR pos+pSG5	pMIR pos+miR-34a
100.518	104.284	93.3191	54.8903
99.4824	90.5855	106.681	53.7066
97.7973	94.9117	93.6975	50.6313
102.203	86.6453	106.302	46.8761
100.429	100.388	96.2994	63.0556
99.5708	99.9603	103.701	65.3506
96.3688	119.101	106.714	82.2857
103.631	130.433	93.2865	55.0134
101.105	83.0865	100.993	61.9275
98.8945	79.8899	99.0071	51.7988
101.856	97.3181	97.3272	78.1897
98.1436	104.071	102.673	69.7935
102.967	92.2694	99.5112	46.52
97.0332	93.8856	100.489	50.1835
111.063	86.847	102.622	46.4395
88.9369	86.8748	97.3784	44.2765
97.876	91.2815	100.753	46.3087
102.124	88.8047	99.2468	52.243
108.195	92.9135	101.144	57.2342
91.8045	91.4455	98.8557	55.8713
101.605	85.6589	102.095	54.3963
98.3947	98.1074	97.9048	59.0348
100.368	87.9736	96.0323	58.7077
99.6322	90.6937	103.968	60.6064
102.303	82.4112	99.507	42.9017
97.6968	91.9851	100.493	41.8772
113.152	92.873	108.222	49.5993
86.8484	76.0182	91.7784	53.3359
105.28	95.8461	94.8758	45.923
94.7204	125.51	105.124	52.0418
110.942	97.1777	90.6887	56.7873
89.0575	121.155	109.311	50.4844
97.467	89.4501	102.885	55.4512
102.533	103.792	97.1149	56.2398
96.0228	83.0118	102.965	60.553
103.977	89.5919	97.0354	53.9042
98.1258	82.0861	101.092	48.3372
101.874	77.5206	98.9077	45.0227
114.013	76.2237	90.5206	45.6721
85.9873	69.2078	109.479	37.6652
96.6174	79.6321	106.924	46.4676
103.383	80.671	93.076	50.3142
109.277	76.5021	95.9288	55.3121
90.7228	77.9085	104.071	50.2675
100.023	90.9457	103.68	62.3249
99.9768	92.0123	96.3199	63.2841
105.438	84.4119	97.1894	73.3286
94.5619	86.4241	102.811	63.751

## Sheet: PD-related categories
pMIR+pSG5	pMIR+miR-34a	pMIR pos+pSG5	pMIR pos+miR-34a
101.532	91.2135	96.8309	45.8628
92.2697	95.887	103.169	40.713
100.442	74.644	105.133	48.9776
96.8743	77.5793	94.867	48.839
102.652	85.1469	102.954	50.1444
73.9337	111.932	97.0461	46.3055
98.4681	93.3177	92.0975	50.063
107.73	92.0491	107.903	49.228
99.5584	75.2069	87.6356	40.403
103.126	78.2447	112.364	42.0445
97.3481	85.7332	102.89	53.2539
126.066	98.9588	97.1104	49.2307
101.221	87.2524	100.295	47.7421
94.1081	95.887	99.7051	45.0154
97.2213	95.2905	97.584	46.1868
82.49	112.777	102.416	41.6173
101.259	102.593	100.673	50.3963
96.8992	100.264	99.3266	52.1141
98.7787	85.5187	93.9863	62.9242
105.892	92.0491	106.014	52.6396
102.779	82.1459	97.7721	55.8501
117.51	133.107	102.228	51.6898
98.7414	97.5602	89.6199	45.6659
103.101	104.437	110.38	56.0273
104.994	90.5614	102.969	50.8251
107.735	94.4333	97.0308	51.5388
101.436	84.2556	91.788	65.5682
104.052	113.913	108.212	69.2153
100.678	86.4997	97.7662	51.9548
97.9114	82.2285	102.234	45.3666
95.006	96.3265	101.53	68.934
92.2651	78.7171	98.4705	67.4749
98.564	83.7193	103.915	43.7521
95.9477	107.188	96.0855	37.9247
99.3222	81.2341	95.9703	59.7633
102.089	93.2818	104.03	50.4745
102.321	77.5324	77.925	62.0941
93.5813	76.252	122.075	56.033
102.737	86.7293	105.373	55.2494
88.392	93.266	94.6268	59.9906
100.055	79.1929	98.6935	48.3641
91.804	89.0678	101.306	44.1892
97.6786	93.5147	95.6181	62.3268
106.419	103.086	104.382	57.1072
97.2627	94.97	95.6581	44.6334
111.608	98.936	104.342	49.5051
99.9445	87.3022	94.9438	46.9297
108.196	82.902	105.056	44.2446
95.6441	91.4882	104.841	42.3493
104.356	82.6669	95.1589	45.915
103.603	84.2165	90.6293	49.4473
96.3974	83.4383	109.371	47.9126
98.7056	91.0553	100.774	46.9061
101.294	95.9514	99.2256	46.7407
99.3529	97.9387	101.919	47.9663
100.647	91.838	98.081	43.6885
100.347	81.8079	95.1595	41.4028
99.6531	78.5877	104.84	41.9407
87.3802	105.714	102.486	53.032
112.62	100.361	97.5142	49.5943
100.636	103.556	102.034	54.4805
99.3644	97.7861	97.9659	48.0569
97.0366	126.079	95.1724	67.5469
102.963	73.3519	104.828	45.6682
102.079	91.9506	106.152	46.0471
97.9212	93.6251	93.8479	43.8915
103.312	89.119	101.302	42.1145
96.6877	73.0067	98.6982	44.4833
92.7209	80.5594	89.6555	64.323
107.279	91.0617	110.344	57.8008
101.425	104.115	96.8203	60.5471
98.575	99.8989	103.18	58.0961
87.9784	97.6426	87.6457	61.7811
112.022	96.7017	112.354	48.8889
96.4758	95.8785	101.623	57.7273
103.524	83.7927	98.3771	48.0071
100.96	103.126	101.988	56.8633
99.0404	94.7202	98.0115	55.935
100.677	98.163	92.3739	62.7981
99.3231	94.583	107.626	77.0954
100.094	86.1159	92.9669	45.188
99.9064	90.1761	107.033	47.0457
96.5234	82.6859	93.5583	48.593
103.477	85.51	106.442	37.1789
91.5945	105.45	110.776	58.8835
108.406	108.126	89.2239	47.4707
103.423	95.9383	86.5326	54.6978
96.5772	88.4725	113.467	53.321
101.258	83.0079	108.631	55.6968
98.7423	72.0269	91.3693	57.19
103.686	95.1215	101.409	48.3362
96.3141	80.5826	98.5912	57.6712
96.9586	90.5386	99.7515	44.9779
103.041	85.338	100.249	45.6133
87.7636	95.1357	106.888	41.6782
112.236	83.4752	93.1117	59.4278
102.166	89.4856	83.6666	59.4669
97.8341	89.9649	116.333	49.4754
102.943	80.8235	102.21	48.91
97.0574	70.9519	97.7896	55.3915
89.3727	108.998	99.1698	61.3251
110.627	106.287	100.83	57.6606
96.9731	97.4462	92.4336	52.2295
103.027	108.811	107.566	57.3756
98.0253	75.9894	102.142	55.3036
101.975	76.6673	97.858	55.365
93.6973	121.395	87.2967	71.2364
106.303	98.7141	112.703	58.0816
95.0563	103.467	101.539	56.0413
104.944	92.8597	98.4608	55.7859
88.2988	91.0262	141.501	87.0917
111.701	94.5052	58.4992	73.3905
