# Supplementary material for: Validation of human microRNA target pathways enables evaluation of target prediction tools
Source: Nucleic Acids Res. 2020 Dec 10;49(1):127–44. doi: 10.1093/nar/gkaa1161 (PMC7797041; doi:10.1093/nar/gkaa1161)
Supplement: gkaa1161_Supplemental_Files [file gkaa1161_supplemental_files.zip › Supplemental Table 12.xlsx]

## Sheet: Table S12
pMIR+pSG5	pMIR+pSG5-miR-7	pMIR miR-7-5p PK+pSG5	pMIR miR-7-5p PK+pSG5-miR-7
98.4415	138.229	100.734	32.3407
90.5348	129.637	78.4817	29.0874
98.751	130.224	97.7762	35.9547
82.4062	134.684	95.7729	48.1733
95.6511	112.41	96.3767	35.0868
91.8889	142.092	104.931	55.3978
101.558	144.445	99.2664	28.6054
109.465	133.875	121.518	38.2011
101.249	140.283	102.224	36.9077
117.594	106.112	104.227	44.1662
104.349	130.253	103.623	36.2833
108.111	154.766	95.0686	41.9476
89.2612	129.232	98.9366	39.6627
75.6182	153.723	111.811	44.1577
97.0032	135.23	96.7222	38.3433
86.9121	138.172	103.915	51.1082
101.382	133.214	104.661	40.2695
82.197	167.032	112.639	59.1547
110.739	114.978	101.063	41.0286
124.382	123.672	88.1891	44.4181
102.997	106.537	103.278	33.6284
113.088	130.551	96.0847	42.459
98.6178	124.174	95.339	41.1298
117.803	140.649	87.3611	69.7525
103.776	156.368	102.582	35.8875
85.4009	147.755	102.245	56.6494
96.3172	141.087	96.6926	31.9549
91.6136	149.887	107.811	34.2498
94.1211	132.647	107.345	37.7898
99.7283	139.509	95.7997	37.149
96.2242	136.659	97.4176	38.1224
114.599	125.632	97.7551	47.5854
103.683	141.909	103.307	27.6333
108.386	132.671	92.189	38.6741
105.879	108.025	92.655	41.2537
100.272	133.665	104.2	64.5478
96.3258	133.931	100.707	34.3225
75.6017	134.511	95.9913	44.7378
97.2526	132.84	93.2896	33.3372
86.1719	134.377	104.328	50.3227
94.6148	122.816	96.7291	43.9462
84.4697	137.312	91.2046	27.0922
103.674	129.898	99.2932	40.2023
124.398	144.536	104.009	53.8675
102.747	123.687	106.71	32.6295
113.828	135.837	95.672	54.4406
105.385	130.519	103.271	46.9138
115.53	130.734	108.795	49.9102
97.6353	139.981	100.2	30.5149
91.8935	149.528	98.6371	42.6571
105.002	130.636	101.751	34.1002
92.0865	136.347	98.1838	52.2188
96.6956	133.646	103.268	35.8415
96.6341	127.354	96.4962	49.197
102.365	126.975	99.8001	23.6123
108.106	123.906	101.363	35.9145
94.9983	117.689	98.2486	33.2085
107.914	154.31	101.816	35.0532
103.304	127.179	96.7318	33.5822
103.366	126.251	103.504	50.1809
93.7699	128.835	89.644	41.8582
77.2225	152.769	103.92	47.3905
93.8126	117.12	95.5137	31.3339
75.8318	151.485	94.9614	49.4034
102.164	138.088	86.7056	38.5091
89.5603	135.276	109.626	54.1074
106.23	127.789	110.356	42.1357
122.777	150.99	96.0795	34.8406
106.187	146.666	104.486	26.6975
124.168	174.337	105.039	44.3757
97.8361	140.144	113.294	33.1622
110.44	137.267	90.3741	36.5499
106.017	85.2344	97.8924	26.26
94.0072	96.2403	82.506	38.8765
93.2814	149.474	101.575	38.5938
87.116	155.842	103.819	52.2996
93.1205	129.597	105.655	38.2401
75.3784	156.704	83.2935	47.6843
93.9831	77.7804	102.108	33.7362
105.993	125.218	117.494	52.2067
106.719	135.301	98.4254	40.9117
112.884	157.423	96.1809	38.9
106.879	125.332	94.345	33.9347
124.622	118.077	116.707	48.9667
99.0878	103.46	93.5333	39.9774
101.752	136.86	87.1714	37.9484
104.612	133.388	93.195	36.5213
92.579	159.682	102.535	34.7482
100.759	129.442	95.9609	37.527
96.9583	144.965	95.046	34.8199
100.912	79.0873	106.467	29.9837
98.2478	115.28	112.829	43.9672
95.3885	124.805	106.805	38.9414
107.421	118.91	97.4654	38.4538
99.2407	117.214	104.039	41.1882
103.042	128.872	104.954	36.5659
90.5274	167.953	101.259	35.6015
90.751	179.463	102.67	26.5252
100.146	149.668	93.4221	27.3305
82.9626	147.623	82.9626	28.532
109.473	159.538	98.7414	34.0834
109.249	166.179	97.3303	25.1876
99.8535	148.633	106.578	30.5189
117.037	152.474	117.037	37.1047
98.274	137.602	103.473	29.1615
88.0569	202.558	100.02	35.6384
99.7289	141.213	97.9406	29.4404
94.5352	198.238	101.311	33.7126
101.726	136.884	96.5268	26.9779
111.943	199.881	99.9802	36.5915
100.271	140.256	102.059	27.8863
105.465	169.623	98.6886	37.4856
90.1195	145.609	105.196	23.9111
100.748	114.582	89.5522	42.6392
100.053	140.826	107.272	43.1883
67.3159	183.328	119.921	45.0132
109.88	137.076	94.8044	26.9235
99.2519	143.556	110.448	45.6582
99.9471	123.255	92.7277	37.2333
132.684	188.859	80.0793	37.0212
98.6403	133.251	104.034	31.2198
88.5789	148.421	95.2587	33.4442
100.36	131.009	89.4655	32.5089
91.0154	133.149	105.475	42.2146
101.36	134.918	95.9662	21.903
111.421	153.151	104.741	27.4306
99.64	94.7271	110.534	27.4895
108.985	147.377	94.5253	31.9822
