# Supplementary material for: Validation of human microRNA target pathways enables evaluation of target prediction tools
Source: Nucleic Acids Res. 2020 Dec 10;49(1):127–44. doi: 10.1093/nar/gkaa1161 (PMC7797041; doi:10.1093/nar/gkaa1161)
Supplement: gkaa1161_Supplemental_Files [file gkaa1161_supplemental_files.zip › Supplemental Table 13.xlsx]

## Sheet: TNF signaling
Plasmid ID	Target gene name	UTR length	RLU (%) replicate 1	RLU (%) replicate 2	RLU (%) replicate 3	RLU (%) replicate 4	RLU (%) replicate 5	RLU (%) replicate 6	RLU (%) replicate 7	RLU (%) replicate 8	Median RLU (%)	Mean RLU (%)	P-value
pMIR-AKT2	AKT2	489	83.8076	79.437	77.3684	63.0728	88.0296	81.8116	86.6197	81.1169	81.4642	80.1579	0.000171765
pMIR-CASP10	CASP10	490	90.1746	84.3719	72.9741	72.9956	90.6793	82.4053	83.3872	79.4243	82.8963	82.0516	0.00013504
pMIR-CFLAR	CFLAR	490	104.192	101.047	82.1377	77.55	98.399	109.391	99.5664	87.7213	98.9827	95.0006	0.248506
pMIR-CREB1_2	CREB1	489	54.8133	53.9473	39.2842	40.474	49.0767	45.2454	47.553	45.8707	46.7118	47.0331	2.64915e-08
pMIR-CREB1_1	CREB1	357	83.7973	73.2478	63.4055	53.5639	81.9134	82.7411	88.2096	72.0682	77.5806	74.8683	0.000513974
pMIR-CREB3L2	CREB3L2	489	82.8595	103.164	74.5751	57.7643	82.0619	70.6642	81.0185	82.8666	81.5402	79.3717	0.00273044
pMIR-CREB5	CREB5	490	67.6757	56.0056	63.3428	41.4338	77.6919	62.9334	65.8026	52.3762	63.1381	60.9077	1.99273e-05
pMIR-DNM1L_1	DNM1L	490	81.527	79.4878	64.6453	59.4925	73.6873	56.3916	66.846	67.1172	66.9816	68.6493	2.32416e-05
pMIR-DNM1L_2	DNM1L	492	73.7836	78.4878	56.5527	51.241	66.1207	69.5373	61.4212	79.7701	67.829	67.1143	4.06674e-05
pMIR-FOS	FOS	491	83.2155	64.1372	95.0265	88.2444	111.814	105.525	133.266	119.131	100.276	100.045	0.995545
pMIR-ITCH	ITCH	489	78.7936	78.8199	103.265	89.5164	104.425	114.576	131.641	117.816	103.845	102.357	0.73595
pMIR-LIF	LIF	489	109.117	99.3829	89.0405	79.8558	72.0337	98.9633	105.745	97.4388	98.201	93.9471	0.221462
pMIR-MAP2K3_1	MAP2K3	490	112.629	101.598	85.6999	79.4932	92.6832	89.6749	85.7802	95.6099	91.179	92.8961	0.0960369
pMIR-MAP3K14_2	MAP3K14	489	93.8823	100.561	94.7126	84.8531	112.36	97.7724	98.1116	95.2979	96.5351	97.1939	0.337228
pMIR-MAP3K14_1	MAP3K14	490	87.3315	91.4067	98.7834	84.8233	126.374	102.304	127.409	124.421	100.544	105.357	0.429427
pMIR-MAP3K7	MAP3K7	490	97.8545	68.7852	85.3649	76.5875	98.1122	71.3564	74.1385	107.467	80.9762	84.9582	0.0221481
pMIR-MAPK10_2	MAPK10	489	66.1327	61.3311	67.61	69.4491	62.4802	62.5059	70.8978	62.4336	64.3193	65.355	2.64809e-08
pMIR-MAPK10_1	MAPK10	490	125.221	75.7185	97.3627	77.4536	83.6557	117.985	122.983	135.85	107.674	104.529	0.607823
pMIR-RPS6KA4	RPS6KA4	490	78.7068	92.6857	81.3727	69.3203	90.1427	95.8825	93.5922	69.2693	85.7577	83.8715	0.00388223
pMIR-SOCS3_2	SOCS3	490	113.277	95.6448	76.9752	64.6442	87.9447	84.5602	107.414	83.4339	86.2524	89.2368	0.0964802
pMIR-SOCS3_1	SOCS3	490	98.2554	97.1442	104.738	87.7182	95.151	95.5519	98.5837	93.033	96.348	96.2719	0.0678104
pMIR-TNFRSF10D	TNFRSF10D	486	102.953	79.0575	100.148	75.7872	91.1259	73.7013	109.658	100.163	95.6372	91.5743	0.127366
pMIR-TNFRSF14	TNFRSF14	440	115.091	109.217	74.6677	77.5967	92.7782	98.7246	100.621	105.083	99.6727	96.7225	0.540084
pMIR-TNFRSF8	TNFRSF8	490	118.578	103.492	78.2798	86.824	112.949	119.019	99.2001	89.084	101.346	100.928	0.868858
pMIR-TNFRSF9	TNFRSF9	490	90.6599	94.04	84.6533	77.2818	100.021	109.417	110.825	104.777	97.0306	96.4594	0.430403
pMIR-TNFSF14	TNFSF14	490	56.1872	72.3978	63.0509	62.1878	74.5905	92.9639	73.9728	75.5015	73.1853	71.3566	0.000177032
pMIR-TRAF1	TRAF1	490	99.2786	111.456	92.8744	79.3112	100.615	120.923	96.6581	99.4894	99.384	100.076	0.986593
pMIR-TRAF3	TRAF3	490	117.717	99.4516	85.7567	86.6421	101.767	89.2441	104.238	105.87	100.609	98.8357	0.77448
pMIR-TRAF4	TRAF4	490	107.082	86.8203	100.336	74.9385	71.2419	87.1917	87.1145	102.908	87.1531	89.7041	0.0589443
pMIR-VCAM1	VCAM1	339	122.019	106.33	67.4089	59.222	94.2031	78.5551	90.9828	85.012	87.9974	87.9667	0.137887

## Sheet: TGFB signaling
Plasmid ID	Target gene name	UTR length	RLU (%) replicate 1	RLU (%) replicate 2	RLU (%) replicate 3	RLU (%) replicate 4	RLU (%) replicate 5	RLU (%) replicate 6	RLU (%) replicate 7	RLU (%) replicate 8	Median RLU (%)	Mean RLU (%)	P-value
pMIR-ACVR1B	ACVR1B	489	84.7413	75.9799	110.234	97.559	89.9052	86.3181	98.6148	100.769	93.7321	93.0151	0.111021
pMIR-ACVR1C	ACVR1C	491	97.7477	91.8983	76.2543	71.0245	92.791	76.6167	79.8099	79.9647	79.8873	83.2634	0.00166236
pMIR-ACVR2B_3	ACVR2B	490	NA	81.7854	71.1158	65.9465	74.4053	77.6079	72.5765	76.5003	74.4053	74.2768	1.06833e-05
pMIR-ACVR2B_4	ACVR2B	491	99.828	84.8646	71.8681	74.6816	90.0374	83.584	109.562	104.106	87.451	89.8165	0.0731793
pMIR-ACVR2B_1	ACVR2B	483	97.3727	95.335	87.9971	75.6719	95.5945	104.806	107.205	99.6056	96.4836	95.4486	0.236914
pMIR-ACVR2B_2	ACVR2B	484	103.759	83.2453	94.0337	82.0144	94.8619	108.091	102.154	122.566	98.5081	98.8406	0.813099
pMIR-BMP6	BMP6	491	96.3892	88.116	92.1709	67.8596	73.9486	94.5184	104.231	103.492	93.3446	90.0907	0.0697344
pMIR-BMP8A	BMP8A	489	95.8721	102.808	85.8925	80.2725	102.48	141.648	87.9147	87.2221	91.8934	98.0136	0.780387
pMIR-BMP8B	BMP8B	489	84.8673	86.206	68.5591	56.7201	67.9122	76.1468	62.01	85.3095	72.3529	73.4664	0.000305595
pMIR-BMPR2	BMPR2	489	85.9012	78.8487	79.1356	66.4628	72.2471	80.6174	86.9333	91.311	79.8765	80.1821	0.000222777
pMIR-EP300	EP300	491	97.7504	91.6109	81.8318	69.0403	100.249	81.3706	101.254	74.2731	86.7214	87.1725	0.0213816
pMIR-IFNG	IFNG	490	79.4991	89.3915	74.1334	73.6678	103.335	89.5086	115.769	93.1249	89.45	89.8037	0.0878034
pMIR-PPP2R1B	PPP2R1B	489	90.1612	95.6931	79.8281	79.468	79.6676	76.7623	85.989	79.6161	79.7478	83.3982	0.00018951
pMIR-RPS6KB1	RPS6KB1	489	108.382	101.848	90.5539	71.862	90.2381	77.7128	117.491	104.167	96.201	95.2818	0.419091
pMIR-SMAD2_2	SMAD2	490	87.7598	91.1362	77.6556	78.9864	78.3141	63.21	87.2345	96.2031	83.1105	82.5625	0.00195741
pMIR-SMAD2_1	SMAD2	489	99.2177	91.8747	70.767	63.5982	94.1046	85.9567	106.201	98.5754	92.9897	88.7869	0.0678755
pMIR-SMAD3	SMAD3	405	109.865	85.8432	103.887	78.064	79.3923	80.18	78.1338	102.802	83.0116	89.7709	0.0679975
pMIR-SMAD5	SMAD5	489	112.398	111.541	86.3299	78.7031	92.3082	98.5375	99.9659	104.315	99.2517	98.0122	0.64842
pMIR-SMAD7	SMAD7	491	48.6678	57.2486	51.2735	43.9313	60.8449	55.789	62.6512	59.1108	56.5188	54.9396	2.13814e-07
pMIR-SMURF1	SMURF1	491	107.919	103.058	95.5862	77.2067	107.362	92.3522	109.112	112.485	105.21	100.635	0.882384
pMIR-TGFB2	TGFB2	489	101.567	82.496	78.0222	63.0332	88.4383	75.2882	91.682	114.284	85.4672	86.8513	0.0530946
pMIR-TGFB3_V1	TGFB3	479	84.0227	89.6644	86.9655	69.9393	76.5545	80.3693	104.273	101.93	85.4941	86.7148	0.0156076
pMIR-TGFB3_V3	TGFB3	264	112.158	94.732	77.3042	74.6852	87.1236	96.1816	111.641	103.021	95.4568	94.6057	0.320194

## Sheet: PD-related categories
Plasmid ID	Target gene name	UTR length	RLU (%) replicate 1	RLU (%) replicate 2	RLU (%) replicate 3	RLU (%) replicate 4	RLU (%) replicate 5	RLU (%) replicate 6	RLU (%) replicate 7	RLU (%) replicate 8	Median RLU (%)	Mean RLU (%)	P-value
pMIR-ADCY5_2	ADCY5	471	59.3084	49.625	53.5439	50.9671	53.5541	61.2657	64.2581	57.6197	55.5869	56.2678	5.64651e-08
pMIR-ADORA2A	ADORA2A	494	55.2936	57.7909	48.3735	51.0893	45.7191	54.9537	46.8871	52.9194	52.0044	51.6283	8.47798e-09
pMIR-ARPP19	ARPP19	491	37.8252	42.855	42.7062	47.5736	36.5702	43.9545	68.0504	58.6	43.4048	47.2669	2.45173e-06
pMIR-CACNA1A	CACNA1A	377	79.7742	79.0292	67.6899	60.477	60.0875	65.1308	72.0706	62.8781	66.4104	68.3922	8.88715e-06
pMIR-CACNA1C_1	CACNA1C	472	37.7564	38.5539	32.2211	25.9032	32.2203	43.468	45.2855	29.3328	34.9888	35.5927	2.63075e-08
pMIR-CALML3	CALML3	493	51.6636	39.5425	46.665	51.9186	42.6272	45.2208	57.2396	44.5729	45.9429	47.4313	3.39583e-08
pMIR-CASP7	CASP7	489	60.102	68.4307	50.4989	47.3684	50.3085	56.9414	56.7034	43.9943	53.6012	54.2935	7.38918e-07
pMIR-CDKN1C	CDKN1C	394	60.7276	67.9705	58.8099	60.5921	81.5232	91.3348	61.4274	54.1902	61.0775	67.072	0.000166027
pMIR-CHRNA7	CHRNA7	477	49.9242	91.9282	66.4638	62.5826	51.8089	68.1431	78.0701	65.7595	66.1117	66.835	0.000228568
pMIR-CHRNB2_2	CHRNB2	437	38.2547	46.5264	32.512	34.3316	36.1187	39.2734	40.8862	36.6829	37.4688	38.0732	1.48146e-09
pMIR-CHRNB2_1	CHRNB2	484	56.8567	52.7436	45.5112	46.8108	43.5433	38.3447	48.7309	46.9061	46.8584	47.4309	2.80816e-08
pMIR-CLOCK_1	CLOCK	469	24.7556	33.077	26.6578	30.3396	27.6855	32.182	44.2217	54.7916	31.2608	34.2139	3.76824e-07
pMIR-CNR1	CNR1	471	68.24	81.5148	71.114	64.4598	70.7599	61.2457	72.7026	60.7723	69.4999	68.8511	3.9171e-06
pMIR-COMT_2	COMT	449	57.8658	47.782	52.2414	53.8736	62.5725	68.4277	61.3648	57.1412	57.5035	57.6586	3.42429e-07
pMIR-DAO	DAO	411	67.7649	49.7627	63.5368	57.394	80.6555	56.6284	67.6605	67.7081	65.5987	63.8889	1.24119e-05
pMIR-GBX2	GBX2	474	68.1867	53.5095	54.0375	44.9847	61.287	75.8802	65.3854	61.9761	61.6315	60.6559	8.36994e-06
pMIR-GCH1	GCH1	482	44.1867	62.2314	57.1817	51.8609	63.3546	66.2007	50.3809	49.5555	54.5213	55.619	8.77228e-07
pMIR-GNAQ_1	GNAQ	412	61.9317	60.5281	68.9833	52.003	65.7381	80.5811	97.073	43.0522	63.8349	66.2363	0.000725232
pMIR-GNAQ_2	GNAQ	413	76.4586	70.0982	61.0248	68.0213	50.6187	53.2452	77.7537	65.913	66.9672	65.3917	2.34276e-05
pMIR-GNAQ_3	GNAQ	416	44.4941	72.2387	75.9036	46.1087	59.0339	71.8662	77.0182	79.5935	72.0525	65.7821	0.000234845
pMIR-GNG12	GNG12	474	35.9162	35.707	69.1945	60.2201	70.6584	85.3782	99.9355	75.4508	69.9265	66.5576	0.00389309
pMIR-GNG3	GNG3	309	62.3902	43.0243	41.3868	47.8737	46.4066	42.5746	70.0041	55.2931	47.1401	51.1192	3.3338e-06
pMIR-GRIA1	GRIA1	482	82.019	67.5763	62.5577	65.1363	80.8123	60.9997	79.7264	55.0624	66.3563	69.2363	6.3636e-05
pMIR-GRIA4	GRIA4	408	65.3412	60.177	52.6304	54.2684	71.5374	62.3971	NA	94.4257	62.3971	65.8253	0.000692716
pMIR-GRIN2B_2	GRIN2B	459	69.4162	74.6717	61.2334	58.043	63.6703	80.558	70.0262	71.6516	69.7212	68.6588	6.35103e-06
pMIR-GSK3B_2	GSK3B	430	62.6249	66.3941	70.2025	73.9861	56.1374	58.6539	59.3565	68.79	64.5095	64.5182	9.40818e-07
pMIR-GSK3B_1	GSK3B	463	78.021	69.128	67.4243	67.2569	70.5639	68.5734	66.9349	71.4587	68.8507	69.9201	6.74441e-08
pMIR-HTT_4	HTT	361	44.6449	37.4302	41.4148	48.5559	31.1369	35.42	30.4224	36.0389	36.7346	38.133	2.13204e-08
pMIR-HTT_3	HTT	484	49.5024	47.4381	47.8204	48.9973	40.8966	45.0646	47.8052	56.085	47.8128	47.9512	4.53148e-09
pMIR-HTT_2	HTT	492	74.9256	76.8368	62.297	65.1504	83.2534	54.214	53.7835	52.2671	63.7237	65.341	7.34335e-05
pMIR-KCNJ5_2	KCNJ5	409	40.6102	43.2861	53.9503	55.3778	36.8955	45.8704	41.497	50.083	44.5782	45.9463	7.28854e-08
pMIR-KCNJ5_4	KCNJ5	430	62.5039	58.4896	45.9908	46.4024	52.8311	48.937	34.5877	43.5191	47.6697	49.1577	7.7502e-07
pMIR-KIF5C	KIF5C	464	29.276	34.8371	34.7252	30.7478	34.5503	24.5616	46.7813	28.1233	32.6491	32.9503	1.734e-08
pMIR-LIN7A	LIN7A	480	60.6943	61.4431	57.3685	64.6155	56.886	60.4068	57.9552	58.2437	59.3253	59.7016	8.32267e-10
pMIR-MAOA	MAOA	482	66.595	69.5401	55.8121	59.5706	65.3798	61.2638	74.8374	72.312	65.9874	65.6639	1.47886e-06
pMIR-MAP1LC3A	MAP1LC3A	461	70.8149	71.5565	62.1939	70.7953	68.2574	71.0703	58.8174	74.0774	70.8051	68.4479	5.79942e-07
pMIR-MAPK13_2	MAPK13	446	51.2868	57.8188	48.3326	49.9912	53.4794	42.9635	53.781	45.8422	50.639	50.4369	1.30093e-08
pMIR-MAPK13_1	MAPK13	466	72.9226	64.8958	58.309	71.5408	60.7186	63.8869	64.2054	70.2267	64.5506	65.8382	3.42096e-07
pMIR-MFN2	MFN2	494	56.7044	58.2428	49.7381	59.4139	56.524	61.7101	47.0972	53.1857	56.6142	55.327	3.71451e-08
pMIR-NDUFC2	NDUFC2	463	57.0102	59.9083	48.9937	64.2278	46.4645	52.6165	45.0943	55.914	54.2652	53.7786	2.33477e-07
pMIR-NEUROD1	NEUROD1	365	51.534	58.4591	48.9375	54.429	50.2783	57.6729	45.735	36.5559	50.9062	50.4502	2.09951e-07
pMIR-PLCB1	PLCB1	492	47.2611	52.0054	53.9086	64.1443	59.029	62.2444	42.3857	48.9112	52.957	53.7362	5.54449e-07
pMIR-PPP2R3A_2	PPP2R3A	473	38.1385	40.2442	57.8367	52.5921	42.548	37.5658	48.6467	33.5909	41.3961	43.8954	2.75998e-07
pMIR-PPP2R3A_1	PPP2R3A	483	51.383	53.2162	70.9069	60.6787	88.7709	77.1942	62.5627	60.1399	61.6207	65.6066	0.000116561
pMIR-PPP2R5D	PPP2R5D	490	53.2533	67.9967	56.8708	58.4591	56.1351	43.7945	87.2693	61.0724	57.6649	60.6064	5.20887e-05
pMIR-PRKACB_1	PRKACB	499	75.5367	71.8686	67.7002	63.7159	74.5905	65.6507	61.7386	64.4442	66.6755	68.1557	5.40312e-07
pMIR-RAB3B_3	RAB3B	461	58.149	45.9788	66.8591	66.5853	55.1145	52.3878	53.3456	88.26	56.6318	60.835	6.52995e-05
pMIR-SCN1A	SCN1A	463	54.9363	55.6347	59.4026	55.4053	64.3211	64.1681	46.6916	50.1335	55.52	56.3367	2.01618e-07
pMIR-SNCA	SNCA	458	90.4759	77.6969	67.9309	64.2682	64.0213	65.2227	61.4406	53.6516	64.7454	68.0885	8.93517e-05
pMIR-TH	TH	257	51.5279	45.9532	72.4881	68.675	71.6457	77.1462	42.4842	NA	68.675	61.4172	0.000377094
pMIR-UBE2G2	UBE2G2	474	69.8534	59.6998	76.3042	83.4764	45.3307	56.4049	51.9273	55.6661	58.0523	62.3329	7.80456e-05
pMIR-AKT1 5mer	AKT1	450	80.0892	84.0205	74.3657	64.1467	68.7709	95.127	76.8388	64.0786	75.6023	75.9297	0.000357468
pMIR-ATG12	ATG12	487	89.6577	93.7229	67.264	64.2823	71.8862	69.6222	86.7814	82.8169	77.3516	78.2542	0.000963376
pMIR-ATG5	ATG5	494	73.2735	86.2275	64.9565	71.4521	86.0331	110.635	65.4901	66.766	72.3628	78.1042	0.00548722
pMIR-COMT_1	COMT	498	62.8408	65.1096	61.9652	75.6055	70.92	99.124	78.3408	93.8104	73.2627	75.9645	0.00184419
pMIR-COX6B2	COX6B2	489	92.8833	78.2464	81.5726	54.2344	84.9022	77.9769	93.2965	64.4306	79.9095	78.4429	0.00267195
pMIR-CYCS_3	CYCS	492	64.8317	78.6851	70.71	68.4085	88.3857	84.3187	72.2673	62.8309	71.4887	73.8047	8.57093e-05
pMIR-GNG10	GNG10	240	63.7027	66.3513	80.2136	56.726	74.4607	69.4331	111.096	94.2809	71.9469	77.033	0.00835017
pMIR-GNG4	GNG4	432	70.0073	60.3385	54.3127	63.6615	57.6107	61.3777	118.906	84.0584	62.5196	71.2841	0.00664107
pMIR-GNG7	GNG7	452	62.9654	79.9708	74.7821	67.3931	62.51	74.1436	69.4491	75.43	71.7964	70.8305	3.45655e-06
pMIR-GRIN2B_1	GRIN2B	455	84.5769	64.2515	74.4509	69.824	78.5117	64.3403	76.8619	51.7566	72.1374	70.5717	8.71292e-05
pMIR-HRH2	HRH2	487	78.2036	87.7855	71.5489	73.5545	89.229	89.6025	89.7746	58.7368	82.9945	79.8044	0.00150772
pMIR-KCNJ5_3	KCNJ5	392	70.0051	77.7889	70.7968	75.5041	73.0741	70.5562	62.3797	75.0688	71.9355	71.8967	6.42699e-07
pMIR-LMX1B	LMX1B	498	68.9318	72.0695	66.0052	74.3593	72.5901	74.8152	85.3885	71.5084	72.3298	73.2085	3.16857e-06
pMIR-NSG2	NSG2	494	81.6447	75.818	70.8303	65.33	77.0135	62.9335	72.4717	57.5634	71.651	70.4506	1.62869e-05
pMIR-PARK2	PARK2	471	70.0449	70.387	77.122	74.568	84.31	69.6474	68.7918	59.2034	70.216	71.7593	1.14585e-05
pMIR-PLCB3	PLCB3	495	68.5519	83.1023	77.1253	83.5223	69.7427	89.5834	72.2648	90.528	80.1138	79.3026	0.000262956
pMIR-PPFIA1	PPFIA1	476	77.1255	76.7743	77.0871	72.3959	68.2674	80.9048	74.1811	82.5959	76.9307	76.1665	1.58544e-06
pMIR-PPP1CC	PPP1CC	432	77.3422	85.8345	83.3086	90.1735	72.5144	61.9489	77.5626	75.6584	77.4524	78.0429	0.000189186
pMIR-PPP2R2C	PPP2R2C	379	79.6537	91.8508	71.4015	66.7518	72.1001	66.6191	50.6894	68.0503	69.7259	70.8896	0.000212167
pMIR-PPP2R5CA	PPP2R5A	493	50.404	65.3994	74.3205	108.449	55.9308	56.1031	86.0294	74.8587	69.86	71.4368	0.00390346
pMIR-PRKX_1	PRKX	442	72.9498	84.5596	64.3748	72.2209	57.1632	60.0548	80.1842	72.4111	72.316	70.4898	4.90584e-05
pMIR-RAB3B_1	RAB3B	471	78.3788	79.0278	66.7007	71.5096	84.6663	79.7546	67.9196	72.0675	75.2231	75.0031	1.0645e-05
pMIR-SLC6A3_2	SLC6A3	494	84.9781	69.6009	86.243	68.6602	89.218	71.1748	65.1336	70.8346	71.0047	75.7304	0.000165711
pMIR-SNCG	SNCG	344	79.7955	73.9462	75.6538	87.3948	63.5878	77.8177	63.4469	75.2663	75.4601	74.6136	4.36411e-05
pMIR-STAT3	STAT3	435	79.1829	84.4711	83.7344	69.2294	83.5767	69.6776	74.4002	88.8535	81.3798	79.1407	8.59539e-05
pMIR-SYN2-b_2	SYN2	440	67.4701	71.8224	88.2432	82.3274	83.9756	100.178	63.1066	66.8912	77.0749	78.0019	0.001827
pMIR-SYT11_1	SYT11	420	68.3402	64.7557	86.1892	99.0331	72.99	76.6411	64.5128	76.7968	74.8156	76.1574	0.000695116
pMIR-UBA1	UBA1	212	79.9198	72.6362	100.387	83.6021	67.4283	72.6868	81.205	75.9745	77.9472	79.2299	0.000634173
pMIR-ADCY5_1	ADCY5	465	114.569	119.637	101.368	83.3376	104.48	94.0267	105.423	85.5739	102.924	101.052	0.823944
pMIR-ATP5F1D	ATP5F1D	401	104.177	109.651	91.6481	85.2718	86.0374	87.6274	116.753	76.6429	89.6378	94.7261	0.318226
pMIR-CACNA1C_2	CACNA1C	494	88.5225	106.021	56.6109	71.2923	83.4335	91.3299	75.8807	74.1949	79.6571	80.9107	0.00850407
pMIR-CALML5	CALML5	317	103.806	87.4332	80.1418	81.4995	84.8304	108.157	97.0422	80.6693	86.1318	90.4474	0.0447368
pMIR-CAMK2B	CAMK2B	499	101.226	110.131	104.154	87.6808	106.843	114.94	97.3459	83.9669	102.69	100.786	0.841436
pMIR-CASK	CASK	493	76.5406	81.4744	78.2	72.7265	94.2518	94.4531	92.9556	66.893	79.8372	82.1869	0.00205528
pMIR-CASP6	CASP6	477	98.9112	107.46	82.8217	91.2004	115.453	140.428	84.8991	94.8963	96.9038	102.009	0.773491
pMIR-CLOCK_2	CLOCK	492	80.12	87.3046	71.8054	80.7857	69.7195	82.6306	90.7155	83.1258	81.7081	80.7759	0.000121026
pMIR-COX7A2	COX7A2	188	72.1846	79.9164	67.0505	82.1284	81.952	103.392	81.88	79.7909	80.8982	81.0369	0.00142557
pMIR-CYCS_2	CYCS	480	96.0683	87.079	79.6846	75.4248	101.051	87.1209	86.7037	78.9674	86.8914	86.5124	0.00321614
pMIR-CYCS	CYCS	482	92.3385	106.798	86.7635	82.9094	75.9408	105.955	91.4482	82.7869	89.1058	90.6176	0.047062
pMIR-DDC	DDC	437	91.5121	80.6694	92.8631	91.3534	83.6309	94.4201	83.433	69.5465	87.4922	85.9286	0.00204731
pMIR-DRD2_1	DRD2	493	80.7826	90.4476	82.0545	61.7728	83.4003	90.9116	81.7019	70.3458	81.8782	80.1771	0.000720738
pMIR-DRD2_2	DRD2	496	79.6927	83.5381	78.509	80.8837	71.935	97.9062	111.664	119.933	82.2109	90.5077	0.16638
pMIR-DRD5	DRD5	491	66.0214	99.1676	78.0394	74.1833	91.7559	92.3841	86.9088	83.3238	85.1163	83.973	0.00415406
pMIR-EN2	EN2	479	100.058	95.6442	87.817	68.7523	103.265	89.4076	91.7149	74.7453	90.5613	88.9256	0.0338503
pMIR-GDNF_2	GDNF	473	105.897	95.9781	74.8437	84.9066	91.9175	91.5743	99.6925	80.6613	91.7459	90.6839	0.0362385
pMIR-GDNF_1	GDNF	464	117.084	115.258	97.8468	92.8986	134.291	128.113	116.329	97.8336	115.793	112.457	0.0512246
pMIR-GNAI2	GNAI2	494	79.545	91.6899	78.378	81.1479	71.5336	80.8274	95.2491	84.7828	80.9876	82.8942	0.000371554
pMIR-GNAO1	GNAO1	493	85.4612	88.79	81.2436	62.2092	90.12	98.6743	93.6713	67.4472	87.1256	83.4521	0.00774356
pMIR-GNB3	GNB3	496	49.2594	48.1029	110.291	103.911	116.507	89.547	102.063	112.593	102.987	91.5341	0.415539
pMIR-GNG2	GNG2	477	98.458	73.7264	118.451	93.9527	105.373	71.3617	92.4933	49.2228	93.223	87.8798	0.162611
pMIR-GRIN2A	GRIN2A	484	104.196	103.824	84.3266	91.4746	101.661	90.5831	82.7778	67.9635	91.0289	90.8508	0.0773575
pMIR-GRIN2B_3	GRIN2B	458	95.6555	90.8583	87.8843	90.9113	104.063	94.8183	92.5623	79.0031	91.7368	91.9695	0.0153326
pMIR-HTT_1	HTT	492	83.718	86.187	81.219	85.12	75.3347	82.1405	70.9455	78.3376	81.6797	80.3753	1.40115e-05
pMIR-KCNJ5_1	KCNJ5	413	90.8286	94.2916	85.0864	86.352	83.7379	75.1451	64.517	64.6792	84.4122	80.5797	0.00185146
pMIR-NQO1	NQO1	494	76.8948	79.1571	88.5709	94.4834	93.7592	77.5837	71.9259	83.3126	81.2348	83.2109	0.000720209
pMIR-NSG1	NSG1	474	79.238	87.5173	81.0024	95.4874	67.3633	76.8133	90.3169	82.9916	81.997	82.5913	0.00076518
pMIR-PDE1B	PDE1B	446	82.9208	96.1041	80.0659	95.2035	93.4111	75.222	61.9367	90.498	86.7094	84.4203	0.00744945
pMIR-PLCB2	PLCB2	478	91.8073	89.112	85.8138	80.9113	86.5077	64.8787	78.9773	92.4703	86.1607	83.8098	0.00142895
pMIR-PPFIA4	PPFIA4	481	90.6557	79.9532	78.3103	80.4629	71.3622	72.069	79.4176	101.728	79.6854	81.7448	0.00131634
pMIR-PPP2R5C	PPP2R5C	487	91.7059	96.6322	96.3816	115.582	87.1469	100.918	96.5498	85.8649	96.4657	96.3477	0.303956
pMIR-PRKACB_2	PRKACB	450	69.5593	76.6986	84.3277	92.7884	101.848	71.371	87.1591	96.9789	85.7434	85.0914	0.00930998
pMIR-PRKX_2	PRKX	326	95.5138	94.6753	89.6334	67.8355	62.3434	82.0911	65.4052	89.8216	85.8622	80.9149	0.00562231
pMIR-RAB3B_2	RAB3B	469	88.9182	101.871	63.6451	94.2863	78.8099	73.8568	89.9721	96.5722	89.4452	85.9915	0.0177186
pMIR-RIMS1	RIMS1	491	90.9847	104.258	86.5697	75.366	80.3826	78.5627	80.1543	112.254	83.4762	88.5665	0.0447327
pMIR-RSPO2	RSPO2	475	111.367	85.9466	58.5504	102.532	127.318	79.9258	55.5215	82.8821	84.4143	88.0054	0.214347
pMIR-SDHC	SDHC	481	85.379	91.1301	82.1345	78.5305	89.046	86.6869	80.5236	102.624	86.033	87.0068	0.00190167
pMIR-SLC18A1	SLC18A1	304	87.2931	93.4548	101.054	88.5642	84.8579	100.199	64.8163	73.2358	87.9286	86.6843	0.0198664
pMIR-SLC6A3_1	SLC6A3	473	88.1448	91.9211	83.2422	84.5153	82.961	68.5478	79.2345	78.9248	83.1016	82.1865	0.000177425
pMIR-SLC9A3R1	SLC9A3R1	464	88.3665	82.7307	94.5484	105.082	116.88	62.092	74.1646	63.5965	85.5486	85.9326	0.0787834
pMIR-SNAP25	SNAP25	447	89.0761	98.7945	94.0101	114.914	106.461	91.757	92.8712	95.7584	94.8842	97.9554	0.525356
pMIR-SOX2	SOX2	457	103.73	94.6043	72.911	74.4118	61.9169	68.0014	86.728	124.231	80.5699	85.8167	0.0965016
pMIR-STXBP1	STXBP1	495	92.3598	86.1792	79.3321	87.3159	80.3315	79.5506	64.8934	87.1192	83.2554	82.1352	0.000513944
pMIR-SYN2-b_1	SYN2	437	86.2374	92.5835	85.7317	93.5254	79.092	66.6128	79.0359	98.3308	85.9845	85.1437	0.00430619
pMIR-SYT11_2	SYT11	436	79.9554	76.7306	83.3912	90.4039	74.7617	91.2915	84.7546	83.7871	83.5891	83.1345	8.52322e-05
pMIR-TOMM22	TOMM22	391	67.9582	86.5128	87.2678	90.6955	82.6473	72.3965	78.5152	86.2576	84.4524	81.5314	0.000311947
pMIR-TOR1A	TOR1A	452	73.0558	74.4219	85.7438	92.3402	79.3813	92.6427	69.8534	77.9933	78.6873	80.6791	0.000407476
pMIR-TSHR	TSHR	446	77.4624	73.5126	90.1022	98.3531	77.0576	85.7233	70.1674	82.1551	79.8088	81.8167	0.000871032
pMIR-UBA52	UBA52	478	73.3797	74.8505	83.495	84.5973	86.3238	67.4996	95.9246	118.674	84.0462	85.5931	0.0385591
pMIR-UBE2G1	UBE2G1	402	97.653	65.4516	90.1986	98.775	90.1344	90.8071	107.1	113.618	94.23	94.2172	0.292691
pMIR-UBE2J2	UBE2J2	371	88.9286	76.3395	85.0192	83.5602	72.3307	71.3581	72.8869	111.312	79.9499	82.7169	0.00787958
pMIR-UBE2L3_1	UBE2L3	493	59.8225	56.8112	88.1765	64.2228	88.3782	83.4683	124.563	125.505	85.8224	86.3684	0.195259
pMIR-UBE2L3_2	UBE2L3	368	85.6401	87.4937	120.158	97.7793	79.9215	84.5346	84.6894	117.092	86.5669	94.6637	0.367022
pMIR-UNC13B	UNC13B	469	73.4875	65.6826	100.515	93.7911	77.1797	70.8884	113.349	85.9671	81.5734	85.1076	0.0373061
pMIR-UQCR11	UQCR11	452	81.0754	76.4591	96.8505	102.791	86.5536	97.2552	92.8813	73.2999	89.7174	88.3958	0.0182913
pMIR-UQCRB	UQCRB	452	90.2107	79.8851	97.9655	108.49	84.2883	88.6539	86.2767	85.9536	87.4653	90.2154	0.0182816
pMIR-UQCRQ_2	UQCRQ	390	96.8748	92.6049	95.7546	112.082	82.8084	87.8423	91.7401	103.995	94.1797	95.4627	0.2053
pMIR-UQCRQ_1	UQCRQ	478	93.515	92.4916	125.771	102.506	80.3708	77.5886	104.411	102.223	97.869	97.3595	0.639002
