# Supplementary material for: Validation of human microRNA target pathways enables evaluation of target prediction tools
Source: Nucleic Acids Res. 2020 Dec 10;49(1):127–44. doi: 10.1093/nar/gkaa1161 (PMC7797041; doi:10.1093/nar/gkaa1161)
Supplement: gkaa1161_Supplemental_Files [file gkaa1161_supplemental_files.zip › Supplemental Table 14.xlsx]

## Sheet: TNF signaling mutation
Plasmid ID	Target gene name	UTR length	RLU (%) replicate 1	RLU (%) replicate 2	RLU (%) replicate 3	RLU (%) replicate 4	RLU (%) replicate 5	RLU (%) replicate 6	RLU (%) replicate 7	RLU (%) replicate 8	Median RLU (%)	Mean RLU (%)
pMIR-AKT2	AKT2	489	75.3794	78.1704	83.9184	84.2576	87.7118	82.8809	88.5266	77.0713	83.3997	82.2396
pMIR-AKT2 mut	AKT2	489	95.0208	100.638	93.1486	87.4969	95.6799	96.4167	91.8893	94.1764	94.5986	94.3083
pMIR-CREB1_1	CREB1	357	67.5504	74.9845	70.1357	76.9925	72.9144	79.0616	69.2363	72.6261	72.7703	72.9377
pMIR-CREB1_1 mut	CREB1	357	105.253	103.113	109.542	85.6178	87.3359	70.3792	121.342	100.738	101.925	97.9152
pMIR-CREB1_2	CREB1	489	59.6687	52.3387	55.8677	58.7176	68.9003	71.4854	57.7411	56.301	58.2294	60.1276
pMIR-CREB1_2 mut	CREB1	489	113.068	121.32	99.978	94.8464	105.656	96.9602	103.272	107.139	104.464	105.28
pMIR-DNM1L_1	DNM1L	490	82.7712	77.6108	89.575	84.4921	83.1167	53.9673	76.9696	75.4986	80.191	78.0002
pMIR-DNM1L_1 mut	DNM1L	490	105.135	112.295	101.333	97.8274	98.9558	89.9453	107.562	107.155	103.234	102.526
pMIR-DNM1L_2	DNM1L	492	78.8613	76.4941	93.9891	83.2604	81.9718	86.4418	97.0243	70.1626	82.6161	83.5257
pMIR-DNM1L_2 mut	DNM1L	492	120.342	94.8504	98.8714	99.3173	88.2113	69.4591	110.327	82.6477	96.8609	95.5033
pMIR-TNFRSF14	TNFRSF14	440	71.7427	71.1484	76.8827	71.4819	61.0102	61.4367	86.4843	97.7224	71.6123	74.7387
pMIR-TNFRSF14 mut	TNFRSF14	440	89.4234	100.77	86.3281	89.4902	108.252	109.337	92.1272	106.542	96.4488	97.7837

## Sheet: TGFB signaling mutation
Plasmid ID	Target gene name	UTR length	RLU (%) replicate 1	RLU (%) replicate 2	RLU (%) replicate 3	RLU (%) replicate 4	RLU (%) replicate 5	RLU (%) replicate 6	RLU (%) replicate 7	RLU (%) replicate 8	Median RLU (%)	Mean RLU (%)
pMIR-BMP8B	BMP8B	489	110.638	87.9244	91.8907	87.2828	83.3191	64.0152	93.9204	70.0714	87.6036	86.1327
pMIR-BMP8B mut	BMP8B	489	95.4657	77.0715	93.9806	81.0759	92.6997	82.6271	102.674	107.195	93.3401	91.5988
pMIR-EP300	EP300	491	106.049	94.0403	101.035	95.9839	99.1908	108.137	100.693	96.9302	99.9417	100.257
pMIR-EP300 mut	EP300	491	122.201	116.688	105.458	99.6119	86.3673	73.6722	109.908	89.4567	102.535	100.42
pMIR-SMAD2_1	SMAD2	489	81.634	92.0286	97.8332	92.0446	113.484	119.62	116.308	103.698	100.766	102.081
pMIR-SMAD2_1 mut	SMAD2	489	114.28	79.0794	111.633	116.299	114.201	112.788	101.678	99.8275	112.21	106.223
pMIR-SMAD2_2	SMAD2	490	93.544	89.5798	89.5333	86.7596	93.5605	76.1521	94.3049	77.0639	89.5565	87.5622
pMIR-SMAD2_2 mut	SMAD2	490	95.6864	81.4618	95.2492	94.1331	95.4338	85.7486	108.093	99.8051	95.3415	94.4514
pMIR-SMAD7	SMAD7	491	44.3006	49.7283	59.206	60.2699	50.5161	52.6614	55.7881	64.24	54.2248	54.5888
pMIR-SMAD7 mut	SMAD7	491	100.917	78.3737	85.1069	92.4074	92.9803	90.4706	106.797	104.415	92.6938	93.9336
pMIR-TGFB2	TGFB2	489	83.6264	104.891	83.2828	93.3317	81.2541	77.8154	80.8754	87.4363	83.4546	86.5641
pMIR-TGFB2 mut	TGFB2	489	109.482	103.833	90.1983	85.6936	88.0697	78.8229	114.224	96.8757	93.537	95.8999
