# Supplementary material for: Validation of human microRNA target pathways enables evaluation of target prediction tools
Source: Nucleic Acids Res. 2020 Dec 10;49(1):127–44. doi: 10.1093/nar/gkaa1161 (PMC7797041; doi:10.1093/nar/gkaa1161)
Supplement: gkaa1161_Supplemental_Files [file gkaa1161_supplemental_files.zip › Supplemental Table 15.xlsx]

## Sheet: PD-related categories
Plasmid ID	Target gene name	UTR length	RLU (%) replicate 1	RLU (%) replicate 2	RLU (%) replicate 3	RLU (%) replicate 4	RLU (%) replicate 5	RLU (%) replicate 6	RLU (%) replicate 7	RLU (%) replicate 8	Median RLU (%)	Mean RLU (%)	P-value
pMIR-ADCY5_4	ADCY5	391	73.8774	89.5495	57.3293	52.7526	89.2946	92.5379	75.0193	86.7606	80.8899	77.1402	0.00387703
pMIR-ADCY5_3	ADCY5	689	134.816	142.123	69.6272	144.032	90.8406	121.715	77.0084	88.6822	106.278	108.606	0.449588
pMIR-ADCY6_2	ADCY6	689	65.9252	67.5218	80.4881	88.8214	79.005	76.262	74.0109	89.5897	77.6335	77.703	0.000172736
pMIR-ADCY6_1	ADCY6	689	111.023	78.6749	94.3152	124.069	98.5307	113.463	110.829	72.2169	104.68	100.39	0.952738
pMIR-AKT2_4	AKT2	689	89.1655	82.5662	60.8164	92.8361	78.5485	108.396	94.1892	88.4326	88.7991	86.8689	0.0307418
pMIR-AKT2_5	AKT2	689	105.926	102.483	84.3814	58.8648	95.8044	106.639	125.185	148.534	104.204	103.477	0.721957
pMIR-AKT3_6	AKT3	689	60.3055	58.1984	62.3676	57.8396	74.7841	59.6382	101.597	63.1691	61.3365	67.2375	0.000436636
pMIR-APBA1_5	APBA1	689	58.6242	57.1458	87.8921	98.2776	67.2119	66.3511	53.6333	109.848	66.7815	74.873	0.0118152
pMIR-APBA1_6	APBA1	586	92.5628	81.6188	98.213	93.6527	70.6147	54.7443	69.1232	44.5217	76.1167	75.6314	0.00926055
pMIR-APBA1_1	APBA1	689	107.949	96.9087	89.95	93.3751	108.063	143.439	89.718	112.332	102.429	105.217	0.433662
pMIR-ATP7A_3	ATP7A	689	80.592	71.093	94.6382	64.3507	61.8063	59.2377	79.9222	61.7304	67.7219	71.6713	0.000349822
pMIR-ATP7A_4	ATP7A	689	101.723	73.2406	72.6133	74.5474	76.4724	94.8111	62.8731	99.6696	75.5099	81.9938	0.00999204
pMIR-CACNA1C_8	CACNA1C	689	66.5901	56.294	49.672	62.3536	68.4852	91.357	96.1663	101.908	67.5377	74.1033	0.00734772
pMIR-CACNA1C_7	CACNA1C	689	80.1764	72.9263	69.7985	75.735	66.8817	60.124	62.0257	61.8112	68.3401	68.6848	5.69879e-06
pMIR-CACNA1C_5	CACNA1C	689	88.9747	74.9043	62.4936	87.3004	76.0937	84.1839	82.0957	103.989	83.1398	82.5044	0.00467776
pMIR-CALM1_5	CALM1	689	60.5906	78.2558	76.5737	89.7478	74.716	80.2476	94.3873	70.5615	77.4147	78.135	0.000631709
pMIR-CALM3_1	CALM3	689	50.7634	53.8553	82.2757	61.0428	47.5137	57.9206	68.2146	101.008	59.4817	65.3243	0.00100072
pMIR-CALM3_2	CALM3	689	102.297	63.587	113.829	103.06	52.402	97.4422	117.12	163.402	102.678	101.642	0.895195
pMIR-CAMK2A_1	CAMK2A	689	98.2207	98.2137	96.4362	109.377	104.388	123.374	106.8	90.1567	101.304	103.371	0.379995
pMIR-CASK_3	CASK	689	56.5448	62.7573	68.1707	82.5493	51.9795	61.4874	101.252	64.3286	63.543	68.6337	0.000855421
pMIR-CASP7_2	CASP7	732	105.824	104.561	90.0595	100.84	115.029	122.844	82.9753	96.3237	102.7	102.307	0.628198
pMIR-CASP9	CASP9	687	84.5451	94.3222	82.9446	92.815	81.0843	85.673	91.5676	84.845	85.259	87.2246	0.000163511
pMIR-CCNE1	CCNE1	545	115.501	87.2195	97.1282	121.21	98.4975	107.358	82.1972	106.23	102.364	101.918	0.696308
pMIR-CHRNB2_6	CHRNB2	689	95.4664	83.2954	91.7199	76.8096	88.3054	73.0044	85.2216	64.0804	84.2585	82.2379	0.00189131
pMIR-CHRNB2_5	CHRNB2	689	85.5498	74.385	77.9774	88.7777	96.7365	104.468	83.5238	88.5426	87.0462	87.4951	0.00820574
pMIR-CHRNB2_2	CHRNB2	689	93.22	71.5615	68.634	80.7223	90.2113	97.8463	102.802	92.8877	91.5495	87.2357	0.0221474
pMIR-CHRNB2_3	CHRNB2	689	96.7548	108.485	95.0723	101.484	84.2726	90.5112	94.1905	103.055	95.9135	96.7283	0.262577
pMIR-CLOCK_5	CLOCK	689	81.0454	77.2875	77.568	89.5703	91.2847	101.622	68.2849	65.7252	79.3067	81.5485	0.00348953
pMIR-CLOCK_1	CLOCK	689	98.847	97.9015	102.361	113.738	112.55	126.876	125.699	104.377	108.463	110.294	0.0380445
pMIR-CREB1_6	CREB1	689	94.2946	65.1937	73.2115	65.8658	81.2197	81.003	91.597	65.778	77.1073	77.2704	0.000886391
pMIR-CREB1_1	CREB1	689	89.9931	59.7146	70.0086	76.9303	87.2068	63.976	83.7947	77.9094	77.4198	76.1917	0.000455561
pMIR-CREB3L2_6	CREB3L2	689	27.4502	46.3362	31.5171	37.3571	34.0614	53.7156	53.7872	38.842	38.0996	40.3834	6.02007e-07
pMIR-CXCL12_4	CXCL12	689	57.9007	68.9185	63.4415	56.1939	54.1878	62.8877	53.0178	36.8671	57.0473	56.6769	4.25921e-06
pMIR-DBH_1	DBH	689	86.0593	49.9591	79.7022	58.2603	73.267	57.0643	98.3092	71.1117	72.1894	71.7166	0.0017083
pMIR-DMRTA2_1	DMRTA2	689	121.601	118.808	96.4205	101.089	112.784	111.191	111.139	105.377	111.165	109.801	0.0139455
pMIR-EN2_2	EN2	689	99.897	66.079	90.6276	101.2	98.8062	106.386	97.7416	97.8484	98.3273	94.8233	0.276484
pMIR-FLNA	FLNA	337	65.1598	40.3072	100.467	83.6022	82.3695	94.6971	73.2071	67.7744	77.7883	75.9481	0.00885628
pMIR-FOS_1	FOS	689	134.749	104.549	81.652	93.7039	80.9208	100.339	107.813	109.632	102.444	101.67	0.79296
pMIR-FOXA2_2	FOXA2	214	80.0291	77.3677	58.9131	79.1298	87.1924	104.096	109.48	92.9869	83.6108	86.1494	0.045446
pMIR-GCH1_1	GCH1	689	149.013	96.6633	144.654	126.395	88.98	103.52	84.67	104.849	104.185	112.343	0.200752
pMIR-GNAI1_8	GNAI1	689	78.6631	82.4616	80.5505	84.6225	73.8444	94.711	70.2408	64.1254	79.6068	78.6524	0.000355703
pMIR-GNAI1_12	GNAI1	689	100.728	87.9132	85.0007	96.9579	81.1749	83.621	108.068	99.5974	92.4355	92.8827	0.0774809
pMIR-GNAI3_21	GNAI3	689	62.9689	62.1236	56.8472	63.095	61.4171	78.898	58.8513	55.1956	61.7704	62.4246	1.66481e-06
pMIR-GNAI3_29	GNAI3	689	76.5674	68.0749	74.1367	86.0262	76.0159	65.7672	89.0695	68.4525	75.0763	75.5138	7.70173e-05
pMIR-GNAI3_12	GNAI3	689	96.4429	78.5494	103.062	89.2167	59.6142	56.8137	75.954	49.3286	77.2517	76.1227	0.0106627
pMIR-GNAI3_35	GNAI3	689	92.2899	77.0273	96.1459	120.214	66.9647	82.4604	85.4156	83.9583	84.687	88.0596	0.0693608
pMIR-GNAI3_22	GNAI3	689	101.919	91.0129	83.3454	97.0077	88.5863	94.4185	79.0794	79.7117	89.7996	89.3851	0.00845007
pMIR-GNAI3_32	GNAI3	689	93.3689	91.9713	90.6835	107.137	45.149	76.4875	123.589	120.542	92.6701	93.6161	0.497559
pMIR-GNAI3_11	GNAI3	689	111.881	97.993	94.8412	111.379	93.3038	84.021	68.0764	69.6696	94.0725	91.3956	0.187983
pMIR-GNAQ_1	GNAQ	689	79.8345	55.0555	61.1459	69.7715	103.036	59.2537	94.8464	64.4002	67.0858	73.418	0.00365772
pMIR-GNAQ_7	GNAQ	689	80.8679	65.7532	87.727	79.6803	75.186	65.8092	85.1028	62.1505	77.4332	75.2846	0.000173266
pMIR-GNB5_8	GNB5	689	82.7173	85.4879	88.4062	81.5528	82.3402	66.521	86.147	88.7657	84.1026	82.7423	0.000235205
pMIR-GNB5_5	GNB5	689	121.621	110.921	109.76	107.844	74.6464	81.0952	102.349	85.7342	105.097	99.2465	0.901938
pMIR-GNB5_3	GNB5	689	102.055	74.4757	99.8376	123.93	101.955	120.64	124.376	115.659	108.857	107.866	0.229822
pMIR-GNG12_1	GNG12	689	96.3027	97.5269	81.3306	99.9538	82.1391	86.2471	102.242	87.7414	92.0221	91.6855	0.0249116
pMIR-GNG2_1	GNG2	689	115.421	103.046	91.5432	105.79	70.5503	115.558	64.354	96.4433	99.7445	95.3381	0.513571
pMIR-GNG4_2	GNG4	646	92.6516	80.4856	86.6409	96.5436	93.5559	87.3847	80.1773	95.6459	90.0181	89.1357	0.00209468
pMIR-GNG7_2	GNG7	689	110.508	98.9823	95.2413	112.575	68.6854	86.292	81.4052	41.9704	90.7667	86.9575	0.157986
pMIR-GNG7_3	GNG7	689	136.706	110.174	87.679	121.48	106.242	101.175	55.6701	30.2812	103.709	93.6761	0.625735
pMIR-GRIA3_1	GRIA3	689	85.34	97.2162	95.806	107.933	81.324	68.91	82.3603	77.5664	83.8501	87.057	0.0220279
pMIR-GRIA4_2	GRIA4	689	81.4108	87.5546	81.6431	63.7077	123.605	133.796	95.0611	161.737	91.3078	103.564	0.768353
pMIR-GRIA4_3	GRIA4	689	93.0809	87.1453	88.9306	66.7201	93.5103	90.151	100.819	96.3916	91.6159	89.5936	0.0235522
pMIR-GRIN2A_13	GRIN2A	689	79.8891	70.9967	63.4668	60.5124	68.1722	51.5379	69.0653	73.5212	68.6188	67.1452	1.33122e-05
pMIR-GRIN2A_6	GRIN2A	689	83.4343	79.5216	68.1755	54.4384	58.5021	68.0234	81.8094	69.4325	68.804	70.4171	0.000101134
pMIR-GRIN2A_2	GRIN2A	689	48.713	72.0318	59.5544	60.8393	75.2949	72.096	95.7556	73.1964	72.0639	69.6852	0.000462217
pMIR-GRIN2A_4	GRIN2A	689	74.4592	87.362	85.3401	57.5657	67.2044	72.9446	63.1279	82.9809	73.7019	73.8731	0.000250161
pMIR-GRIN2A_1	GRIN2A	689	76.3252	83.0485	58.7394	66.0219	97.895	87.4449	78.4197	74.0168	77.3725	77.7389	0.00131296
pMIR-GRIN2A_9	GRIN2A	689	90.1554	129.277	95.2656	100.244	88.2133	75.0373	81.0342	120.373	92.7105	97.45	0.711921
pMIR-GSK3B_7	GSK3B	689	83.7855	61.3467	78.9994	55.75	74.5323	69.078	79.7403	61.7629	71.8052	70.6244	8.18123e-05
pMIR-GSK3B_8	GSK3B	689	103.192	73.8889	102.803	80.031	69.2796	69.588	82.6869	62.8297	76.9599	80.5374	0.00850465
pMIR-GSK3B_5	GSK3B	689	86.3036	100.993	85.0689	78.2213	67.1141	70.6034	87.9769	133.67	85.6863	88.7438	0.173834
pMIR-KIF5B_1	KIF5B	689	57.2655	79.6189	73.1965	68.0056	69.3291	79.5156	41.7592	60.6527	68.6674	66.1679	0.000132715
pMIR-KLF16_2	KLF16	689	74.831	57.9804	108.081	57.5272	105.411	73.5217	78.2427	96.2459	76.5369	81.4801	0.0331093
pMIR-KLF16_1	KLF16	689	75.3913	96.4671	81.2499	81.2448	73.5142	73.716	69.0353	89.3021	78.3181	79.9901	0.000446449
pMIR-LIN7B	LIN7B	101	93.9662	84.4845	108.062	112.624	118.477	95.4628	83.4051	99.1708	97.3168	99.4565	0.907395
pMIR-LMX1A_3	LMX1A	737	73.1995	70.8423	95.207	71.5361	99.5803	72.9995	90.7114	101.534	81.9554	84.4512	0.0141447
pMIR-LMX1A_1	LMX1A	689	96.5482	79.5745	79.9722	70.047	96.2596	81.2592	98.1384	100.017	88.7594	87.7269	0.0178968
pMIR-MAOA_1	MAOA	689	83.0012	68.7019	93.3634	73.0885	45.9354	103.849	75.5642	66.0634	74.3264	76.1958	0.00666042
pMIR-MAOA_3	MAOA	689	107.6	87.1472	74.096	57.9093	92.6076	73.5455	68.988	101.722	80.6216	82.9519	0.0261069
pMIR-MAOA_2	MAOA	689	60.6016	68.8555	79.8247	76.8316	110.216	101.921	106.4	115.62	90.873	90.0339	0.219881
pMIR-MAOB_1	MAOB	689	92.4537	83.7696	133.473	97.9505	84.1891	89.2586	76.0159	106.123	90.8562	95.4042	0.492333
pMIR-MAOB_2	MAOB	224	87.7489	113.96	72.514	79.4053	115.964	96.819	79.8998	127.032	92.284	96.6679	0.653817
pMIR-MAPK10_1	MAPK10	689	72.138	81.4213	53.6786	74.7991	105.221	94.8802	76.4832	107.671	78.9522	83.2865	0.0359706
pMIR-MAPK8_5	MAPK8	689	73.311	61.8603	80.0994	41.4883	81.6389	66.7379	82.4595	65.605	70.0244	69.15	0.000372316
pMIR-MAPK9_4	MAPK9	689	75.8977	57.9873	63.3223	50.0601	69.7857	54.7221	80.5958	62.285	62.8037	64.332	2.75668e-05
pMIR-MAPK9_3	MAPK9	689	87.4186	86.9165	75.2222	82.8939	96.4312	86.333	83.7152	91.423	86.6247	86.2942	0.000434801
pMIR-MAPK9_1	MAPK9	689	108.745	125.663	108.708	78.7266	89.2446	106.227	96.4116	110.4	107.468	103.016	0.57412
pMIR-NDUFA4_1	NDUFA4	689	72.0381	82.6782	74.1379	71.3105	96.5334	76.8622	78.1514	79.3759	77.5068	78.886	0.000151096
pMIR-NDUFA4L2	NDUFA4L2	674	65.7075	76.0244	62.3924	70.8995	91.7281	88.1808	65.9046	79.5237	73.4619	75.0451	0.000327355
pMIR-NDUFA6	NDUFA6	670	74.9757	79.956	88.5179	53.6545	71.534	64.9896	74.8716	83.0827	74.9237	73.9477	0.000262504
pMIR-NKX2-2_1	NKX2-2	689	78.6462	57.8016	81.2429	56.0139	71.4576	48.8644	72.8939	74.5321	72.1757	67.6816	0.000113947
pMIR-NKX2-2_2	NKX2-2	282	99.6695	109.747	96.2707	93.3609	120.708	104	115.4	122.408	106.874	107.696	0.0908392
pMIR-NQO1_2	NQO1	689	80.3914	68.2668	51.8866	63.1076	51.354	122.516	41.9279	37.4372	57.4971	64.611	0.00796862
pMIR-NSG1	NSG1	506	98.4315	85.8497	77.6231	108.844	178.197	134.865	65.4556	65.6644	92.1406	101.866	0.895206
pMIR-PALM_2	PALM	689	110.797	100.013	132.261	106.266	91.5025	86.6025	83.9023	136.455	103.14	105.975	0.422137
pMIR-PDE1B_1	PDE1B	689	85.3138	93.8846	86.8971	93.625	72.4956	104.854	61.1963	103.89	90.261	87.7695	0.0541754
pMIR-PHOX2A	PHOX2A	686	82.9248	76.4463	72.3161	68.0665	102.272	63.22	83.8272	72.4405	74.4434	77.6891	0.00124749
pMIR-PHOX2B_2	PHOX2B	689	78.2607	79.2166	102.968	86.9058	97.3878	92.7938	73.0242	65.2033	83.0612	84.47	0.0110879
pMIR-PLCB1_3	PLCB1	689	95.8987	90.2499	84.6074	66.3463	77.1912	83.1755	73.4431	100.477	83.8914	83.9237	0.00545674
pMIR-PLCB1_5	PLCB1	702	89.4599	92.2518	103.798	98.0432	105.011	98.5134	99.9242	115.901	99.2188	100.363	0.903702
pMIR-PLCB1_1	PLCB1	689	114.508	117.144	99.1253	86.4941	106.207	110.045	119.82	113.335	111.69	108.335	0.0686553
pMIR-PLCB2_1	PLCB2	689	70.8141	82.5839	81.6992	81.0042	69.3092	75.9793	88.573	94.0952	81.3517	80.5073	0.000317968
pMIR-PPFIA3_1	PPFIA3	689	84.2503	83.8343	104.418	98.8815	78.9683	87.1145	76.8875	94.0859	85.6824	88.555	0.0125163
pMIR-PPIF_1	PPIF	689	64.7428	57.7253	50.4619	52.6734	83.1315	65.9554	60.681	72.3789	62.7119	63.4688	2.67984e-05
pMIR-PPP1R1B_2	PPP1R1B	130	77.6994	80.4238	81.429	65.2637	107.219	96.8913	84.2828	96.3908	82.8559	86.2	0.0215857
pMIR-PPP1R1B_1	PPP1R1B	689	117.764	88.5431	77.6272	62.0101	215.911	176.762	76.9335	90.1931	89.3681	113.218	0.516322
pMIR-PPP2CA_2	PPP2CA	689	76.6231	78.3965	70.687	52.4374	119.581	77.2884	99.7882	83.6394	77.8424	82.3052	0.0407602
pMIR-PPP2CA_3	PPP2CA	689	105.735	104.092	96.4475	81.9608	99.9515	110.275	90.6948	95.1094	98.1995	98.0333	0.558043
pMIR-PPP2R2A_3	PPP2R2A	689	87.3646	109.461	61.8156	62.4725	96.2864	104.193	86.2922	78.6966	86.8284	85.8227	0.0573156
pMIR-PPP2R2B	PPP2R2B	454	105.805	75.3716	69.531	49.0044	125.182	93.5732	80.1224	77.2068	78.6646	84.4745	0.102602
pMIR-PPP2R5A_2	PPP2R5A	462	76.736	51.296	84.8261	47.7044	70.8979	76.4031	92.4321	93.0772	76.5695	74.1716	0.00370793
pMIR-PPP3CA_3	PPP3CA	689	119.709	127.928	114.519	96.9274	114.842	127.82	98.6438	112.437	114.681	114.103	0.011024
pMIR-PRKACB_1	PRKACB	689	86.7817	92.1552	96.069	82.0943	89.458	95.1319	84.5272	117.005	90.8066	92.9027	0.108272
pMIR-PRKCA_3	PRKCA	689	74.3188	70.0353	80.1362	58.338	83.1488	60.4998	82.0818	76.6915	75.5051	73.1563	9.16482e-05
pMIR-PRKCA_10	PRKCA	689	89.3873	69.9005	107.353	68.4709	76.8677	60.8894	97.9687	80.2193	78.5435	81.3821	0.0126465
pMIR-PRKCA_6	PRKCA	689	98.6839	94.2931	95.7366	84.2857	118.13	113.332	90.3915	96.4422	96.0894	98.9119	0.794057
pMIR-PRKCA_4	PRKCA	689	112.483	112.555	99.8702	97.6108	88.8464	99.4181	95.9337	105.048	99.6441	101.471	0.626815
pMIR-PRKCB	PRKCB	512	71.1517	87.3251	63.245	66.6538	88.4999	75.5372	78.0563	92.9646	76.7968	77.9292	0.000687104
pMIR-PRKCG_2	PRKCG	126	93.1258	80.3767	92.6534	89.5952	98.686	125.809	93.3138	118.737	93.2198	99.0371	0.864262
pMIR-PRKX_7	PRKX	720	88.6664	81.5922	101.06	83.9955	74.003	100.738	80.8752	97.9406	86.331	88.6089	0.0161796
pMIR-RAB3B_17	RAB3B	689	67.4213	52.1597	68.8114	53.1094	95.4015	74.4407	84.8662	70.5401	69.6758	70.8438	0.000775896
pMIR-RAB3B_7	RAB3B	375	76.817	54.4303	73.4752	71.1928	84.6542	64.5032	104.363	76.3401	74.9077	75.722	0.00225849
pMIR-RAB3B_6	RAB3B	689	62.9784	87.9845	72.7122	77.8202	84.4407	95.815	107.435	95.1166	86.2126	85.5378	0.0238205
pMIR-RAB3B_3	RAB3B	689	89.5094	80.2419	84.465	100.807	80.3718	69.0779	88.3759	113.793	86.4205	88.3303	0.047199
pMIR-RAB3B_16	RAB3B	689	85.6699	81.2082	89.1133	92.3072	90.317	95.0164	97.7685	101.748	91.3121	91.6435	0.00890926
pMIR-RAB3B_5	RAB3B	689	90.4938	77.1474	96.3872	96.2521	89.5819	88.8122	108.409	108.674	93.3729	94.4696	0.180629
pMIR-RAB3B_19	RAB3B	689	89.9384	90.3594	89.0753	97.9766	86.5034	102.14	105.55	120.002	94.168	97.693	0.581484
pMIR-RAB3B_13	RAB3B	689	103.758	109.09	116.339	114.155	105.59	99.7251	128.241	131.495	111.623	113.549	0.0122569
pMIR-SDHC_3	SDHC	689	66.2295	39.9959	60.5899	44.4659	46.2561	47.0693	69.1275	57.801	52.4352	53.9419	6.52257e-06
pMIR-SDHC_2	SDHC	689	61.7542	50.5573	67.5411	58.7567	93.5442	76.2309	103.476	74.7157	71.1284	73.3221	0.00388254
pMIR-SDHC_11	SDHC	689	76.0807	71.6423	82.5269	61.5186	103.564	72.5272	93.8003	73.7881	74.9344	79.4311	0.00348887
pMIR-SDHC_1	SDHC	689	77.794	80.4358	74.2445	81.5504	63.6895	93.9273	94.6787	97.8492	80.9931	83.0212	0.00458854
pMIR-SDHC_17	SDHC	689	82.687	93.7503	85.331	87.0974	79.3396	85.2514	109.031	73.726	85.2912	87.0268	0.0106415
pMIR-SDHC_6	SDHC	689	80.5162	77.1136	74.68	86.509	99.2321	106.319	108.957	114.625	92.8706	93.494	0.279129
pMIR-SDHC_4	SDHC	689	102.65	101.303	95.9242	98.9925	101.513	106.327	112.738	114.076	102.082	104.19	0.107404
pMIR-SEPT5_2	SEPT5	204	65.0672	67.5811	78.8443	62.418	74.1839	63.5346	102.155	97.3268	70.8825	76.3889	0.00351617
pMIR-SEPT5_1	SEPT5	689	71.5198	63.5436	58.5404	68.7685	102.432	115.911	97.1773	86.3564	78.9381	83.0311	0.0530388
pMIR-SLC18A2_1	SLC18A2	689	104.586	91.3901	77.0089	79.8149	69.8745	80.6707	75.482	76.5609	78.4119	81.9234	0.00236085
pMIR-SLC9A3R1	SLC9A3R1	711	101.104	87.5145	89.3992	94.5116	126.334	96.6879	81.5601	85.7073	91.9554	95.3524	0.379604
pMIR-SNCA	SNCA	589	60.1871	52.1209	53.6886	77.83	68.2096	86.9109	76.11	70.3611	69.2854	68.1773	0.00015298
pMIR-SNCB	SNCB	584	76.8983	88.6302	67.707	80.3633	100.111	97.6689	78.7924	73.6988	79.5779	82.9837	0.0040665
pMIR-SQSTM1_2	SQSTM1	689	59.7644	57.4536	65.6188	74.426	74.7649	82.1578	97.8554	98.9126	74.5954	76.3692	0.00395318
pMIR-SQSTM1_1	SQSTM1	689	89.3775	89.9102	78.4612	96.1982	131.524	101.951	89.5038	94.6489	92.2796	96.4468	0.542802
pMIR-SYN1_1	SYN1	689	61.1049	65.6279	60.7448	59.0287	80.6894	78.4376	88.2112	73.9403	69.7841	70.9731	0.000132455
pMIR-SYN1_2	SYN1	335	101.893	100.694	104.525	104.322	110.493	74.833	105.746	111.03	104.423	101.692	0.688627
pMIR-SYT11_5	SYT11	689	70.1148	81.6265	77.0146	77.0476	84.9881	83.8108	102.887	98.9678	82.7186	84.5571	0.00584478
pMIR-TGFB2_3	TGFB2	689	66.4063	59.1847	58.8276	53.8474	70.1039	50.3147	69.7673	53.0698	59.0062	60.1902	1.73938e-06
pMIR-TGFB2_4	TGFB2	689	55.6127	69.4288	62.7684	69.2798	71.3032	7.67237	73.4291	52.1178	66.0241	57.7015	0.000871798
pMIR-TYR	TYR	407	78.7654	73.3939	71.6717	78.8017	70.8034	57.6227	101.545	100.132	76.0797	79.0919	0.00548899
pMIR-UBE2G1_2	UBE2G1	689	78.7117	69.8595	56.2464	47.2693	83.5158	51.863	72.3686	63.6821	66.7708	65.4395	0.000131348
pMIR-UBE2G2_1	UBE2G2	689	68.3592	53.1813	65.6466	52.5228	65.1026	47.0334	74.6568	63.9602	64.5314	61.3079	7.64703e-06
pMIR-UBE2G2_4	UBE2G2	689	94.8727	79.5828	98.3266	100.164	113.587	116.272	113.029	104.626	102.395	102.558	0.570484
pMIR-UBE2J1_2	UBE2J1	689	58.5985	61.6157	54.459	61.0238	60.0958	63.1221	75.0999	73.3766	61.3197	63.4239	1.8195e-06
pMIR-UBE2J1_4	UBE2J1	689	81.221	67.7306	82.4961	66.7246	92.6756	67.8721	103.589	70.8066	76.0138	79.1395	0.00328247
pMIR-UCHL1	UCHL1	370	100.687	82.4195	91.6141	83.8157	115.666	115.365	118.455	124.755	108.026	104.097	0.509072
pMIR-UQCRB_3	UQCRB	689	60.6172	65.3874	60.8946	53.9444	64.1129	82.7832	91.7001	78.7488	64.7501	69.7736	0.000320914
pMIR-UQCRB_4	UQCRB	689	62.058	71.7124	68.6481	70.3103	95.7027	63.3969	79.7178	63.5071	69.4792	71.8817	0.00019512
pMIR-VAMP2_3	VAMP2	430	87.8561	104.076	91.4878	96.4737	118.579	98.4956	99.0261	97.9465	98.2211	99.2427	0.823215
pMIR-VDAC1_2	VDAC1	225	77.6033	76.7731	72.7259	70.8888	60.9529	45.919	64.9979	65.6949	68.2919	66.9445	4.03304e-05
pMIR-WNT5A_6	WNT5A	689	77.8313	64.3528	62.944	67.2139	94.8123	92.7173	63.9761	60.3398	65.7833	73.0234	0.000890479
