# Supplementary material for: Validation of human microRNA target pathways enables evaluation of target prediction tools
Source: Nucleic Acids Res. 2020 Dec 10;49(1):127–44. doi: 10.1093/nar/gkaa1161 (PMC7797041; doi:10.1093/nar/gkaa1161)
Supplement: gkaa1161_Supplemental_Files [file gkaa1161_supplemental_files.zip › Supplemental Table 16.xlsx]

## Sheet: TNF signaling - miR-34a-5p
RLU cut-off	p < 0.5	p < 0.1	p < 0.05	p < 0.01	p < 0.005	p < 0.001
100	0.73	0.53	0.4	0.37	0.37	0.3
90	0.5	0.47	0.4	0.37	0.37	0.3
85	0.4	0.4	0.4	0.37	0.37	0.3
80	0.27	0.27	0.27	0.27	0.27	0.23
75	0.23	0.23	0.23	0.23	0.23	0.23
70	0.17	0.17	0.17	0.17	0.17	0.17

## Sheet: TGFB signaling - miR-34a-5p
RLU cut-off	p < 0.5	p < 0.1	p < 0.05	p < 0.01	p < 0.005	p < 0.001
100	0.83	0.65	0.39	0.3	0.3	0.22
90	0.61	0.61	0.39	0.3	0.3	0.22
85	0.3	0.3	0.3	0.3	0.3	0.22
80	0.13	0.13	0.13	0.13	0.13	0.13
75	0.13	0.13	0.13	0.13	0.13	0.13
70	0.04	0.04	0.04	0.04	0.04	0.04

## Sheet: PD-related cat. - miR-34a-5p
RLU cut-off	p < 0.5	p < 0.1	p < 0.05	p < 0.01	p < 0.005	p < 0.001
100	0.96	0.88	0.86	0.78	0.71	0.59
90	0.86	0.84	0.83	0.78	0.71	0.59
85	0.74	0.74	0.74	0.74	0.68	0.59
80	0.57	0.57	0.57	0.57	0.55	0.51
75	0.46	0.46	0.46	0.46	0.45	0.43
70	0.37	0.37	0.37	0.37	0.37	0.36

## Sheet: PD-related cat. - miR-7-5p
RLU cut-off	p < 0.5	p < 0.1	p < 0.05	p < 0.01	p < 0.005	p < 0.001
100	0.75	0.67	0.64	0.5	0.42	0.29
90	0.67	0.65	0.62	0.49	0.42	0.29
85	0.53	0.52	0.52	0.46	0.4	0.28
80	0.4	0.4	0.4	0.39	0.35	0.27
75	0.25	0.25	0.25	0.24	0.23	0.2
70	0.15	0.15	0.15	0.15	0.14	0.14
