# Supplementary material for: Validation of human microRNA target pathways enables evaluation of target prediction tools
Source: Nucleic Acids Res. 2020 Dec 10;49(1):127–44. doi: 10.1093/nar/gkaa1161 (PMC7797041; doi:10.1093/nar/gkaa1161)
Supplement: gkaa1161_Supplemental_Files [file gkaa1161_supplemental_files.zip › Supplemental Table 17.xlsx]

## Sheet: Table S17
miRNA	ΔCт ANC Replicate 1	ΔCт ANC Replicate 2	ΔCт ANC Replicate 3	ΔCт mimic Replicate 1	ΔCт mimic Replicate 2	ΔCт mimic Replicate 3	p-value
miR-34a-5p	4.15183	4.10807	4.09321	-5.17939	-5.93644	-5.04807	0.000835553
