# Supplementary material for: Validation of human microRNA target pathways enables evaluation of target prediction tools
Source: Nucleic Acids Res. 2020 Dec 10;49(1):127–44. doi: 10.1093/nar/gkaa1161 (PMC7797041; doi:10.1093/nar/gkaa1161)
Supplement: gkaa1161_Supplemental_Files [file gkaa1161_supplemental_files.zip › Supplemental Table 18.xlsx]

## Sheet: Table S18
Gene	Replicate mimic 1	Replicate mimic 2	Replicate mimic 3	p-value
CLOCK	85.6017	80.1236	63.4964	0.0323387
CREB1	67.9733	35.9147	32.7542	0.00147916
GRIA4	73.6996	60.1309	82.6599	0.00643137
JNK3	65.4918	65.3739	58.6251	0.00994116
PARK2	82.2123	62.0602	37.384	0.0256416
SMAD2	75.3263	59.7625	63.8879	0.00517729
SMAD7	62.6647	59.8643	58.4296	0.0433559
TH	57.567	63.1991	78.3608	0.030344
