# Supplementary material for: Validation of human microRNA target pathways enables evaluation of target prediction tools
Source: Nucleic Acids Res. 2020 Dec 10;49(1):127–44. doi: 10.1093/nar/gkaa1161 (PMC7797041; doi:10.1093/nar/gkaa1161)
Supplement: gkaa1161_Supplemental_Files [file gkaa1161_supplemental_files.zip › Supplemental Table 19.xlsx]

## Sheet: Table S19
Gene	Inhibitor replicate 1	Inhibitor replicate 2	Inhibitor replicate 3	p-value
CLOCK	203.347	167.899	118.193	0.00721391
CREB1	130.553	114.09	112.325	0.0420941
GRIA4	113.433	149.749	125.996	0.0394832
JNK3	214.076	130.928	123.537	0.00150246
PARK2	121.101	144.209	214.094	0.0494986
SMAD2	155.018	135.35	139.724	0.0476256
SMAD7	126.185	118.826	128.801	0.0469963
TH	115.794	114.857	124.782	0.0422418
