# Supplementary material for: Validation of human microRNA target pathways enables evaluation of target prediction tools
Source: Nucleic Acids Res. 2020 Dec 10;49(1):127–44. doi: 10.1093/nar/gkaa1161 (PMC7797041; doi:10.1093/nar/gkaa1161)
Supplement: gkaa1161_Supplemental_Files [file gkaa1161_supplemental_files.zip › Supplemental Table 2(changed).xlsx]

## Sheet: Table S2
miRNA	MIMATid	Gene	EntrezID	RefseqID	miRWalk	Microt4	miRanda	mirbridge	miRDB	miRMap	miRNAMap	Pictar2	PITA	RNA22	RNAhybrid	Targetscan	SUM
hsa-miR-34a-5p	MIMAT0000255	LEF1	51176	NM_016269	1	1	1	1	1	1	1	1	1	1	1	1	12
hsa-miR-34a-5p	MIMAT0000255	AHCYL2	23382	NM_015328	1	1	1	1	1	1	0	1	1	1	1	1	11
hsa-miR-34a-5p	MIMAT0000255	AGO4	192670	NM_017629	1	1	1	0	1	1	1	1	1	1	1	1	11
hsa-miR-34a-5p	MIMAT0000255	ASB1	51665	NM_001040445	1	1	1	0	1	1	1	1	1	1	1	1	11
hsa-miR-34a-5p	MIMAT0000255	BRINP1	1620	NM_014618	1	1	1	0	1	1	1	1	1	1	1	1	11
hsa-miR-34a-5p	MIMAT0000255	CACNB3	784	NM_000725	1	1	1	0	1	1	1	1	1	1	1	1	11
hsa-miR-34a-5p	MIMAT0000255	CAPN6	827	NM_014289	1	1	1	0	1	1	1	1	1	1	1	1	11
hsa-miR-34a-5p	MIMAT0000255	FGD6	55785	NM_018351	1	1	1	0	1	1	1	1	1	1	1	1	11
hsa-miR-34a-5p	MIMAT0000255	GALNT7	51809	NM_017423	1	1	1	0	1	1	1	1	1	1	1	1	11
hsa-miR-34a-5p	MIMAT0000255	LGR4	55366	NM_018490	1	1	1	0	1	1	1	1	1	1	1	1	11
hsa-miR-34a-5p	MIMAT0000255	NOTCH1	4851	NM_017617	1	1	1	0	1	1	1	1	1	1	1	1	11
hsa-miR-34a-5p	MIMAT0000255	NRIP3	56675	NM_020645	1	1	1	0	1	1	1	1	1	1	1	1	11
hsa-miR-34a-5p	MIMAT0000255	PACS1	55690	NM_018026	1	1	1	0	1	1	1	1	1	1	1	1	11
hsa-miR-34a-5p	MIMAT0000255	PDGFRA	5156	NM_006206	1	1	1	0	1	1	1	1	1	1	1	1	11
hsa-miR-34a-5p	MIMAT0000255	PPP2R5A	5525	NM_006243	1	1	1	0	1	1	1	1	1	1	1	1	11
hsa-miR-34a-5p	MIMAT0000255	RGS17	26575	NM_012419	1	1	1	0	1	1	1	1	1	1	1	1	11
hsa-miR-34a-5p	MIMAT0000255	SGPP1	81537	NM_030791	1	1	1	0	1	1	1	1	1	1	1	1	11
hsa-miR-34a-5p	MIMAT0000255	TAF5	6877	NM_006951	1	1	1	0	1	1	1	1	1	1	1	1	11
hsa-miR-34a-5p	MIMAT0000255	ASIC2	40	NM_183377	1	1	1	1	1	1	1	1	0	1	1	1	11
hsa-miR-34a-5p	MIMAT0000255	SYT1	6857	NM_001135805	1	1	1	1	1	1	1	1	0	1	1	1	11
hsa-miR-34a-5p	MIMAT0000255	TMEM255A	55026	NM_017938	1	1	1	1	1	1	1	1	0	1	1	1	11
hsa-miR-34a-5p	MIMAT0000255	SEPT3	55964	NM_019106	1	1	1	0	1	1	0	1	1	1	1	1	10
hsa-miR-34a-5p	MIMAT0000255	AMER1	139285	NM_152424	1	1	1	0	1	1	0	1	1	1	1	1	10
hsa-miR-34a-5p	MIMAT0000255	ANKRD52	283373	NM_173595	1	1	1	0	1	1	0	1	1	1	1	1	10
hsa-miR-34a-5p	MIMAT0000255	CNTN2	6900	NM_005076	1	1	1	0	1	1	0	1	1	1	1	1	10
hsa-miR-34a-5p	MIMAT0000255	CRY2	1408	NM_021117	1	1	1	0	1	1	0	1	1	1	1	1	10
hsa-miR-34a-5p	MIMAT0000255	CSF1R	1436	NM_005211	1	1	1	0	1	1	0	1	1	1	1	1	10
hsa-miR-34a-5p	MIMAT0000255	DPYSL4	10570	NM_006426	1	1	1	0	1	1	0	1	1	1	1	1	10
hsa-miR-34a-5p	MIMAT0000255	FOXJ2	55810	NM_018416	1	1	1	0	1	1	0	1	1	1	1	1	10
hsa-miR-34a-5p	MIMAT0000255	HCN3	57657	NM_020897	1	1	1	0	1	1	0	1	1	1	1	1	10
hsa-miR-34a-5p	MIMAT0000255	LIMD2	80774	NM_030576	1	1	1	0	1	1	0	1	1	1	1	1	10
hsa-miR-34a-5p	MIMAT0000255	MEX3C	51320	NM_016626	1	1	1	0	1	1	0	1	1	1	1	1	10
hsa-miR-34a-5p	MIMAT0000255	MGAT4A	11320	NM_012214	1	1	1	0	1	1	0	1	1	1	1	1	10
hsa-miR-34a-5p	MIMAT0000255	MYCN	4613	NM_005378	1	1	1	0	1	1	0	1	1	1	1	1	10
hsa-miR-34a-5p	MIMAT0000255	PEG10	23089	NM_001040152	1	1	1	0	1	1	0	1	1	1	1	1	10
hsa-miR-34a-5p	MIMAT0000255	PPP1R16B	26051	NM_015568	1	1	1	0	1	1	0	1	1	1	1	1	10
hsa-miR-34a-5p	MIMAT0000255	PURB	5814	NM_033224	1	1	1	0	1	1	0	1	1	1	1	1	10
hsa-miR-34a-5p	MIMAT0000255	PVRL1	5818	NM_002855	1	1	1	0	1	1	0	1	1	1	1	1	10
hsa-miR-34a-5p	MIMAT0000255	RIMS3	9783	NM_014747	1	1	1	0	1	1	0	1	1	1	1	1	10
hsa-miR-34a-5p	MIMAT0000255	RRAS	6237	NM_006270	1	1	1	0	1	1	0	1	1	1	1	1	10
hsa-miR-34a-5p	MIMAT0000255	SCN2B	6327	NM_004588	1	1	1	0	1	1	0	1	1	1	1	1	10
hsa-miR-34a-5p	MIMAT0000255	SMIM15	643155	NM_001048249	1	1	1	0	1	1	0	1	1	1	1	1	10
hsa-miR-34a-5p	MIMAT0000255	UBP1	7342	NM_014517	1	1	1	0	1	1	0	1	1	1	1	1	10
hsa-miR-34a-5p	MIMAT0000255	USP31	57478	NM_020718	1	1	1	0	1	1	0	1	1	1	1	1	10
hsa-miR-34a-5p	MIMAT0000255	VAT1	10493	NM_006373	1	1	1	0	1	1	0	1	1	1	1	1	10
hsa-miR-34a-5p	MIMAT0000255	XYLT1	64131	NM_022166	1	1	1	0	1	1	0	1	1	1	1	1	10
hsa-miR-34a-5p	MIMAT0000255	ZDHHC17	23390	NM_015336	1	1	1	0	1	1	0	1	1	1	1	1	10
hsa-miR-34a-5p	MIMAT0000255	ZFHX4	79776	NM_024721	1	1	1	0	1	1	0	1	1	1	1	1	10
hsa-miR-34a-5p	MIMAT0000255	ZNF551	90233	NM_138347	1	1	1	0	1	1	0	1	1	1	1	1	10
hsa-miR-34a-5p	MIMAT0000255	DLL1	28514	NM_005618	0	1	1	0	1	1	1	1	1	1	1	1	10
hsa-miR-34a-5p	MIMAT0000255	ELMOD1	55531	NM_018712	0	1	1	0	1	1	1	1	1	1	1	1	10
hsa-miR-34a-5p	MIMAT0000255	GPR158	57512	NM_020752	0	1	1	0	1	1	1	1	1	1	1	1	10
hsa-miR-34a-5p	MIMAT0000255	UHRF2	115426	NM_152896	0	1	1	0	1	1	1	1	1	1	1	1	10
hsa-miR-34a-5p	MIMAT0000255	SOX4	6659	NM_003107	1	1	1	1	0	1	1	1	1	0	1	1	10
hsa-miR-34a-5p	MIMAT0000255	ACBD3	64746	NM_022735	1	1	1	0	0	1	1	1	1	1	1	1	10
hsa-miR-34a-5p	MIMAT0000255	BRPF3	27154	NM_015695	1	1	1	0	0	1	1	1	1	1	1	1	10
hsa-miR-34a-5p	MIMAT0000255	C14orf28	122525	NM_001017923	1	1	1	0	0	1	1	1	1	1	1	1	10
hsa-miR-34a-5p	MIMAT0000255	CNOT6L	246175	NM_144571	1	1	1	0	0	1	1	1	1	1	1	1	10
hsa-miR-34a-5p	MIMAT0000255	E2F3	1871	NM_001949	1	1	1	0	0	1	1	1	1	1	1	1	10
hsa-miR-34a-5p	MIMAT0000255	EFNB1	1947	NM_004429	1	1	1	0	0	1	1	1	1	1	1	1	10
hsa-miR-34a-5p	MIMAT0000255	EFNB3	1949	NM_001406	1	1	1	0	0	1	1	1	1	1	1	1	10
hsa-miR-34a-5p	MIMAT0000255	KLF4	9314	NM_004235	1	1	1	0	0	1	1	1	1	1	1	1	10
hsa-miR-34a-5p	MIMAT0000255	LOXL3	84695	NM_032603	1	1	1	0	0	1	1	1	1	1	1	1	10
hsa-miR-34a-5p	MIMAT0000255	MARCKSL1	65108	NM_023009	1	1	1	0	0	1	1	1	1	1	1	1	10
hsa-miR-34a-5p	MIMAT0000255	MSL2	55167	NM_018133	1	1	1	0	0	1	1	1	1	1	1	1	10
hsa-miR-34a-5p	MIMAT0000255	SLCO3A1	28232	NM_013272	1	1	1	0	0	1	1	1	1	1	1	1	10
hsa-miR-34a-5p	MIMAT0000255	SRPR	6734	NM_003139	1	1	1	0	0	1	1	1	1	1	1	1	10
hsa-miR-34a-5p	MIMAT0000255	STC1	6781	NM_003155	1	1	1	0	0	1	1	1	1	1	1	1	10
hsa-miR-34a-5p	MIMAT0000255	TBC1D25	4943	NM_002536	1	1	1	0	0	1	1	1	1	1	1	1	10
hsa-miR-34a-5p	MIMAT0000255	ZCCHC17	51538	NM_016505	1	1	1	0	0	1	1	1	1	1	1	1	10
hsa-miR-34a-5p	MIMAT0000255	AHCYL2	23382	NM_001130723	1	1	1	1	1	1	0	1	0	1	1	1	10
hsa-miR-34a-5p	MIMAT0000255	ALDOA	226	NM_000034	1	1	1	1	1	1	0	1	0	1	1	1	10
hsa-miR-34a-5p	MIMAT0000255	FUT8	2530	NM_178155	1	1	1	1	1	1	0	1	0	1	1	1	10
hsa-miR-34a-5p	MIMAT0000255	PPP2R3A	5523	NM_002718	1	1	1	1	1	1	0	1	0	1	1	1	10
hsa-miR-34a-5p	MIMAT0000255	RAP1GDS1	5910	NM_001100426	1	1	1	1	1	1	0	1	0	1	1	1	10
hsa-miR-34a-5p	MIMAT0000255	ARID4B	51742	NM_016374	0	1	1	1	1	1	1	1	0	1	1	1	10
hsa-miR-34a-5p	MIMAT0000255	COL12A1	1303	NM_004370	0	1	1	1	1	1	1	1	0	1	1	1	10
hsa-miR-34a-5p	MIMAT0000255	ACSL4	2182	NM_022977	1	1	1	0	1	1	1	1	0	1	1	1	10
hsa-miR-34a-5p	MIMAT0000255	BTBD11	121551	NM_001018072	1	1	1	0	1	1	1	1	0	1	1	1	10
hsa-miR-34a-5p	MIMAT0000255	CALCR	799	NM_001164737	1	1	1	0	1	1	1	1	0	1	1	1	10
hsa-miR-34a-5p	MIMAT0000255	DDX17	10521	NM_001098504	1	1	1	0	1	1	1	1	0	1	1	1	10
hsa-miR-34a-5p	MIMAT0000255	DPP3	10072	NM_130443	1	1	1	0	1	1	1	1	0	1	1	1	10
hsa-miR-34a-5p	MIMAT0000255	FOXP1	27086	NM_001244808	1	1	1	0	1	1	1	1	0	1	1	1	10
hsa-miR-34a-5p	MIMAT0000255	GPR85	54329	NM_001146265	1	1	1	0	1	1	1	1	0	1	1	1	10
hsa-miR-34a-5p	MIMAT0000255	PGM1	5236	NM_001172818	1	1	1	0	1	1	1	1	0	1	1	1	10
hsa-miR-34a-5p	MIMAT0000255	SATB2	23314	NM_001172509	1	1	1	0	1	1	1	1	0	1	1	1	10
hsa-miR-34a-5p	MIMAT0000255	STRN3	29966	NM_001083893	1	1	1	0	1	1	1	1	0	1	1	1	10
hsa-miR-34a-5p	MIMAT0000255	FGF23	8074	NM_020638	1	1	1	1	1	1	0	0	1	1	1	1	10
hsa-miR-34a-5p	MIMAT0000255	C3orf58	205428	NM_173552	1	1	1	0	1	1	1	0	1	1	1	1	10
hsa-miR-34a-5p	MIMAT0000255	CALB1	793	NM_004929	1	1	1	0	1	1	1	0	1	1	1	1	10
hsa-miR-34a-5p	MIMAT0000255	ELL2	22936	NM_012081	1	1	1	0	1	1	1	0	1	1	1	1	10
hsa-miR-34a-5p	MIMAT0000255	LRRC40	55631	NM_017768	1	1	1	0	1	1	1	0	1	1	1	1	10
hsa-miR-34a-5p	MIMAT0000255	OLIG3	167826	NM_175747	1	1	1	0	1	1	1	0	1	1	1	1	10
hsa-miR-34a-5p	MIMAT0000255	PLAG1	5324	NM_002655	1	1	1	0	1	1	1	0	1	1	1	1	10
hsa-miR-34a-5p	MIMAT0000255	PLEKHH2	130271	NM_172069	1	1	1	0	1	1	1	0	1	1	1	1	10
hsa-miR-34a-5p	MIMAT0000255	PAPPA	5069	NM_002581	1	1	1	1	0	1	1	0	1	1	1	1	10
hsa-miR-34a-5p	MIMAT0000255	RIMBP2	23504	NM_015347	1	1	1	1	0	1	1	0	1	1	1	1	10
hsa-miR-34a-5p	MIMAT0000255	TMEM109	79073	NM_024092	0	0	1	1	1	1	0	1	1	1	1	1	9
hsa-miR-34a-5p	MIMAT0000255	TBL1XR1	79718	NM_024665	1	1	1	0	1	1	0	1	1	0	1	1	9
hsa-miR-34a-5p	MIMAT0000255	NRN1	51299	NM_016588	0	1	1	0	1	1	1	1	1	0	1	1	9
hsa-miR-34a-5p	MIMAT0000255	SVOP	55530	NM_018711	0	1	1	0	1	1	0	1	1	1	1	1	9
hsa-miR-34a-5p	MIMAT0000255	CALCR	799	NM_001742	1	0	1	0	1	1	1	1	1	0	1	1	9
hsa-miR-34a-5p	MIMAT0000255	CCNE2	9134	NM_057749	1	0	1	0	1	1	1	1	1	0	1	1	9
hsa-miR-34a-5p	MIMAT0000255	EPHA4	2043	NM_004438	1	0	1	0	1	1	1	1	1	0	1	1	9
hsa-miR-34a-5p	MIMAT0000255	FOXP1	27086	NM_032682	1	0	1	0	1	1	1	1	1	0	1	1	9
hsa-miR-34a-5p	MIMAT0000255	GPR85	54329	NM_018970	1	0	1	0	1	1	1	1	1	0	1	1	9
hsa-miR-34a-5p	MIMAT0000255	ITSN1	6453	NM_001001132	1	0	1	0	1	1	1	1	1	0	1	1	9
hsa-miR-34a-5p	MIMAT0000255	LDHA	3939	NM_005566	1	0	1	0	1	1	1	1	1	0	1	1	9
hsa-miR-34a-5p	MIMAT0000255	NAV3	89795	NM_014903	1	0	1	0	1	1	1	1	1	0	1	1	9
hsa-miR-34a-5p	MIMAT0000255	PGM1	5236	NM_002633	1	0	1	0	1	1	1	1	1	0	1	1	9
hsa-miR-34a-5p	MIMAT0000255	PNOC	5368	NM_006228	1	0	1	0	1	1	1	1	1	0	1	1	9
hsa-miR-34a-5p	MIMAT0000255	SATB2	23314	NM_015265	1	0	1	0	1	1	1	1	1	0	1	1	9
hsa-miR-34a-5p	MIMAT0000255	SLC4A7	9497	NM_003615	1	0	1	0	1	1	1	1	1	0	1	1	9
hsa-miR-34a-5p	MIMAT0000255	SYT1	6857	NM_005639	1	0	1	0	1	1	1	1	1	0	1	1	9
hsa-miR-34a-5p	MIMAT0000255	UCN2	90226	NM_033199	1	0	1	0	1	1	0	1	1	1	1	1	9
hsa-miR-34a-5p	MIMAT0000255	VAMP2	6844	NM_014232	1	0	1	0	1	1	1	1	1	0	1	1	9
hsa-miR-34a-5p	MIMAT0000255	ZMYM4	9202	NM_005095	1	0	1	0	1	1	1	1	1	0	1	1	9
hsa-miR-34a-5p	MIMAT0000255	ZNF281	23528	NM_012482	1	0	1	0	1	1	1	1	1	0	1	1	9
hsa-miR-34a-5p	MIMAT0000255	AKAP6	9472	NM_004274	0	0	1	0	1	1	1	1	1	1	1	1	9
hsa-miR-34a-5p	MIMAT0000255	CTNND2	1501	NM_001332	0	0	1	0	1	1	1	1	1	1	1	1	9
hsa-miR-34a-5p	MIMAT0000255	TMEM55A	55529	NM_018710	0	0	1	0	1	1	1	1	1	1	1	1	9
hsa-miR-34a-5p	MIMAT0000255	NAP1L5	266812	NM_153757	1	1	0	1	0	1	0	1	1	1	1	1	9
hsa-miR-34a-5p	MIMAT0000255	ABCD1	215	NM_000033	1	1	1	0	0	1	0	1	1	1	1	1	9
hsa-miR-34a-5p	MIMAT0000255	ATXN7	6314	NM_000333	1	1	1	0	0	1	0	1	1	1	1	1	9
hsa-miR-34a-5p	MIMAT0000255	C3orf70	285382	NM_001025266	1	1	1	0	0	1	0	1	1	1	1	1	9
hsa-miR-34a-5p	MIMAT0000255	CHMP7	91782	NM_152272	1	1	1	0	0	1	0	1	1	1	1	1	9
hsa-miR-34a-5p	MIMAT0000255	CNTNAP2	26047	NM_014141	1	1	1	0	0	1	0	1	1	1	1	1	9
hsa-miR-34a-5p	MIMAT0000255	COPS7B	64708	NM_022730	1	1	1	0	0	1	0	1	1	1	1	1	9
hsa-miR-34a-5p	MIMAT0000255	CREBRF	153222	NM_153607	1	1	1	0	0	1	0	1	1	1	1	1	9
hsa-miR-34a-5p	MIMAT0000255	F2RL2	2151	NM_004101	1	1	1	0	0	1	0	1	1	1	1	1	9
hsa-miR-34a-5p	MIMAT0000255	FBXO41	150726	NM_001080410	1	1	1	0	0	1	0	1	1	1	1	1	9
hsa-miR-34a-5p	MIMAT0000255	GAS1	2619	NM_002048	1	1	1	0	0	1	0	1	1	1	1	1	9
hsa-miR-34a-5p	MIMAT0000255	GREM2	64388	NM_022469	1	1	1	0	0	1	0	1	1	1	1	1	9
hsa-miR-34a-5p	MIMAT0000255	GRID1	2894	NM_017551	1	1	1	0	0	1	0	1	1	1	1	1	9
hsa-miR-34a-5p	MIMAT0000255	MTA2	9219	NM_004739	1	1	1	0	0	1	1	1	1	0	1	1	9
hsa-miR-34a-5p	MIMAT0000255	NAA50	80218	NM_025146	1	1	1	0	0	1	1	1	1	0	1	1	9
hsa-miR-34a-5p	MIMAT0000255	NFE2L1	4779	NM_003204	1	1	1	0	0	1	1	1	1	0	1	1	9
hsa-miR-34a-5p	MIMAT0000255	NOTCH2	4853	NM_024408	1	1	1	0	0	1	0	1	1	1	1	1	9
hsa-miR-34a-5p	MIMAT0000255	NPTX1	4884	NM_002522	1	1	1	0	0	1	0	1	1	1	1	1	9
hsa-miR-34a-5p	MIMAT0000255	OTX1	5013	NM_014562	1	1	1	0	0	1	0	1	1	1	1	1	9
hsa-miR-34a-5p	MIMAT0000255	SCML2	10389	NM_006089	1	1	1	0	0	1	0	1	1	1	1	1	9
hsa-miR-34a-5p	MIMAT0000255	SERPINE1	5054	NM_000602	1	1	1	0	0	1	0	1	1	1	1	1	9
hsa-miR-34a-5p	MIMAT0000255	SGTA	6449	NM_003021	1	1	1	0	0	1	0	1	1	1	1	1	9
hsa-miR-34a-5p	MIMAT0000255	SIDT1	54847	NM_017699	1	1	1	0	0	1	0	1	1	1	1	1	9
hsa-miR-34a-5p	MIMAT0000255	SLC25A44	9673	NM_014655	1	1	1	0	0	1	0	1	1	1	1	1	9
hsa-miR-34a-5p	MIMAT0000255	SPG7	6687	NM_003119	1	1	1	0	0	1	1	1	1	0	1	1	9
hsa-miR-34a-5p	MIMAT0000255	SYT4	6860	NM_020783	1	1	1	0	0	1	0	1	1	1	1	1	9
hsa-miR-34a-5p	MIMAT0000255	TGFBR3	7049	NM_003243	1	1	1	0	0	1	0	1	1	1	1	1	9
hsa-miR-34a-5p	MIMAT0000255	TSHZ2	128553	NM_173485	1	1	1	0	0	1	1	1	1	0	1	1	9
hsa-miR-34a-5p	MIMAT0000255	ZNF304	57343	NM_020657	1	1	1	0	0	1	0	1	1	1	1	1	9
hsa-miR-34a-5p	MIMAT0000255	ABLIM3	22885	NM_014945	0	1	1	0	0	1	1	1	1	1	1	1	9
hsa-miR-34a-5p	MIMAT0000255	ACTR1A	10121	NM_005736	0	1	1	0	0	1	1	1	1	1	1	1	9
hsa-miR-34a-5p	MIMAT0000255	ALCAM	214	NM_001627	0	1	1	0	0	1	1	1	1	1	1	1	9
hsa-miR-34a-5p	MIMAT0000255	APH1A	51107	NM_016022	0	1	1	0	0	1	1	1	1	1	1	1	9
hsa-miR-34a-5p	MIMAT0000255	CELF2	10659	NM_001025077	0	1	1	0	0	1	1	1	1	1	1	1	9
hsa-miR-34a-5p	MIMAT0000255	IQGAP3	128239	NM_178229	0	1	1	0	0	1	1	1	1	1	1	1	9
hsa-miR-34a-5p	MIMAT0000255	JAG1	182	NM_000214	0	1	1	0	0	1	1	1	1	1	1	1	9
hsa-miR-34a-5p	MIMAT0000255	PLCB1	23236	NM_182734	0	1	1	0	0	1	1	1	1	1	1	1	9
hsa-miR-34a-5p	MIMAT0000255	ZER1	10444	NM_006336	0	1	1	0	0	1	1	1	1	1	1	1	9
hsa-miR-34a-5p	MIMAT0000255	GNAS	2778	NM_001077490	1	0	1	0	0	1	1	1	1	1	1	1	9
hsa-miR-34a-5p	MIMAT0000255	XPO5	57510	NM_020750	1	0	1	0	0	1	1	1	1	1	1	1	9
hsa-miR-34a-5p	MIMAT0000255	EEA1	8411	NM_003566	1	1	0	0	0	1	1	1	1	1	1	1	9
hsa-miR-34a-5p	MIMAT0000255	RPGRIP1L	23322	NM_015272	1	1	0	0	0	1	1	1	1	1	1	1	9
hsa-miR-34a-5p	MIMAT0000255	SHOC2	8036	NM_007373	1	1	0	0	0	1	1	1	1	1	1	1	9
hsa-miR-34a-5p	MIMAT0000255	SIRT1	23411	NM_012238	1	1	0	0	0	1	1	1	1	1	1	1	9
hsa-miR-34a-5p	MIMAT0000255	TOPORS	10210	NM_005802	1	1	0	0	0	1	1	1	1	1	1	1	9
hsa-miR-34a-5p	MIMAT0000255	TRIM37	4591	NM_015294	1	1	0	0	0	1	1	1	1	1	1	1	9
hsa-miR-34a-5p	MIMAT0000255	FBXO30	84085	NM_032145	1	1	1	0	1	0	0	1	1	1	1	1	9
hsa-miR-34a-5p	MIMAT0000255	CASP2	835	NM_032982	1	1	1	0	1	1	0	1	0	1	1	1	9
hsa-miR-34a-5p	MIMAT0000255	CBFA2T3	863	NM_005187	1	1	1	0	1	1	0	1	0	1	1	1	9
hsa-miR-34a-5p	MIMAT0000255	CLCN3	1182	NM_173872	1	1	1	0	1	1	0	1	0	1	1	1	9
hsa-miR-34a-5p	MIMAT0000255	CNOT4	4850	NM_001190848	1	1	1	0	1	1	0	1	0	1	1	1	9
hsa-miR-34a-5p	MIMAT0000255	ELMSAN1	91748	NM_194278	1	1	1	0	1	1	0	1	0	1	1	1	9
hsa-miR-34a-5p	MIMAT0000255	LDHA	3939	NM_001165414	1	1	1	0	1	1	1	1	0	0	1	1	9
hsa-miR-34a-5p	MIMAT0000255	MDM4	4194	NM_002393	1	1	1	0	1	1	0	1	0	1	1	1	9
hsa-miR-34a-5p	MIMAT0000255	NOS1AP	9722	NM_001126060	1	1	1	0	1	1	0	1	0	1	1	1	9
hsa-miR-34a-5p	MIMAT0000255	OSGIN2	734	NM_001126111	1	1	1	0	1	1	0	1	0	1	1	1	9
hsa-miR-34a-5p	MIMAT0000255	PEG10	23089	NM_001184962	1	1	1	0	1	1	0	1	0	1	1	1	9
hsa-miR-34a-5p	MIMAT0000255	PPARGC1B	133522	NM_133263	1	1	1	0	1	1	0	1	0	1	1	1	9
hsa-miR-34a-5p	MIMAT0000255	PPP1R11	6992	NM_021959	1	1	1	0	1	1	0	1	0	1	1	1	9
hsa-miR-34a-5p	MIMAT0000255	SAR1A	56681	NM_001142648	1	1	1	0	1	1	0	1	0	1	1	1	9
hsa-miR-34a-5p	MIMAT0000255	SDK2	54549	NM_001144952	1	1	1	0	1	1	0	1	0	1	1	1	9
hsa-miR-34a-5p	MIMAT0000255	SOGA1	140710	NM_080627	1	1	1	0	1	1	0	1	0	1	1	1	9
hsa-miR-34a-5p	MIMAT0000255	TGIF2	60436	NM_001199514	1	1	1	0	1	1	0	1	0	1	1	1	9
hsa-miR-34a-5p	MIMAT0000255	ASPHD2	57168	NM_020437	1	1	1	1	0	1	0	1	0	1	1	1	9
hsa-miR-34a-5p	MIMAT0000255	CDK6	1021	NM_001145306	1	1	1	1	0	1	0	1	0	1	1	1	9
hsa-miR-34a-5p	MIMAT0000255	DCX	1641	NM_000555	1	1	1	1	0	1	0	1	0	1	1	1	9
hsa-miR-34a-5p	MIMAT0000255	MAPT	4137	NM_001123066	1	1	1	1	0	1	0	1	0	1	1	1	9
hsa-miR-34a-5p	MIMAT0000255	VEGFA	7422	NM_001025366	1	0	1	1	0	1	1	1	0	1	1	1	9
hsa-miR-34a-5p	MIMAT0000255	VEGFA	7422	NM_001171623	1	0	1	1	0	1	1	1	0	1	1	1	9
hsa-miR-34a-5p	MIMAT0000255	BCL11B	64919	NM_138576	1	1	1	0	0	1	1	1	0	1	1	1	9
hsa-miR-34a-5p	MIMAT0000255	CA7	766	NM_001014435	1	1	1	0	0	1	1	1	0	1	1	1	9
hsa-miR-34a-5p	MIMAT0000255	CRTC1	23373	NM_001098482	1	1	1	0	0	1	1	1	0	1	1	1	9
hsa-miR-34a-5p	MIMAT0000255	DAG1	1605	NM_001165928	1	1	1	0	0	1	1	1	0	1	1	1	9
hsa-miR-34a-5p	MIMAT0000255	EI24	9538	NM_004879	1	1	1	0	0	1	1	1	0	1	1	1	9
hsa-miR-34a-5p	MIMAT0000255	HK1	3098	NM_033500	1	1	1	0	0	1	1	1	0	1	1	1	9
hsa-miR-34a-5p	MIMAT0000255	HTR2C	3358	NM_001256760	1	1	1	0	0	1	1	1	0	1	1	1	9
hsa-miR-34a-5p	MIMAT0000255	NR4A2	4929	NM_006186	1	1	1	0	0	1	1	1	0	1	1	1	9
hsa-miR-34a-5p	MIMAT0000255	NSD1	64324	NM_022455	1	1	1	0	0	1	1	1	0	1	1	1	9
hsa-miR-34a-5p	MIMAT0000255	PROX1	5629	NM_001270616	1	1	1	0	0	1	1	1	0	1	1	1	9
hsa-miR-34a-5p	MIMAT0000255	PTBP3	9991	NM_001244898	1	1	1	0	0	1	1	1	0	1	1	1	9
hsa-miR-34a-5p	MIMAT0000255	SGSM2	9905	NM_014853	1	1	1	0	0	1	1	1	0	1	1	1	9
hsa-miR-34a-5p	MIMAT0000255	SIX3	6496	NM_005413	1	1	1	0	0	1	1	1	0	1	1	1	9
hsa-miR-34a-5p	MIMAT0000255	SYNJ1	8867	NM_203446	1	1	1	0	0	1	1	1	0	1	1	1	9
hsa-miR-34a-5p	MIMAT0000255	VCL	7414	NM_014000	1	1	1	0	0	1	1	1	0	1	1	1	9
hsa-miR-34a-5p	MIMAT0000255	ZDHHC16	84287	NM_198046	1	1	1	0	0	1	1	1	0	1	1	1	9
hsa-miR-34a-5p	MIMAT0000255	RCAN1	1827	NM_004414	1	1	1	1	1	1	0	0	0	1	1	1	9
hsa-miR-34a-5p	MIMAT0000255	PLN	5350	NM_002667	1	0	1	1	1	1	0	0	1	1	1	1	9
hsa-miR-34a-5p	MIMAT0000255	ADRA1D	146	NM_000678	1	1	1	0	1	1	0	0	1	1	1	1	9
hsa-miR-34a-5p	MIMAT0000255	BMP3	651	NM_001201	1	1	1	0	1	1	0	0	1	1	1	1	9
hsa-miR-34a-5p	MIMAT0000255	C16orf58	64755	NM_022744	1	1	1	0	1	1	0	0	1	1	1	1	9
hsa-miR-34a-5p	MIMAT0000255	C9orf47	286223	NM_001001938	1	1	1	0	1	1	0	0	1	1	1	1	9
hsa-miR-34a-5p	MIMAT0000255	CCL22	6367	NM_002990	1	1	1	0	1	1	0	0	1	1	1	1	9
hsa-miR-34a-5p	MIMAT0000255	CDS2	8760	NM_003818	1	1	1	0	1	1	0	0	1	1	1	1	9
hsa-miR-34a-5p	MIMAT0000255	COL4A4	1286	NM_000092	1	1	1	0	1	1	0	0	1	1	1	1	9
hsa-miR-34a-5p	MIMAT0000255	DMWD	1762	NM_004943	1	1	1	0	1	1	0	0	1	1	1	1	9
hsa-miR-34a-5p	MIMAT0000255	FAM127B	26071	NM_001078172	1	1	1	0	1	1	0	0	1	1	1	1	9
hsa-miR-34a-5p	MIMAT0000255	FLOT2	2319	NM_004475	1	1	1	0	1	1	0	0	1	1	1	1	9
hsa-miR-34a-5p	MIMAT0000255	FOSL1	8061	NM_005438	1	1	1	0	1	1	0	0	1	1	1	1	9
hsa-miR-34a-5p	MIMAT0000255	FUT1	2523	NM_000148	1	1	1	0	1	1	0	0	1	1	1	1	9
hsa-miR-34a-5p	MIMAT0000255	INA	9118	NM_032727	1	1	1	0	1	1	0	0	1	1	1	1	9
hsa-miR-34a-5p	MIMAT0000255	KIAA1210	57481	NM_020721	1	1	1	0	1	1	0	0	1	1	1	1	9
hsa-miR-34a-5p	MIMAT0000255	KIAA1462	57608	NM_020848	1	1	1	0	1	1	0	0	1	1	1	1	9
hsa-miR-34a-5p	MIMAT0000255	LDOC1L	84247	NM_032287	1	1	1	0	1	1	0	0	1	1	1	1	9
hsa-miR-34a-5p	MIMAT0000255	MOAP1	64112	NM_022151	1	1	1	0	1	1	0	0	1	1	1	1	9
hsa-miR-34a-5p	MIMAT0000255	MYB	4602	NM_001130173	1	1	1	0	1	1	1	0	0	1	1	1	9
hsa-miR-34a-5p	MIMAT0000255	MYO5A	4644	NM_000259	1	1	1	0	1	1	0	0	1	1	1	1	9
hsa-miR-34a-5p	MIMAT0000255	PKNOX1	5316	NM_004571	1	1	1	0	1	1	0	0	1	1	1	1	9
hsa-miR-34a-5p	MIMAT0000255	PPP1R10	5514	NM_002714	1	1	1	0	1	1	1	0	0	1	1	1	9
hsa-miR-34a-5p	MIMAT0000255	PRKCB	5579	NM_002738	1	1	1	0	1	1	1	0	1	0	1	1	9
hsa-miR-34a-5p	MIMAT0000255	SAMD12	401474	NM_001101676	1	1	1	0	1	1	0	0	1	1	1	1	9
hsa-miR-34a-5p	MIMAT0000255	SPICE1	152185	NM_144718	1	1	1	0	1	1	0	0	1	1	1	1	9
hsa-miR-34a-5p	MIMAT0000255	TBCK	93627	NM_001163435	1	1	1	0	1	1	1	0	0	1	1	1	9
hsa-miR-34a-5p	MIMAT0000255	TSN	7247	NM_004622	1	1	1	0	1	1	0	0	1	1	1	1	9
hsa-miR-34a-5p	MIMAT0000255	XBP1	7494	NM_005080	1	1	1	0	1	1	1	0	1	0	1	1	9
hsa-miR-34a-5p	MIMAT0000255	DYNC1LI1	51143	NM_016141	0	1	1	0	1	1	1	0	1	1	1	1	9
hsa-miR-34a-5p	MIMAT0000255	DPYD	1806	NM_000110	1	0	1	0	1	1	1	0	1	1	1	1	9
hsa-miR-34a-5p	MIMAT0000255	OAZ2	4947	NM_002537	1	0	1	0	1	1	1	0	1	1	1	1	9
hsa-miR-34a-5p	MIMAT0000255	ATP10B	23120	NM_025153	1	1	1	1	0	1	0	0	1	1	1	1	9
hsa-miR-34a-5p	MIMAT0000255	EIF4EBP2	1979	NM_004096	1	1	1	1	0	1	0	0	1	1	1	1	9
hsa-miR-34a-5p	MIMAT0000255	LPO	4025	NM_006151	1	1	1	1	0	1	0	0	1	1	1	1	9
hsa-miR-34a-5p	MIMAT0000255	MMP2	4313	NM_004530	1	1	1	1	0	1	0	0	1	1	1	1	9
hsa-miR-34a-5p	MIMAT0000255	SLC10A2	6555	NM_000452	1	1	1	1	0	1	0	0	1	1	1	1	9
hsa-miR-34a-5p	MIMAT0000255	SLC5A3	6526	NM_006933	1	1	1	1	0	1	0	0	1	1	1	1	9
hsa-miR-34a-5p	MIMAT0000255	VTI1A	143187	NM_145206	1	1	1	1	0	1	0	0	1	1	1	1	9
hsa-miR-34a-5p	MIMAT0000255	ABCG4	64137	NM_022169	1	1	1	0	0	1	1	0	1	1	1	1	9
hsa-miR-34a-5p	MIMAT0000255	ARHGAP36	158763	NM_144967	1	1	1	0	0	1	1	0	1	1	1	1	9
hsa-miR-34a-5p	MIMAT0000255	ATG2A	23130	NM_015104	1	1	1	0	0	1	1	0	1	1	1	1	9
hsa-miR-34a-5p	MIMAT0000255	ATG5	9474	NM_004849	1	1	1	0	0	1	1	0	1	1	1	1	9
hsa-miR-34a-5p	MIMAT0000255	CDAN1	146059	NM_138477	1	1	1	0	0	1	1	0	1	1	1	1	9
hsa-miR-34a-5p	MIMAT0000255	CELSR3	1951	NM_001407	1	1	1	0	0	1	1	0	1	1	1	1	9
hsa-miR-34a-5p	MIMAT0000255	CFTR	1080	NM_000492	1	1	1	0	0	1	1	0	1	1	1	1	9
hsa-miR-34a-5p	MIMAT0000255	CPD	1362	NM_001304	1	1	1	0	0	1	1	0	1	1	1	1	9
hsa-miR-34a-5p	MIMAT0000255	DAGLA	747	NM_006133	1	1	1	0	0	1	1	0	1	1	1	1	9
hsa-miR-34a-5p	MIMAT0000255	DPF2	5977	NM_006268	1	1	1	0	0	1	1	0	1	1	1	1	9
hsa-miR-34a-5p	MIMAT0000255	FAM175B	23172	NM_032182	1	1	1	0	0	1	1	0	1	1	1	1	9
hsa-miR-34a-5p	MIMAT0000255	GATAD2B	57459	NM_020699	1	1	1	0	0	1	1	0	1	1	1	1	9
hsa-miR-34a-5p	MIMAT0000255	MSI1	4440	NM_002442	1	1	1	0	0	1	1	0	1	1	1	1	9
hsa-miR-34a-5p	MIMAT0000255	NTN4	59277	NM_021229	1	1	1	0	0	1	1	0	1	1	1	1	9
hsa-miR-34a-5p	MIMAT0000255	RC3H1	149041	NM_172071	1	1	1	0	0	1	1	0	1	1	1	1	9
hsa-miR-34a-5p	MIMAT0000255	RFX1	5989	NM_002918	1	1	1	0	0	1	1	0	1	1	1	1	9
hsa-miR-34a-5p	MIMAT0000255	SNTB2	6645	NM_006750	1	1	1	0	0	1	1	0	1	1	1	1	9
hsa-miR-34a-5p	MIMAT0000255	SOX9	6662	NM_000346	1	1	1	0	0	1	1	0	1	1	1	1	9
hsa-miR-34a-5p	MIMAT0000255	TRPC5	7224	NM_012471	1	1	1	0	0	1	1	0	1	1	1	1	9
hsa-miR-34a-5p	MIMAT0000255	UBE2NL	389898	NM_001012989	1	1	1	0	0	1	1	0	1	1	1	1	9
hsa-miR-34a-5p	MIMAT0000255	ZMYND11	10771	NM_006624	1	1	1	0	0	1	1	0	1	1	1	1	9
hsa-miR-34a-5p	MIMAT0000255	CACNA1E	777	NM_000721	1	0	1	0	1	1	0	1	1	0	1	1	8
hsa-miR-34a-5p	MIMAT0000255	CASP2	835	NM_032983	1	0	1	0	1	1	0	1	1	0	1	1	8
hsa-miR-34a-5p	MIMAT0000255	CNOT4	4850	NM_001008225	1	0	1	0	1	1	0	1	1	0	1	1	8
hsa-miR-34a-5p	MIMAT0000255	CORO1C	23603	NM_014325	1	0	1	0	1	1	0	1	1	0	1	1	8
hsa-miR-34a-5p	MIMAT0000255	FAM167A	83648	NM_053279	1	0	1	0	1	1	0	1	1	0	1	1	8
hsa-miR-34a-5p	MIMAT0000255	FAM76A	199870	NM_152660	1	0	1	0	1	1	0	1	1	0	1	1	8
hsa-miR-34a-5p	MIMAT0000255	GABRA3	2556	NM_000808	1	0	1	0	1	1	0	1	1	0	1	1	8
hsa-miR-34a-5p	MIMAT0000255	GMFB	2764	NM_004124	1	0	1	0	1	1	0	1	1	0	1	1	8
hsa-miR-34a-5p	MIMAT0000255	LYST	1130	NM_000081	1	0	1	0	1	1	0	1	1	0	1	1	8
hsa-miR-34a-5p	MIMAT0000255	MET	4233	NM_000245	1	0	1	0	1	1	0	1	1	0	1	1	8
hsa-miR-34a-5p	MIMAT0000255	NAV1	89796	NM_020443	1	0	1	0	1	1	0	1	1	0	1	1	8
hsa-miR-34a-5p	MIMAT0000255	NOS1AP	9722	NM_014697	1	0	1	0	1	1	0	1	1	0	1	1	8
hsa-miR-34a-5p	MIMAT0000255	OSGIN2	734	NM_004337	1	0	1	0	1	1	0	1	1	0	1	1	8
hsa-miR-34a-5p	MIMAT0000255	PEA15	8682	NM_003768	1	0	1	0	1	1	0	1	1	0	1	1	8
hsa-miR-34a-5p	MIMAT0000255	PLOD1	5351	NM_000302	1	0	1	0	1	1	0	1	1	0	1	1	8
hsa-miR-34a-5p	MIMAT0000255	RALGPS2	55103	NM_152663	1	0	1	0	1	1	0	1	1	0	1	1	8
hsa-miR-34a-5p	MIMAT0000255	SAR1A	56681	NM_020150	1	0	1	0	1	1	0	1	1	0	1	1	8
hsa-miR-34a-5p	MIMAT0000255	SATB1	6304	NM_002971	1	0	1	0	1	1	0	1	1	0	1	1	8
hsa-miR-34a-5p	MIMAT0000255	SLC25A27	9481	NM_004277	1	0	1	0	1	1	0	1	1	0	1	1	8
hsa-miR-34a-5p	MIMAT0000255	TGIF2	60436	NM_021809	1	0	1	0	1	1	0	1	1	0	1	1	8
hsa-miR-34a-5p	MIMAT0000255	TMCC3	57458	NM_020698	1	0	1	0	1	1	0	1	1	0	1	1	8
hsa-miR-34a-5p	MIMAT0000255	TOB2	10766	NM_016272	1	0	1	0	1	1	0	1	1	0	1	1	8
hsa-miR-34a-5p	MIMAT0000255	TTC19	54902	NM_017775	1	0	1	0	1	1	0	1	1	0	1	1	8
hsa-miR-34a-5p	MIMAT0000255	ACSL1	2180	NM_001995	0	0	1	0	1	1	1	1	1	0	1	1	8
hsa-miR-34a-5p	MIMAT0000255	MARCH5	54708	NM_017824	0	0	1	0	1	1	1	1	1	0	1	1	8
hsa-miR-34a-5p	MIMAT0000255	FAM126B	285172	NM_173822	1	1	1	0	0	1	0	1	1	0	1	1	8
hsa-miR-34a-5p	MIMAT0000255	RTN4RL1	146760	NM_178568	1	1	1	0	0	1	0	1	1	0	1	1	8
hsa-miR-34a-5p	MIMAT0000255	ZNF282	8427	NM_003575	1	1	1	0	0	1	0	1	1	0	1	1	8
hsa-miR-34a-5p	MIMAT0000255	ABCF3	55324	NM_018358	0	1	1	0	0	1	0	1	1	1	1	1	8
hsa-miR-34a-5p	MIMAT0000255	ARHGAP1	392	NM_004308	0	1	1	0	0	1	0	1	1	1	1	1	8
hsa-miR-34a-5p	MIMAT0000255	BAZ2A	11176	NM_013449	0	1	1	0	0	1	0	1	1	1	1	1	8
hsa-miR-34a-5p	MIMAT0000255	CACNB1	782	NM_000723	0	1	1	0	0	1	0	1	1	1	1	1	8
hsa-miR-34a-5p	MIMAT0000255	CTDSP2	10106	NM_005730	0	1	1	0	0	1	0	1	1	1	1	1	8
hsa-miR-34a-5p	MIMAT0000255	ESRRA	2101	NM_004451	0	1	1	0	0	1	1	1	1	0	1	1	8
hsa-miR-34a-5p	MIMAT0000255	FOXG1	2290	NM_005249	0	1	1	0	0	1	1	1	1	0	1	1	8
hsa-miR-34a-5p	MIMAT0000255	LPPR2	64748	NM_022737	0	1	1	0	0	1	0	1	1	1	1	1	8
hsa-miR-34a-5p	MIMAT0000255	LRRC55	219527	NM_001005210	0	1	1	0	0	1	0	1	1	1	1	1	8
hsa-miR-34a-5p	MIMAT0000255	POFUT1	23509	NM_015352	0	1	1	0	0	1	0	1	1	1	1	1	8
hsa-miR-34a-5p	MIMAT0000255	RAB11FIP4	84440	NM_032932	0	1	1	0	0	1	0	1	1	1	1	1	8
hsa-miR-34a-5p	MIMAT0000255	SBK1	388228	NM_001024401	0	1	1	0	0	1	0	1	1	1	1	1	8
hsa-miR-34a-5p	MIMAT0000255	SLC6A17	388662	NM_001010898	0	1	1	0	0	1	0	1	1	1	1	1	8
hsa-miR-34a-5p	MIMAT0000255	STAC2	342667	NM_198993	0	1	1	0	0	1	0	1	1	1	1	1	8
hsa-miR-34a-5p	MIMAT0000255	STK35	140901	NM_080836	0	1	1	0	0	1	0	1	1	1	1	1	8
hsa-miR-34a-5p	MIMAT0000255	C1orf21	81563	NM_030806	1	0	1	0	0	1	0	1	1	1	1	1	8
hsa-miR-34a-5p	MIMAT0000255	CNTNAP1	8506	NM_003632	1	0	1	0	0	1	1	1	1	0	1	1	8
hsa-miR-34a-5p	MIMAT0000255	CPEB3	22849	NM_014912	1	0	1	0	0	1	1	1	1	0	1	1	8
hsa-miR-34a-5p	MIMAT0000255	CSNK1G1	53944	NM_022048	1	0	1	0	0	1	0	1	1	1	1	1	8
hsa-miR-34a-5p	MIMAT0000255	DAG1	1605	NM_004393	1	0	1	0	0	1	1	1	1	0	1	1	8
hsa-miR-34a-5p	MIMAT0000255	DNAJC16	23341	NM_015291	1	0	1	0	0	1	0	1	1	1	1	1	8
hsa-miR-34a-5p	MIMAT0000255	EML5	161436	NM_183387	1	0	1	0	0	1	1	1	1	0	1	1	8
hsa-miR-34a-5p	MIMAT0000255	FAM127C	441518	NM_001078173	1	0	1	0	0	1	0	1	1	1	1	1	8
hsa-miR-34a-5p	MIMAT0000255	FAM46A	55603	NM_017633	1	0	1	0	0	1	1	1	1	0	1	1	8
hsa-miR-34a-5p	MIMAT0000255	FBXO10	26267	NM_012166	1	0	1	0	0	1	0	1	1	1	1	1	8
hsa-miR-34a-5p	MIMAT0000255	HTR2C	3358	NM_000868	1	0	1	0	0	1	1	1	1	0	1	1	8
hsa-miR-34a-5p	MIMAT0000255	KIAA1045	23349	NM_015297	1	0	1	0	0	1	0	1	1	1	1	1	8
hsa-miR-34a-5p	MIMAT0000255	PTBP3	9991	NM_005156	1	0	1	0	0	1	1	1	1	0	1	1	8
hsa-miR-34a-5p	MIMAT0000255	RAI14	26064	NM_015577	1	0	1	0	0	1	1	1	1	0	1	1	8
hsa-miR-34a-5p	MIMAT0000255	SEMA4C	54910	NM_017789	1	0	1	0	0	1	1	1	1	0	1	1	8
hsa-miR-34a-5p	MIMAT0000255	SIDT2	51092	NM_001040455	1	0	1	0	0	1	1	1	1	0	1	1	8
hsa-miR-34a-5p	MIMAT0000255	SLC30A3	7781	NM_003459	1	0	1	0	0	1	1	1	1	0	1	1	8
hsa-miR-34a-5p	MIMAT0000255	SPEN	23013	NM_015001	1	0	1	0	0	1	1	1	1	0	1	1	8
hsa-miR-34a-5p	MIMAT0000255	SUPT6H	6830	NM_003170	1	0	1	0	0	1	1	1	1	0	1	1	8
hsa-miR-34a-5p	MIMAT0000255	ANP32A	8125	NM_006305	1	1	0	0	0	1	0	1	1	1	1	1	8
hsa-miR-34a-5p	MIMAT0000255	ANP32B	10541	NM_006401	1	1	0	0	0	1	1	1	1	0	1	1	8
hsa-miR-34a-5p	MIMAT0000255	ARL8B	55207	NM_018184	1	1	0	0	0	1	0	1	1	1	1	1	8
hsa-miR-34a-5p	MIMAT0000255	BCL2	596	NM_000633	1	1	0	0	0	1	0	1	1	1	1	1	8
hsa-miR-34a-5p	MIMAT0000255	C15orf53	400359	NM_207444	1	1	0	0	0	1	0	1	1	1	1	1	8
hsa-miR-34a-5p	MIMAT0000255	CBLN4	140689	NM_080617	1	1	0	0	0	1	0	1	1	1	1	1	8
hsa-miR-34a-5p	MIMAT0000255	CCND1	595	NM_053056	1	1	0	0	0	1	0	1	1	1	1	1	8
hsa-miR-34a-5p	MIMAT0000255	CELF6	60677	NM_052840	1	1	0	0	0	1	0	1	1	1	1	1	8
hsa-miR-34a-5p	MIMAT0000255	EDAR	10913	NM_022336	1	1	0	0	0	1	0	1	1	1	1	1	8
hsa-miR-34a-5p	MIMAT0000255	EDEM3	80267	NM_025191	1	1	0	0	0	1	0	1	1	1	1	1	8
hsa-miR-34a-5p	MIMAT0000255	FNDC3B	64778	NM_022763	1	1	0	0	0	1	0	1	1	1	1	1	8
hsa-miR-34a-5p	MIMAT0000255	GPR22	2845	NM_005295	1	1	0	0	0	1	1	1	1	0	1	1	8
hsa-miR-34a-5p	MIMAT0000255	IGFBP5	3488	NM_000599	1	1	0	0	0	1	0	1	1	1	1	1	8
hsa-miR-34a-5p	MIMAT0000255	INHBB	3625	NM_002193	1	1	0	0	0	1	0	1	1	1	1	1	8
hsa-miR-34a-5p	MIMAT0000255	KCNA1	3736	NM_000217	1	1	0	0	0	1	0	1	1	1	1	1	8
hsa-miR-34a-5p	MIMAT0000255	KCNH7	90134	NM_033272	1	1	0	0	0	1	0	1	1	1	1	1	8
hsa-miR-34a-5p	MIMAT0000255	KLF7	8609	NM_003709	1	1	0	0	0	1	0	1	1	1	1	1	8
hsa-miR-34a-5p	MIMAT0000255	LGI1	9211	NM_005097	1	1	0	0	0	1	0	1	1	1	1	1	8
hsa-miR-34a-5p	MIMAT0000255	LIN28B	389421	NM_001004317	1	1	0	0	0	1	0	1	1	1	1	1	8
hsa-miR-34a-5p	MIMAT0000255	NUDT13	25961	NM_015901	1	1	0	0	0	1	0	1	1	1	1	1	8
hsa-miR-34a-5p	MIMAT0000255	ONECUT2	9480	NM_004852	1	1	0	0	0	1	0	1	1	1	1	1	8
hsa-miR-34a-5p	MIMAT0000255	PDZRN3	23024	NM_015009	1	1	0	0	0	1	0	1	1	1	1	1	8
hsa-miR-34a-5p	MIMAT0000255	PGF	5228	NM_002632	1	1	0	0	0	1	0	1	1	1	1	1	8
hsa-miR-34a-5p	MIMAT0000255	PGRMC2	10424	NM_006320	1	1	0	0	0	1	0	1	1	1	1	1	8
hsa-miR-34a-5p	MIMAT0000255	PHF19	26147	NM_015651	1	1	0	0	0	1	0	1	1	1	1	1	8
hsa-miR-34a-5p	MIMAT0000255	POU4F1	5457	NM_006237	1	1	0	0	0	1	0	1	1	1	1	1	8
hsa-miR-34a-5p	MIMAT0000255	PPP1R15B	84919	NM_032833	1	1	0	0	0	1	0	1	1	1	1	1	8
hsa-miR-34a-5p	MIMAT0000255	PRKAA2	5563	NM_006252	1	1	0	0	0	1	0	1	1	1	1	1	8
hsa-miR-34a-5p	MIMAT0000255	PRKD1	5587	NM_002742	1	1	0	0	0	1	0	1	1	1	1	1	8
hsa-miR-34a-5p	MIMAT0000255	RAB35	11021	NM_006861	1	1	0	0	0	1	0	1	1	1	1	1	8
hsa-miR-34a-5p	MIMAT0000255	RDH11	51109	NM_016026	1	1	0	0	0	1	0	1	1	1	1	1	8
hsa-miR-34a-5p	MIMAT0000255	RTF1	23168	NM_015138	1	1	0	0	0	1	0	1	1	1	1	1	8
hsa-miR-34a-5p	MIMAT0000255	SLC12A2	6558	NM_001046	1	1	0	0	0	1	0	1	1	1	1	1	8
hsa-miR-34a-5p	MIMAT0000255	SLC27A4	10999	NM_005094	1	1	0	0	0	1	0	1	1	1	1	1	8
hsa-miR-34a-5p	MIMAT0000255	SNX30	401548	NM_001012994	1	1	0	0	0	1	0	1	1	1	1	1	8
hsa-miR-34a-5p	MIMAT0000255	SPCS2	9789	NM_014752	1	1	0	0	0	1	0	1	1	1	1	1	8
hsa-miR-34a-5p	MIMAT0000255	TAF4B	6875	NM_005640	1	1	0	0	0	1	0	1	1	1	1	1	8
hsa-miR-34a-5p	MIMAT0000255	TM9SF3	56889	NM_020123	1	1	0	0	0	1	0	1	1	1	1	1	8
hsa-miR-34a-5p	MIMAT0000255	TMSB10	9168	NM_021103	1	1	0	0	0	1	1	1	1	0	1	1	8
hsa-miR-34a-5p	MIMAT0000255	UBE2G1	7326	NM_003342	1	1	0	0	0	1	0	1	1	1	1	1	8
hsa-miR-34a-5p	MIMAT0000255	USP24	23358	NM_015306	1	1	0	0	0	1	0	1	1	1	1	1	8
hsa-miR-34a-5p	MIMAT0000255	ZC3H4	23211	NM_015168	1	1	0	0	0	1	0	1	1	1	1	1	8
hsa-miR-34a-5p	MIMAT0000255	CDH9	1007	NM_016279	0	1	0	0	0	1	1	1	1	1	1	1	8
hsa-miR-34a-5p	MIMAT0000255	KCNK3	3777	NM_002246	1	1	1	0	1	0	0	1	1	0	1	1	8
hsa-miR-34a-5p	MIMAT0000255	MAP2K1	5604	NM_002755	1	1	1	0	1	0	0	1	1	0	1	1	8
hsa-miR-34a-5p	MIMAT0000255	NUMBL	9253	NM_004756	1	1	1	0	1	0	0	1	1	0	1	1	8
hsa-miR-34a-5p	MIMAT0000255	SEMA4F	10505	NM_004263	1	0	1	0	1	0	0	1	1	1	1	1	8
hsa-miR-34a-5p	MIMAT0000255	WASF1	8936	NM_003931	0	1	1	1	1	1	0	1	0	0	1	1	8
hsa-miR-34a-5p	MIMAT0000255	E2F5	1875	NM_001951	1	1	1	0	1	1	0	1	0	0	1	1	8
hsa-miR-34a-5p	MIMAT0000255	FAM76A	199870	NM_001143912	1	1	1	0	1	1	0	1	0	0	1	1	8
hsa-miR-34a-5p	MIMAT0000255	PPFIA1	8500	NM_003626	1	1	1	0	1	1	0	1	0	0	1	1	8
hsa-miR-34a-5p	MIMAT0000255	SATB1	6304	NM_001195470	1	1	1	0	1	1	0	1	0	0	1	1	8
hsa-miR-34a-5p	MIMAT0000255	ACSL4	2182	NM_004458	1	0	1	0	1	1	1	1	0	0	1	1	8
hsa-miR-34a-5p	MIMAT0000255	ANK3	288	NM_001149	1	0	1	0	1	1	1	1	0	0	1	1	8
hsa-miR-34a-5p	MIMAT0000255	ANK3	288	NM_001204403	1	0	1	0	1	1	1	1	0	0	1	1	8
hsa-miR-34a-5p	MIMAT0000255	ANK3	288	NM_001204404	1	0	1	0	1	1	1	1	0	0	1	1	8
hsa-miR-34a-5p	MIMAT0000255	ANK3	288	NM_020987	1	0	1	0	1	1	1	1	0	0	1	1	8
hsa-miR-34a-5p	MIMAT0000255	ASIC2	40	NM_001094	1	0	1	0	1	1	1	1	0	0	1	1	8
hsa-miR-34a-5p	MIMAT0000255	BTBD11	121551	NM_001017523	1	0	1	0	1	1	1	1	0	0	1	1	8
hsa-miR-34a-5p	MIMAT0000255	CACNB3	784	NM_001206917	1	0	1	0	1	1	1	1	0	0	1	1	8
hsa-miR-34a-5p	MIMAT0000255	CACNB3	784	NM_001206916	1	0	1	0	1	1	1	1	0	0	1	1	8
hsa-miR-34a-5p	MIMAT0000255	CACNB3	784	NM_001206915	1	0	1	0	1	1	1	1	0	0	1	1	8
hsa-miR-34a-5p	MIMAT0000255	CALCR	799	NM_001164738	1	0	1	0	1	1	1	1	0	0	1	1	8
hsa-miR-34a-5p	MIMAT0000255	DDX17	10521	NM_006386	1	0	1	0	1	1	1	1	0	0	1	1	8
hsa-miR-34a-5p	MIMAT0000255	DPP3	10072	NM_005700	1	0	1	0	1	1	1	1	0	0	1	1	8
hsa-miR-34a-5p	MIMAT0000255	FOXP1	27086	NM_001244813	1	0	1	0	1	1	1	1	0	0	1	1	8
hsa-miR-34a-5p	MIMAT0000255	FOXP1	27086	NM_001244812	1	0	1	0	1	1	1	1	0	0	1	1	8
hsa-miR-34a-5p	MIMAT0000255	FOXP1	27086	NM_001244815	1	0	1	0	1	1	1	1	0	0	1	1	8
hsa-miR-34a-5p	MIMAT0000255	FOXP1	27086	NM_001244814	1	0	1	0	1	1	1	1	0	0	1	1	8
hsa-miR-34a-5p	MIMAT0000255	FOXP1	27086	NM_001244816	1	0	1	0	1	1	1	1	0	0	1	1	8
hsa-miR-34a-5p	MIMAT0000255	FOXP1	27086	NM_001244810	1	0	1	0	1	1	1	1	0	0	1	1	8
hsa-miR-34a-5p	MIMAT0000255	GNAO1	2775	NM_020988	1	0	1	0	1	1	1	1	0	0	1	1	8
hsa-miR-34a-5p	MIMAT0000255	GPR85	54329	NM_001146267	1	0	1	0	1	1	1	1	0	0	1	1	8
hsa-miR-34a-5p	MIMAT0000255	GPR85	54329	NM_001146266	1	0	1	0	1	1	1	1	0	0	1	1	8
hsa-miR-34a-5p	MIMAT0000255	LDHA	3939	NM_001165415	1	0	1	0	1	1	1	1	0	0	1	1	8
hsa-miR-34a-5p	MIMAT0000255	LDHA	3939	NM_001135239	1	0	1	0	1	1	1	1	0	0	1	1	8
hsa-miR-34a-5p	MIMAT0000255	LDHA	3939	NM_001165416	1	0	1	0	1	1	1	1	0	0	1	1	8
hsa-miR-34a-5p	MIMAT0000255	LEF1	51176	NM_001166119	1	0	1	0	1	1	1	1	0	0	1	1	8
hsa-miR-34a-5p	MIMAT0000255	LEF1	51176	NM_001130714	1	0	1	0	1	1	1	1	0	0	1	1	8
hsa-miR-34a-5p	MIMAT0000255	LEF1	51176	NM_001130713	1	0	1	0	1	1	1	1	0	0	1	1	8
hsa-miR-34a-5p	MIMAT0000255	PGM1	5236	NM_001172819	1	0	1	0	1	1	1	1	0	0	1	1	8
hsa-miR-34a-5p	MIMAT0000255	PKP4	8502	NM_003628	1	0	1	0	1	1	0	1	0	1	1	1	8
hsa-miR-34a-5p	MIMAT0000255	POGZ	23126	NM_207171	1	0	1	0	1	1	1	1	0	0	1	1	8
hsa-miR-34a-5p	MIMAT0000255	POGZ	23126	NM_145796	1	0	1	0	1	1	1	1	0	0	1	1	8
hsa-miR-34a-5p	MIMAT0000255	POGZ	23126	NM_001194938	1	0	1	0	1	1	1	1	0	0	1	1	8
hsa-miR-34a-5p	MIMAT0000255	POGZ	23126	NM_001194937	1	0	1	0	1	1	1	1	0	0	1	1	8
hsa-miR-34a-5p	MIMAT0000255	POGZ	23126	NM_015100	1	0	1	0	1	1	1	1	0	0	1	1	8
hsa-miR-34a-5p	MIMAT0000255	PPP2R5A	5525	NM_001199756	1	0	1	0	1	1	1	1	0	0	1	1	8
hsa-miR-34a-5p	MIMAT0000255	SATB2	23314	NM_001172517	1	0	1	0	1	1	1	1	0	0	1	1	8
hsa-miR-34a-5p	MIMAT0000255	STRN3	29966	NM_014574	1	0	1	0	1	1	1	1	0	0	1	1	8
hsa-miR-34a-5p	MIMAT0000255	SYT1	6857	NM_001135806	1	0	1	0	1	1	1	1	0	0	1	1	8
hsa-miR-34a-5p	MIMAT0000255	TMEM255A	55026	NM_001104545	1	0	1	0	1	1	1	1	0	0	1	1	8
hsa-miR-34a-5p	MIMAT0000255	TMEM255A	55026	NM_001104544	1	0	1	0	1	1	1	1	0	0	1	1	8
hsa-miR-34a-5p	MIMAT0000255	KCNH2	3757	NM_000238	0	0	1	1	0	1	1	1	0	1	1	1	8
hsa-miR-34a-5p	MIMAT0000255	RARB	5915	NM_000965	1	1	0	1	0	1	0	1	0	1	1	1	8
hsa-miR-34a-5p	MIMAT0000255	ABR	29	NM_001159746	1	1	1	0	0	1	0	1	0	1	1	1	8
hsa-miR-34a-5p	MIMAT0000255	AXL	558	NM_021913	1	1	1	0	0	1	0	1	0	1	1	1	8
hsa-miR-34a-5p	MIMAT0000255	C6orf106	64771	NM_024294	1	1	1	0	0	1	0	1	0	1	1	1	8
hsa-miR-34a-5p	MIMAT0000255	CCDC50	152137	NM_178335	1	1	1	0	0	1	0	1	0	1	1	1	8
hsa-miR-34a-5p	MIMAT0000255	CD47	961	NM_001777	1	1	1	0	0	1	0	1	0	1	1	1	8
hsa-miR-34a-5p	MIMAT0000255	CRHR1	1394	NM_001256299	1	1	1	0	0	1	0	1	0	1	1	1	8
hsa-miR-34a-5p	MIMAT0000255	ERC1	23085	NM_178040	1	1	1	0	0	1	0	1	0	1	1	1	8
hsa-miR-34a-5p	MIMAT0000255	GFRA1	2674	NM_005264	1	1	1	0	0	1	0	1	0	1	1	1	8
hsa-miR-34a-5p	MIMAT0000255	GRM7	2917	NM_181874	1	1	1	0	0	1	0	1	0	1	1	1	8
hsa-miR-34a-5p	MIMAT0000255	HNF4A	3172	NM_001258355	1	1	1	0	0	1	0	1	0	1	1	1	8
hsa-miR-34a-5p	MIMAT0000255	LMAN1	3998	NM_005570	1	1	1	0	0	1	0	1	0	1	1	1	8
hsa-miR-34a-5p	MIMAT0000255	MCFD2	90411	NM_001171508	1	1	1	0	0	1	0	1	0	1	1	1	8
hsa-miR-34a-5p	MIMAT0000255	MGAT5B	146664	NM_001199172	1	1	1	0	0	1	0	1	0	1	1	1	8
hsa-miR-34a-5p	MIMAT0000255	NCEH1	57552	NM_001146276	1	1	1	0	0	1	0	1	0	1	1	1	8
hsa-miR-34a-5p	MIMAT0000255	OTX1	5013	NM_001199770	1	1	1	0	0	1	0	1	0	1	1	1	8
hsa-miR-34a-5p	MIMAT0000255	PITPNC1	26207	NM_181671	1	1	1	0	0	1	0	1	0	1	1	1	8
hsa-miR-34a-5p	MIMAT0000255	PKIA	5569	NM_006823	1	1	1	0	0	1	0	1	0	1	1	1	8
hsa-miR-34a-5p	MIMAT0000255	POU2F1	5451	NM_001198783	1	1	1	0	0	1	0	1	0	1	1	1	8
hsa-miR-34a-5p	MIMAT0000255	PTPN4	5775	NM_002830	1	1	1	0	0	1	0	1	0	1	1	1	8
hsa-miR-34a-5p	MIMAT0000255	PTPRM	5797	NM_001105244	1	1	1	0	0	1	0	1	0	1	1	1	8
hsa-miR-34a-5p	MIMAT0000255	RNF4	6047	NM_001185009	1	1	1	0	0	1	0	1	0	1	1	1	8
hsa-miR-34a-5p	MIMAT0000255	RORA	6095	NM_134260	1	1	1	0	0	1	0	1	0	1	1	1	8
hsa-miR-34a-5p	MIMAT0000255	SLC7A2	6542	NM_001008539	1	1	1	0	0	1	0	1	0	1	1	1	8
hsa-miR-34a-5p	MIMAT0000255	SMAD4	4089	NM_005359	1	1	1	0	0	1	0	1	0	1	1	1	8
hsa-miR-34a-5p	MIMAT0000255	SNX12	29934	NM_001256185	1	1	1	0	0	1	0	1	0	1	1	1	8
hsa-miR-34a-5p	MIMAT0000255	SOX6	55553	NM_017508	1	1	1	0	0	1	0	1	0	1	1	1	8
hsa-miR-34a-5p	MIMAT0000255	SPRED1	161742	NM_152594	1	1	1	0	0	1	0	1	0	1	1	1	8
hsa-miR-34a-5p	MIMAT0000255	SPRY3	10251	NM_005840	1	1	1	0	0	1	0	1	0	1	1	1	8
hsa-miR-34a-5p	MIMAT0000255	TBC1D30	23329	NM_015279	1	1	1	0	0	1	0	1	0	1	1	1	8
hsa-miR-34a-5p	MIMAT0000255	TFDP2	7029	NM_001178138	1	1	1	0	0	1	0	1	0	1	1	1	8
hsa-miR-34a-5p	MIMAT0000255	TMEM200B	399474	NM_001171868	1	1	1	0	0	1	0	1	0	1	1	1	8
hsa-miR-34a-5p	MIMAT0000255	TNRC18	84629	NM_001080495	1	1	1	0	0	1	0	1	0	1	1	1	8
hsa-miR-34a-5p	MIMAT0000255	TPD52	7163	NM_001025252	1	1	1	0	0	1	0	1	0	1	1	1	8
hsa-miR-34a-5p	MIMAT0000255	B4GALT2	8704	NM_003780	0	1	1	0	0	1	1	1	0	1	1	1	8
hsa-miR-34a-5p	MIMAT0000255	RALGDS	5900	NM_006266	0	1	1	0	0	1	1	1	0	1	1	1	8
hsa-miR-34a-5p	MIMAT0000255	SUCO	51430	NM_016227	0	1	1	0	0	1	1	1	0	1	1	1	8
hsa-miR-34a-5p	MIMAT0000255	MYO1C	4641	NM_001080779	1	0	1	0	0	1	1	1	0	1	1	1	8
hsa-miR-34a-5p	MIMAT0000255	NRXN2	9379	NM_015080	1	0	1	0	0	1	1	1	0	1	1	1	8
hsa-miR-34a-5p	MIMAT0000255	RAI14	26064	NM_001145525	1	0	1	0	0	1	1	1	0	1	1	1	8
hsa-miR-34a-5p	MIMAT0000255	RNF128	79589	NM_194463	1	1	0	0	0	1	1	1	0	1	1	1	8
hsa-miR-34a-5p	MIMAT0000255	RNF34	80196	NM_194271	1	1	0	0	0	1	1	1	0	1	1	1	8
hsa-miR-34a-5p	MIMAT0000255	SCN2A	6326	NM_021007	1	1	0	0	0	1	1	1	0	1	1	1	8
hsa-miR-34a-5p	MIMAT0000255	YTHDC1	91746	NM_001031732	1	1	0	0	0	1	1	1	0	1	1	1	8
hsa-miR-34a-5p	MIMAT0000255	TPD52L3	89882	NM_033516	0	1	1	1	1	1	0	0	0	1	1	1	8
hsa-miR-34a-5p	MIMAT0000255	ALS2CL	259173	NM_001190707	1	0	1	1	1	1	0	0	0	1	1	1	8
hsa-miR-34a-5p	MIMAT0000255	IGF2BP3	10643	NM_006547	0	0	1	1	1	1	1	0	1	0	1	1	8
hsa-miR-34a-5p	MIMAT0000255	ALG6	29929	NM_013339	1	1	1	0	1	1	0	0	0	1	1	1	8
hsa-miR-34a-5p	MIMAT0000255	CLDN18	51208	NM_016369	1	1	1	0	1	1	0	0	0	1	1	1	8
hsa-miR-34a-5p	MIMAT0000255	CR2	1380	NM_001006658	1	1	1	0	1	1	0	0	0	1	1	1	8
hsa-miR-34a-5p	MIMAT0000255	CSRNP3	80034	NM_001172173	1	1	1	0	1	1	0	0	0	1	1	1	8
hsa-miR-34a-5p	MIMAT0000255	ESYT3	83850	NM_031913	1	1	1	0	1	1	0	0	0	1	1	1	8
hsa-miR-34a-5p	MIMAT0000255	HPSE	10855	NM_006665	1	1	1	0	1	1	0	0	0	1	1	1	8
hsa-miR-34a-5p	MIMAT0000255	IRGQ	126298	NM_001007561	1	1	1	0	1	1	0	0	0	1	1	1	8
hsa-miR-34a-5p	MIMAT0000255	KIT	3815	NM_000222	1	1	1	0	1	1	0	0	0	1	1	1	8
hsa-miR-34a-5p	MIMAT0000255	MMAB	326625	NM_052845	1	1	1	0	1	1	0	0	1	0	1	1	8
hsa-miR-34a-5p	MIMAT0000255	PALM2	114299	NM_053016	1	1	1	0	1	1	0	0	0	1	1	1	8
hsa-miR-34a-5p	MIMAT0000255	PEX2	5828	NM_000318	1	1	1	0	1	1	0	0	0	1	1	1	8
hsa-miR-34a-5p	MIMAT0000255	PFKM	5213	NM_001166686	1	1	1	0	1	1	0	0	0	1	1	1	8
hsa-miR-34a-5p	MIMAT0000255	RPS6KL1	83694	NM_031464	1	1	1	0	1	1	0	0	1	0	1	1	8
hsa-miR-34a-5p	MIMAT0000255	SLITRK4	139065	NM_001184749	1	1	1	0	1	1	0	0	0	1	1	1	8
hsa-miR-34a-5p	MIMAT0000255	SWT1	54823	NM_017673	1	1	1	0	1	1	0	0	0	1	1	1	8
hsa-miR-34a-5p	MIMAT0000255	TMEM167A	153339	NM_174909	1	1	1	0	1	1	0	0	0	1	1	1	8
hsa-miR-34a-5p	MIMAT0000255	ATMIN	23300	NM_015251	0	1	1	0	1	1	0	0	1	1	1	1	8
hsa-miR-34a-5p	MIMAT0000255	C8orf37	157657	NM_177965	0	1	1	0	1	1	0	0	1	1	1	1	8
hsa-miR-34a-5p	MIMAT0000255	FKBP1B	2281	NM_054033	0	1	1	0	1	1	1	0	0	1	1	1	8
hsa-miR-34a-5p	MIMAT0000255	GYPE	2996	NM_198682	0	1	1	0	1	1	0	0	1	1	1	1	8
hsa-miR-34a-5p	MIMAT0000255	KLF17	128209	NM_173484	0	1	1	0	1	1	0	0	1	1	1	1	8
hsa-miR-34a-5p	MIMAT0000255	MTMR9	66036	NM_015458	0	1	1	0	1	1	0	0	1	1	1	1	8
hsa-miR-34a-5p	MIMAT0000255	ACSM2A	123876	NM_001010845	1	0	1	0	1	1	0	0	1	1	1	1	8
hsa-miR-34a-5p	MIMAT0000255	ALG13	79868	NM_001099922	1	0	1	0	1	1	1	0	1	0	1	1	8
hsa-miR-34a-5p	MIMAT0000255	CHM	1121	NM_000390	1	0	1	0	1	1	0	0	1	1	1	1	8
hsa-miR-34a-5p	MIMAT0000255	ENAM	10117	NM_031889	1	0	1	0	1	1	0	0	1	1	1	1	8
hsa-miR-34a-5p	MIMAT0000255	EPS15L1	58513	NM_021235	1	0	1	0	1	1	1	0	1	0	1	1	8
hsa-miR-34a-5p	MIMAT0000255	ERGIC1	57222	NM_001031711	1	0	1	0	1	1	0	0	1	1	1	1	8
hsa-miR-34a-5p	MIMAT0000255	GP5	2814	NM_004488	1	0	1	0	1	1	0	0	1	1	1	1	8
hsa-miR-34a-5p	MIMAT0000255	IGSF1	3547	NM_205833	1	0	1	0	1	1	1	0	1	0	1	1	8
hsa-miR-34a-5p	MIMAT0000255	KLRK1	22914	NM_007360	1	0	1	0	1	1	0	0	1	1	1	1	8
hsa-miR-34a-5p	MIMAT0000255	MBLAC1	255374	NM_203397	1	0	1	0	1	1	0	0	1	1	1	1	8
hsa-miR-34a-5p	MIMAT0000255	MTMR10	54893	NM_017762	1	0	1	0	1	1	0	0	1	1	1	1	8
hsa-miR-34a-5p	MIMAT0000255	MYB	4602	NM_005375	1	0	1	0	1	1	1	0	1	0	1	1	8
hsa-miR-34a-5p	MIMAT0000255	MYH9	4627	NM_002473	1	0	1	0	1	1	1	0	1	0	1	1	8
hsa-miR-34a-5p	MIMAT0000255	NHS	4810	NM_198270	1	0	1	0	1	1	1	0	1	0	1	1	8
hsa-miR-34a-5p	MIMAT0000255	PALLD	23022	NM_016081	1	0	1	0	1	1	1	0	1	0	1	1	8
hsa-miR-34a-5p	MIMAT0000255	PLA2G2F	64600	NM_022819	1	0	1	0	1	1	0	0	1	1	1	1	8
hsa-miR-34a-5p	MIMAT0000255	PRKCQ	5588	NM_006257	1	0	1	0	1	1	1	0	1	0	1	1	8
hsa-miR-34a-5p	MIMAT0000255	RECK	8434	NM_021111	1	0	1	0	1	1	1	0	1	0	1	1	8
hsa-miR-34a-5p	MIMAT0000255	RNASEL	6041	NM_021133	1	0	1	0	1	1	0	0	1	1	1	1	8
hsa-miR-34a-5p	MIMAT0000255	SNCA	6622	NM_000345	1	0	1	0	1	1	0	0	1	1	1	1	8
hsa-miR-34a-5p	MIMAT0000255	TBCK	93627	NM_033115	1	0	1	0	1	1	1	0	1	0	1	1	8
hsa-miR-34a-5p	MIMAT0000255	TMEFF1	8577	NM_003692	1	0	1	0	1	1	1	0	1	0	1	1	8
hsa-miR-34a-5p	MIMAT0000255	TMEM35	59353	NM_021637	1	0	1	0	1	1	0	0	1	1	1	1	8
hsa-miR-34a-5p	MIMAT0000255	TPPP	11076	NM_007030	1	0	1	0	1	1	0	0	1	1	1	1	8
hsa-miR-34a-5p	MIMAT0000255	NUP210	23225	NM_024923	0	0	1	0	1	1	1	0	1	1	1	1	8
hsa-miR-34a-5p	MIMAT0000255	CDC42BPA	8476	XM_005273321	1	1	1	1	0	1	0	0	0	1	1	1	8
hsa-miR-34a-5p	MIMAT0000255	DGKZ	8525	XM_005253179	1	1	1	1	0	1	1	0	0	0	1	1	8
hsa-miR-34a-5p	MIMAT0000255	FGD3	89846	NM_001083536	1	1	1	1	0	1	0	0	0	1	1	1	8
hsa-miR-34a-5p	MIMAT0000255	FGFR1	2260	NM_001174064	1	1	1	1	0	1	0	0	0	1	1	1	8
hsa-miR-34a-5p	MIMAT0000255	KIAA1644	85352	XM_005261790	1	1	1	1	0	1	0	0	0	1	1	1	8
hsa-miR-34a-5p	MIMAT0000255	MECP2	4204	XM_005274683	1	1	1	1	0	1	0	0	0	1	1	1	8
hsa-miR-34a-5p	MIMAT0000255	MECP2	4204	XM_005277853	1	1	1	1	0	1	0	0	0	1	1	1	8
hsa-miR-34a-5p	MIMAT0000255	MITF	4286	NM_198159	1	1	1	1	0	1	0	0	0	1	1	1	8
hsa-miR-34a-5p	MIMAT0000255	MPP2	4355	NM_001278381	1	1	1	1	0	1	0	0	0	1	1	1	8
hsa-miR-34a-5p	MIMAT0000255	PAPPA2	60676	XM_005245422	1	1	1	1	0	1	0	0	0	1	1	1	8
hsa-miR-34a-5p	MIMAT0000255	PLAGL1	5325	NM_001080952	1	1	1	1	0	1	0	0	0	1	1	1	8
hsa-miR-34a-5p	MIMAT0000255	PTPN5	84867	NM_001278236	1	1	1	1	0	1	0	0	0	1	1	1	8
hsa-miR-34a-5p	MIMAT0000255	RARG	5916	XM_005269054	1	1	1	1	0	1	0	0	0	1	1	1	8
hsa-miR-34a-5p	MIMAT0000255	RBM33	155435	XM_005249531	1	1	1	1	0	1	0	0	0	1	1	1	8
hsa-miR-34a-5p	MIMAT0000255	SRC	6714	NM_005417	1	1	1	1	0	1	0	0	0	1	1	1	8
hsa-miR-34a-5p	MIMAT0000255	ZBTB46	140685	XM_005260197	1	1	1	1	0	1	0	0	0	1	1	1	8
hsa-miR-34a-5p	MIMAT0000255	ACSL1	2180	XM_005262831	0	1	1	1	0	1	1	0	0	1	1	1	8
hsa-miR-34a-5p	MIMAT0000255	AMPD2	271	NM_001257360	0	1	1	1	0	1	1	0	0	1	1	1	8
hsa-miR-34a-5p	MIMAT0000255	CNTNAP5	129684	NM_130773	0	1	1	1	0	1	0	0	1	1	1	1	8
hsa-miR-34a-5p	MIMAT0000255	CYFIP2	26999	NM_001037332	0	1	1	1	0	1	1	0	0	1	1	1	8
hsa-miR-34a-5p	MIMAT0000255	FMO2	2327	NM_001460	0	1	1	1	0	1	0	0	1	1	1	1	8
hsa-miR-34a-5p	MIMAT0000255	MARCKS	4082	NM_002356	0	1	1	1	0	1	0	0	1	1	1	1	8
hsa-miR-34a-5p	MIMAT0000255	PI16	221476	NM_153370	0	1	1	1	0	1	0	0	1	1	1	1	8
hsa-miR-34a-5p	MIMAT0000255	SULF1	23213	NM_001128205	0	1	1	1	0	1	1	0	0	1	1	1	8
hsa-miR-34a-5p	MIMAT0000255	LPCAT1	79888	NM_024830	1	0	1	1	0	1	0	0	1	1	1	1	8
hsa-miR-34a-5p	MIMAT0000255	MAFK	7975	NM_002360	1	0	1	1	0	1	0	0	1	1	1	1	8
hsa-miR-34a-5p	MIMAT0000255	NAPG	8774	NM_003826	1	0	1	1	0	1	1	0	0	1	1	1	8
hsa-miR-34a-5p	MIMAT0000255	PAQR7	164091	NM_178422	1	0	1	1	0	1	0	0	1	1	1	1	8
hsa-miR-34a-5p	MIMAT0000255	PIK3R2	5296	NM_005027	1	0	1	1	0	1	0	0	1	1	1	1	8
hsa-miR-34a-5p	MIMAT0000255	THEM6	51337	NM_016647	1	0	1	1	0	1	0	0	1	1	1	1	8
hsa-miR-34a-5p	MIMAT0000255	ZNF821	55565	XM_005256036	1	0	1	1	0	1	1	0	0	1	1	1	8
hsa-miR-34a-5p	MIMAT0000255	DNM3	26052	NM_015569	0	0	1	1	0	1	1	0	1	1	1	1	8
hsa-miR-34a-5p	MIMAT0000255	ARHGEF3	50650	NM_001128616	1	1	0	1	0	1	1	0	0	1	1	1	8
hsa-miR-34a-5p	MIMAT0000255	ENOX2	10495	NM_182314	1	1	0	1	0	1	1	0	0	1	1	1	8
hsa-miR-34a-5p	MIMAT0000255	FGF13	2258	NM_004114	1	1	0	1	0	1	1	0	0	1	1	1	8
hsa-miR-34a-5p	MIMAT0000255	FSTL4	23105	NM_015082	1	1	0	1	0	1	0	0	1	1	1	1	8
hsa-miR-34a-5p	MIMAT0000255	LDLR	3949	NM_000527	1	1	0	1	0	1	0	0	1	1	1	1	8
hsa-miR-34a-5p	MIMAT0000255	RCC2	55920	NM_018715	1	1	0	1	0	1	0	0	1	1	1	1	8
hsa-miR-34a-5p	MIMAT0000255	TXNIP	10628	NM_006472	1	1	0	1	0	1	0	0	1	1	1	1	8
hsa-miR-34a-5p	MIMAT0000255	ADAM19	8728	NM_033274	1	1	1	0	0	1	0	0	1	1	1	1	8
hsa-miR-34a-5p	MIMAT0000255	ADK	132	NM_001123	1	1	1	0	0	1	1	0	0	1	1	1	8
hsa-miR-34a-5p	MIMAT0000255	ADO	84890	NM_032804	1	1	1	0	0	1	0	0	1	1	1	1	8
hsa-miR-34a-5p	MIMAT0000255	ANK3	288	XM_005269710	1	1	1	0	0	1	1	0	0	1	1	1	8
hsa-miR-34a-5p	MIMAT0000255	ANKRD13B	124930	NM_152345	1	1	1	0	0	1	0	0	1	1	1	1	8
hsa-miR-34a-5p	MIMAT0000255	AP1B1	162	XM_005261378	1	1	1	0	0	1	1	0	0	1	1	1	8
hsa-miR-34a-5p	MIMAT0000255	ARHGAP44	9912	NM_014859	1	1	1	0	0	1	1	0	1	0	1	1	8
hsa-miR-34a-5p	MIMAT0000255	ARHGEF12	23365	NM_015313	1	1	1	0	0	1	0	0	1	1	1	1	8
hsa-miR-34a-5p	MIMAT0000255	ARSB	411	NM_000046	1	1	1	0	0	1	0	0	1	1	1	1	8
hsa-miR-34a-5p	MIMAT0000255	ASTN1	460	NM_004319	1	1	1	0	0	1	0	0	1	1	1	1	8
hsa-miR-34a-5p	MIMAT0000255	ATG2B	55102	NM_018036	1	1	1	0	0	1	0	0	1	1	1	1	8
hsa-miR-34a-5p	MIMAT0000255	AXIN2	8313	XM_005257717	1	1	1	0	0	1	1	0	0	1	1	1	8
hsa-miR-34a-5p	MIMAT0000255	B4GALT1	2683	NM_001497	1	1	1	0	0	1	0	0	1	1	1	1	8
hsa-miR-34a-5p	MIMAT0000255	BCCIP	56647	NM_078469	1	1	1	0	0	1	0	0	1	1	1	1	8
hsa-miR-34a-5p	MIMAT0000255	BCO2	83875	NM_031938	1	1	1	0	0	1	1	0	0	1	1	1	8
hsa-miR-34a-5p	MIMAT0000255	BMPR2	659	NM_001204	1	1	1	0	0	1	0	0	1	1	1	1	8
hsa-miR-34a-5p	MIMAT0000255	BRPF3	27154	XM_005249010	1	1	1	0	0	1	1	0	0	1	1	1	8
hsa-miR-34a-5p	MIMAT0000255	C2CD4A	145741	NM_207322	1	1	1	0	0	1	0	0	1	1	1	1	8
hsa-miR-34a-5p	MIMAT0000255	C2orf43	60526	NM_021925	1	1	1	0	0	1	0	0	1	1	1	1	8
hsa-miR-34a-5p	MIMAT0000255	C6orf120	387263	NM_001029863	1	1	1	0	0	1	0	0	1	1	1	1	8
hsa-miR-34a-5p	MIMAT0000255	C6orf222	389384	NM_001010903	1	1	1	0	0	1	0	0	1	1	1	1	8
hsa-miR-34a-5p	MIMAT0000255	C9orf114	51490	NM_016390	1	1	1	0	0	1	0	0	1	1	1	1	8
hsa-miR-34a-5p	MIMAT0000255	C9orf170	401535	NM_001001709	1	1	1	0	0	1	0	0	1	1	1	1	8
hsa-miR-34a-5p	MIMAT0000255	CADM4	199731	NM_145296	1	1	1	0	0	1	1	0	1	0	1	1	8
hsa-miR-34a-5p	MIMAT0000255	CALHM1	255022	NM_001001412	1	1	1	0	0	1	0	0	1	1	1	1	8
hsa-miR-34a-5p	MIMAT0000255	CCDC85A	114800	NM_001080433	1	1	1	0	0	1	0	0	1	1	1	1	8
hsa-miR-34a-5p	MIMAT0000255	CCNE2	9134	XM_005251095	1	1	1	0	0	1	1	0	0	1	1	1	8
hsa-miR-34a-5p	MIMAT0000255	CCNJL	79616	NM_024565	1	1	1	0	0	1	0	0	1	1	1	1	8
hsa-miR-34a-5p	MIMAT0000255	CDC23	8697	NM_004661	1	1	1	0	0	1	0	0	1	1	1	1	8
hsa-miR-34a-5p	MIMAT0000255	CELSR1	9620	NM_014246	1	1	1	0	0	1	0	0	1	1	1	1	8
hsa-miR-34a-5p	MIMAT0000255	CHD3	1107	XM_005256427	1	1	1	0	0	1	1	0	0	1	1	1	8
hsa-miR-34a-5p	MIMAT0000255	CHST10	9486	NM_004854	1	1	1	0	0	1	0	0	1	1	1	1	8
hsa-miR-34a-5p	MIMAT0000255	CHST3	9469	NM_004273	1	1	1	0	0	1	0	0	1	1	1	1	8
hsa-miR-34a-5p	MIMAT0000255	CLDN1	9076	NM_021101	1	1	1	0	0	1	0	0	1	1	1	1	8
hsa-miR-34a-5p	MIMAT0000255	CLOCK	9575	NM_001267843	1	1	1	0	0	1	1	0	0	1	1	1	8
hsa-miR-34a-5p	MIMAT0000255	CMTM4	146223	NM_181521	1	1	1	0	0	1	0	0	1	1	1	1	8
hsa-miR-34a-5p	MIMAT0000255	CNTN3	5067	XM_005264757	1	1	1	0	0	1	1	0	0	1	1	1	8
hsa-miR-34a-5p	MIMAT0000255	CNTNAP1	8506	XM_005257748	1	1	1	0	0	1	1	0	0	1	1	1	8
hsa-miR-34a-5p	MIMAT0000255	CNTNAP4	85445	NM_033401	1	1	1	0	0	1	1	0	0	1	1	1	8
hsa-miR-34a-5p	MIMAT0000255	CPEB3	22849	XM_005269630	1	1	1	0	0	1	1	0	0	1	1	1	8
hsa-miR-34a-5p	MIMAT0000255	CXCL10	3627	NM_001565	1	1	1	0	0	1	0	0	1	1	1	1	8
hsa-miR-34a-5p	MIMAT0000255	CYB5B	80777	NM_030579	1	1	1	0	0	1	0	0	1	1	1	1	8
hsa-miR-34a-5p	MIMAT0000255	CYBRD1	79901	NM_024843	1	1	1	0	0	1	0	0	1	1	1	1	8
hsa-miR-34a-5p	MIMAT0000255	CYTH4	27128	NM_013385	1	1	1	0	0	1	0	0	1	1	1	1	8
hsa-miR-34a-5p	MIMAT0000255	DAK	26007	NM_015533	1	1	1	0	0	1	0	0	1	1	1	1	8
hsa-miR-34a-5p	MIMAT0000255	DCAF17	80067	NM_025000	1	1	1	0	0	1	0	0	1	1	1	1	8
hsa-miR-34a-5p	MIMAT0000255	DGKI	9162	NM_004717	1	1	1	0	0	1	1	0	1	0	1	1	8
hsa-miR-34a-5p	MIMAT0000255	DHCR24	1718	NM_014762	1	1	1	0	0	1	0	0	1	1	1	1	8
hsa-miR-34a-5p	MIMAT0000255	DNAJB1	3337	NM_006145	1	1	1	0	0	1	0	0	1	1	1	1	8
hsa-miR-34a-5p	MIMAT0000255	DNAJC27	51277	NM_016544	1	1	1	0	0	1	0	0	1	1	1	1	8
hsa-miR-34a-5p	MIMAT0000255	EHD4	30844	NM_139265	1	1	1	0	0	1	0	0	1	1	1	1	8
hsa-miR-34a-5p	MIMAT0000255	EIF2AK1	27102	NM_014413	1	1	1	0	0	1	0	0	1	1	1	1	8
hsa-miR-34a-5p	MIMAT0000255	EPHA4	2043	XM_005246374	1	1	1	0	0	1	1	0	0	1	1	1	8
hsa-miR-34a-5p	MIMAT0000255	FAIM2	23017	NM_012306	1	1	1	0	0	1	0	0	1	1	1	1	8
hsa-miR-34a-5p	MIMAT0000255	FAM101A	144347	NM_181709	1	1	1	0	0	1	0	0	1	1	1	1	8
hsa-miR-34a-5p	MIMAT0000255	FAM117B	150864	NM_173511	1	1	1	0	0	1	0	0	1	1	1	1	8
hsa-miR-34a-5p	MIMAT0000255	FAM129A	116496	NM_052966	1	1	1	0	0	1	0	0	1	1	1	1	8
hsa-miR-34a-5p	MIMAT0000255	FAM46A	55603	XM_005248731	1	1	1	0	0	1	1	0	0	1	1	1	8
hsa-miR-34a-5p	MIMAT0000255	FBXO16	157574	NM_172366	1	1	1	0	0	1	0	0	1	1	1	1	8
hsa-miR-34a-5p	MIMAT0000255	FGD2	221472	NM_173558	1	1	1	0	0	1	0	0	1	1	1	1	8
hsa-miR-34a-5p	MIMAT0000255	FKBP9	11328	NM_007270	1	1	1	0	0	1	0	0	1	1	1	1	8
hsa-miR-34a-5p	MIMAT0000255	FOSB	2354	NM_006732	1	1	1	0	0	1	0	0	1	1	1	1	8
hsa-miR-34a-5p	MIMAT0000255	FOXL2	668	NM_023067	1	1	1	0	0	1	0	0	1	1	1	1	8
hsa-miR-34a-5p	MIMAT0000255	FSTL3	10272	NM_005860	1	1	1	0	0	1	0	0	1	1	1	1	8
hsa-miR-34a-5p	MIMAT0000255	GATA3	2625	NM_001002295	1	1	1	0	0	1	1	0	0	1	1	1	8
hsa-miR-34a-5p	MIMAT0000255	GCH1	2643	NM_000161	1	1	1	0	0	1	0	0	1	1	1	1	8
hsa-miR-34a-5p	MIMAT0000255	GLP1R	2740	NM_002062	1	1	1	0	0	1	0	0	1	1	1	1	8
hsa-miR-34a-5p	MIMAT0000255	GOLPH3L	55204	NM_018178	1	1	1	0	0	1	0	0	1	1	1	1	8
hsa-miR-34a-5p	MIMAT0000255	GPX3	2878	NM_002084	1	1	1	0	0	1	0	0	1	1	1	1	8
hsa-miR-34a-5p	MIMAT0000255	HEMK1	51409	NM_016173	1	1	1	0	0	1	0	0	1	1	1	1	8
hsa-miR-34a-5p	MIMAT0000255	HLF	3131	NM_002126	1	1	1	0	0	1	0	0	1	1	1	1	8
hsa-miR-34a-5p	MIMAT0000255	HPCAL4	51440	NM_016257	1	1	1	0	0	1	0	0	1	1	1	1	8
hsa-miR-34a-5p	MIMAT0000255	HRH3	11255	NM_007232	1	1	1	0	0	1	0	0	1	1	1	1	8
hsa-miR-34a-5p	MIMAT0000255	HS2ST1	9653	NM_012262	1	1	1	0	0	1	0	0	1	1	1	1	8
hsa-miR-34a-5p	MIMAT0000255	HSBP1	3281	NM_001537	1	1	1	0	0	1	0	0	1	1	1	1	8
hsa-miR-34a-5p	MIMAT0000255	HSPA1B	3304	XM_005249069	1	1	1	0	0	1	1	0	0	1	1	1	8
hsa-miR-34a-5p	MIMAT0000255	IL1RL1	9173	NM_003856	1	1	1	0	0	1	0	0	1	1	1	1	8
hsa-miR-34a-5p	MIMAT0000255	IRF1	3659	NM_002198	1	1	1	0	0	1	0	0	1	1	1	1	8
hsa-miR-34a-5p	MIMAT0000255	IRF2BP2	359948	NM_182972	1	1	1	0	0	1	1	0	0	1	1	1	8
hsa-miR-34a-5p	MIMAT0000255	KIAA1217	56243	XM_005252500	1	1	1	0	0	1	1	0	0	1	1	1	8
hsa-miR-34a-5p	MIMAT0000255	LASP1	3927	NM_006148	1	1	1	0	0	1	0	0	1	1	1	1	8
hsa-miR-34a-5p	MIMAT0000255	LHFPL2	10184	NM_005779	1	1	1	0	0	1	0	0	1	1	1	1	8
hsa-miR-34a-5p	MIMAT0000255	LIN28A	79727	NM_024674	1	1	1	0	0	1	0	0	1	1	1	1	8
hsa-miR-34a-5p	MIMAT0000255	LMBR1L	55716	XM_005269021	1	1	1	0	0	1	1	0	0	1	1	1	8
hsa-miR-34a-5p	MIMAT0000255	LMNA	4000	NM_170707	1	1	1	0	0	1	1	0	0	1	1	1	8
hsa-miR-34a-5p	MIMAT0000255	LMOD1	25802	NM_012134	1	1	1	0	0	1	0	0	1	1	1	1	8
hsa-miR-34a-5p	MIMAT0000255	MAF1	84232	NM_032272	1	1	1	0	0	1	0	0	1	1	1	1	8
hsa-miR-34a-5p	MIMAT0000255	MASP1	5648	NM_001879	1	1	1	0	0	1	0	0	1	1	1	1	8
hsa-miR-34a-5p	MIMAT0000255	MBLAC2	153364	NM_203406	1	1	1	0	0	1	0	0	1	1	1	1	8
hsa-miR-34a-5p	MIMAT0000255	MED19	219541	NM_153450	1	1	1	0	0	1	0	0	1	1	1	1	8
hsa-miR-34a-5p	MIMAT0000255	METTL4	64863	NM_022840	1	1	1	0	0	1	0	0	1	1	1	1	8
hsa-miR-34a-5p	MIMAT0000255	MLEC	9761	NM_014730	1	1	1	0	0	1	0	0	1	1	1	1	8
hsa-miR-34a-5p	MIMAT0000255	MYH9	4627	XM_005261614	1	1	1	0	0	1	1	0	0	1	1	1	8
hsa-miR-34a-5p	MIMAT0000255	NAV3	89795	XM_005269214	1	1	1	0	0	1	1	0	0	1	1	1	8
hsa-miR-34a-5p	MIMAT0000255	NCOA1	8648	XM_005264625	1	1	1	0	0	1	1	0	0	1	1	1	8
hsa-miR-34a-5p	MIMAT0000255	NDUFC2	4718	NM_004549	1	1	1	0	0	1	0	0	1	1	1	1	8
hsa-miR-34a-5p	MIMAT0000255	NEDD8	4738	NM_006156	1	1	1	0	0	1	1	0	1	0	1	1	8
hsa-miR-34a-5p	MIMAT0000255	NFKBIE	4794	NM_004556	1	1	1	0	0	1	0	0	1	1	1	1	8
hsa-miR-34a-5p	MIMAT0000255	NHS	4810	XM_005274539	1	1	1	0	0	1	1	0	0	1	1	1	8
hsa-miR-34a-5p	MIMAT0000255	NTN1	9423	NM_004822	1	1	1	0	0	1	0	0	1	1	1	1	8
hsa-miR-34a-5p	MIMAT0000255	ORAI3	93129	NM_152288	1	1	1	0	0	1	0	0	1	1	1	1	8
hsa-miR-34a-5p	MIMAT0000255	ORMDL3	94103	NM_139280	1	1	1	0	0	1	0	0	1	1	1	1	8
hsa-miR-34a-5p	MIMAT0000255	OTUD3	23252	NM_015207	1	1	1	0	0	1	0	0	1	1	1	1	8
hsa-miR-34a-5p	MIMAT0000255	PALLD	23022	XM_005262863	1	1	1	0	0	1	1	0	0	1	1	1	8
hsa-miR-34a-5p	MIMAT0000255	PAQR3	152559	NM_001040202	1	1	1	0	0	1	0	0	1	1	1	1	8
hsa-miR-34a-5p	MIMAT0000255	PCNX	22990	NM_014982	1	1	1	0	0	1	0	0	1	1	1	1	8
hsa-miR-34a-5p	MIMAT0000255	PDE4B	5142	NM_001037341	1	1	1	0	0	1	1	0	0	1	1	1	8
hsa-miR-34a-5p	MIMAT0000255	PDXK	8566	NM_003681	1	1	1	0	0	1	0	0	1	1	1	1	8
hsa-miR-34a-5p	MIMAT0000255	PER2	8864	NM_022817	1	1	1	0	0	1	0	0	1	1	1	1	8
hsa-miR-34a-5p	MIMAT0000255	PGM2L1	283209	NM_173582	1	1	1	0	0	1	0	0	1	1	1	1	8
hsa-miR-34a-5p	MIMAT0000255	PI4KB	5298	NM_001198773	1	1	1	0	0	1	1	0	0	1	1	1	8
hsa-miR-34a-5p	MIMAT0000255	PIP4K2B	8396	NM_003559	1	1	1	0	0	1	0	0	1	1	1	1	8
hsa-miR-34a-5p	MIMAT0000255	PITPNM2	57605	XM_005253583	1	1	1	0	0	1	1	0	0	1	1	1	8
hsa-miR-34a-5p	MIMAT0000255	PLA2G15	23659	NM_012320	1	1	1	0	0	1	0	0	1	1	1	1	8
hsa-miR-34a-5p	MIMAT0000255	PLCXD3	345557	NM_001005473	1	1	1	0	0	1	0	0	1	1	1	1	8
hsa-miR-34a-5p	MIMAT0000255	PLIN1	5346	NM_002666	1	1	1	0	0	1	0	0	1	1	1	1	8
hsa-miR-34a-5p	MIMAT0000255	PLXNA2	5362	NM_025179	1	1	1	0	0	1	0	0	1	1	1	1	8
hsa-miR-34a-5p	MIMAT0000255	PML	5371	NM_033238	1	1	1	0	0	1	0	0	1	1	1	1	8
hsa-miR-34a-5p	MIMAT0000255	PNOC	5368	XM_005273532	1	1	1	0	0	1	1	0	0	1	1	1	8
hsa-miR-34a-5p	MIMAT0000255	POGZ	23126	XM_005245000	1	1	1	0	0	1	1	0	0	1	1	1	8
hsa-miR-34a-5p	MIMAT0000255	PPP1R8	5511	NM_138558	1	1	1	0	0	1	1	0	0	1	1	1	8
hsa-miR-34a-5p	MIMAT0000255	PPP3R2	5535	NM_147180	1	1	1	0	0	1	0	0	1	1	1	1	8
hsa-miR-34a-5p	MIMAT0000255	PREB	10113	NM_013388	1	1	1	0	0	1	0	0	1	1	1	1	8
hsa-miR-34a-5p	MIMAT0000255	PRKCE	5581	XM_005264429	1	1	1	0	0	1	1	0	0	1	1	1	8
hsa-miR-34a-5p	MIMAT0000255	PRKCH	5583	NM_006255	1	1	1	0	0	1	0	0	1	1	1	1	8
hsa-miR-34a-5p	MIMAT0000255	PSD4	23550	NM_012455	1	1	1	0	0	1	0	0	1	1	1	1	8
hsa-miR-34a-5p	MIMAT0000255	PSKH1	5681	NM_006742	1	1	1	0	0	1	0	0	1	1	1	1	8
hsa-miR-34a-5p	MIMAT0000255	PTPRN	5798	NM_002846	1	1	1	0	0	1	1	0	1	0	1	1	8
hsa-miR-34a-5p	MIMAT0000255	PXDC1	221749	NM_183373	1	1	1	0	0	1	0	0	1	1	1	1	8
hsa-miR-34a-5p	MIMAT0000255	RAB3B	5865	NM_002867	1	1	1	0	0	1	0	0	1	1	1	1	8
hsa-miR-34a-5p	MIMAT0000255	RAP1GAP	5909	XM_005245955	1	1	1	0	0	1	1	0	0	1	1	1	8
hsa-miR-34a-5p	MIMAT0000255	RET	5979	NM_020975	1	1	1	0	0	1	0	0	1	1	1	1	8
hsa-miR-34a-5p	MIMAT0000255	RGS3	5998	NM_144488	1	1	1	0	0	1	1	0	0	1	1	1	8
hsa-miR-34a-5p	MIMAT0000255	RHOJ	57381	NM_020663	1	1	1	0	0	1	0	0	1	1	1	1	8
hsa-miR-34a-5p	MIMAT0000255	RNF144A	9781	NM_014746	1	1	1	0	0	1	0	0	1	1	1	1	8
hsa-miR-34a-5p	MIMAT0000255	RPRD1B	58490	NM_021215	1	1	1	0	0	1	0	0	1	1	1	1	8
hsa-miR-34a-5p	MIMAT0000255	SEH1L	81929	NM_031216	1	1	1	0	0	1	0	0	1	1	1	1	8
hsa-miR-34a-5p	MIMAT0000255	SEMA4C	54910	XM_005263973	1	1	1	0	0	1	1	0	0	1	1	1	8
hsa-miR-34a-5p	MIMAT0000255	SETBP1	26040	XM_005258243	1	1	1	0	0	1	1	0	0	1	1	1	8
hsa-miR-34a-5p	MIMAT0000255	SFMBT2	57713	NM_001029880	1	1	1	0	0	1	0	0	1	1	1	1	8
hsa-miR-34a-5p	MIMAT0000255	SH3GL1	6455	NM_003025	1	1	1	0	0	1	0	0	1	1	1	1	8
hsa-miR-34a-5p	MIMAT0000255	SIDT2	51092	XM_005271587	1	1	1	0	0	1	1	0	0	1	1	1	8
hsa-miR-34a-5p	MIMAT0000255	SKI	6497	NM_003036	1	1	1	0	0	1	0	0	1	1	1	1	8
hsa-miR-34a-5p	MIMAT0000255	SLC16A2	6567	NM_006517	1	1	1	0	0	1	0	0	1	1	1	1	8
hsa-miR-34a-5p	MIMAT0000255	SLC1A4	6509	NM_003038	1	1	1	0	0	1	0	0	1	1	1	1	8
hsa-miR-34a-5p	MIMAT0000255	SLC25A53	401612	NM_001012755	1	1	1	0	0	1	0	0	1	1	1	1	8
hsa-miR-34a-5p	MIMAT0000255	SLC30A3	7781	XM_005264551	1	1	1	0	0	1	1	0	0	1	1	1	8
hsa-miR-34a-5p	MIMAT0000255	SLC39A13	91252	NM_152264	1	1	1	0	0	1	0	0	1	1	1	1	8
hsa-miR-34a-5p	MIMAT0000255	SLC48A1	55652	NM_017842	1	1	1	0	0	1	0	0	1	1	1	1	8
hsa-miR-34a-5p	MIMAT0000255	SLC4A7	9497	XM_005265592	1	1	1	0	0	1	1	0	0	1	1	1	8
hsa-miR-34a-5p	MIMAT0000255	SLCO2A1	6578	NM_005630	1	1	1	0	0	1	0	0	1	1	1	1	8
hsa-miR-34a-5p	MIMAT0000255	SNAP29	9342	NM_004782	1	1	1	0	0	1	0	0	1	1	1	1	8
hsa-miR-34a-5p	MIMAT0000255	SOCS3	9021	NM_003955	1	1	1	0	0	1	0	0	1	1	1	1	8
hsa-miR-34a-5p	MIMAT0000255	SOX10	6663	NM_006941	1	1	1	0	0	1	0	0	1	1	1	1	8
hsa-miR-34a-5p	MIMAT0000255	SP2	6668	XM_005257611	1	1	1	0	0	1	1	0	0	1	1	1	8
hsa-miR-34a-5p	MIMAT0000255	SPEN	23013	XM_005245785	1	1	1	0	0	1	1	0	0	1	1	1	8
hsa-miR-34a-5p	MIMAT0000255	SRCIN1	80725	NM_025248	1	1	1	0	0	1	0	0	1	1	1	1	8
hsa-miR-34a-5p	MIMAT0000255	SRRM4	84530	NM_194286	1	1	1	0	0	1	0	0	1	1	1	1	8
hsa-miR-34a-5p	MIMAT0000255	ST8SIA3	51046	NM_015879	1	1	1	0	0	1	0	0	1	1	1	1	8
hsa-miR-34a-5p	MIMAT0000255	STMN3	50861	NM_015894	1	1	1	0	0	1	0	0	1	1	1	1	8
hsa-miR-34a-5p	MIMAT0000255	STX5	6811	NM_001244666	1	1	1	0	0	1	1	0	0	1	1	1	8
hsa-miR-34a-5p	MIMAT0000255	SVIL	6840	XM_005252573	1	1	1	0	0	1	1	0	0	1	1	1	8
hsa-miR-34a-5p	MIMAT0000255	TAL1	6886	NM_003189	1	1	1	0	0	1	0	0	1	1	1	1	8
hsa-miR-34a-5p	MIMAT0000255	TATDN2	9797	NM_014760	1	1	1	0	0	1	0	0	1	1	1	1	8
hsa-miR-34a-5p	MIMAT0000255	TBC1D13	54662	NM_018201	1	1	1	0	0	1	0	0	1	1	1	1	8
hsa-miR-34a-5p	MIMAT0000255	TBCK	93627	XM_005263353	1	1	1	0	0	1	1	0	0	1	1	1	8
hsa-miR-34a-5p	MIMAT0000255	TENC1	23371	NM_015319	1	1	1	0	0	1	1	0	0	1	1	1	8
hsa-miR-34a-5p	MIMAT0000255	TFCP2L1	29842	NM_014553	1	1	1	0	0	1	0	0	1	1	1	1	8
hsa-miR-34a-5p	MIMAT0000255	TFEB	7942	XM_005249410	1	1	1	0	0	1	1	0	0	1	1	1	8
hsa-miR-34a-5p	MIMAT0000255	TGFBI	7045	NM_000358	1	1	1	0	0	1	0	0	1	1	1	1	8
hsa-miR-34a-5p	MIMAT0000255	TH	7054	NM_199292	1	1	1	0	0	1	1	0	0	1	1	1	8
hsa-miR-34a-5p	MIMAT0000255	THSD4	79875	NM_024817	1	1	1	0	0	1	0	0	1	1	1	1	8
hsa-miR-34a-5p	MIMAT0000255	TMEM104	54868	NM_017728	1	1	1	0	0	1	0	0	1	1	1	1	8
hsa-miR-34a-5p	MIMAT0000255	TMEM201	199953	NM_001010866	1	1	1	0	0	1	0	0	1	1	1	1	8
hsa-miR-34a-5p	MIMAT0000255	TMEM25	84866	NM_032780	1	1	1	0	0	1	0	0	1	1	1	1	8
hsa-miR-34a-5p	MIMAT0000255	TMEM52B	120939	NM_153022	1	1	1	0	0	1	0	0	1	1	1	1	8
hsa-miR-34a-5p	MIMAT0000255	TMEM63C	57156	NM_020431	1	1	1	0	0	1	0	0	1	1	1	1	8
hsa-miR-34a-5p	MIMAT0000255	TMEM79	84283	NM_032323	1	1	1	0	0	1	0	0	1	1	1	1	8
hsa-miR-34a-5p	MIMAT0000255	TMOD2	29767	NM_014548	1	1	1	0	0	1	0	0	1	1	1	1	8
hsa-miR-34a-5p	MIMAT0000255	TP53INP2	58476	NM_021202	1	1	1	0	0	1	0	0	1	1	1	1	8
hsa-miR-34a-5p	MIMAT0000255	TP73	7161	NM_005427	1	1	1	0	0	1	0	0	1	1	1	1	8
hsa-miR-34a-5p	MIMAT0000255	TRANK1	9881	NM_014831	1	1	1	0	0	1	0	0	1	1	1	1	8
hsa-miR-34a-5p	MIMAT0000255	TRIM41	90933	NM_033549	1	1	1	0	0	1	0	0	1	1	1	1	8
hsa-miR-34a-5p	MIMAT0000255	TRIM67	440730	NM_001004342	1	1	1	0	0	1	0	0	1	1	1	1	8
hsa-miR-34a-5p	MIMAT0000255	TSEN15	116461	NM_052965	1	1	1	0	0	1	0	0	1	1	1	1	8
hsa-miR-34a-5p	MIMAT0000255	TSTD2	158427	NM_139246	1	1	1	0	0	1	0	0	1	1	1	1	8
hsa-miR-34a-5p	MIMAT0000255	TUBB1	81027	NM_030773	1	1	1	0	0	1	0	0	1	1	1	1	8
hsa-miR-34a-5p	MIMAT0000255	TULP1	7287	NM_003322	1	1	1	0	0	1	0	0	1	1	1	1	8
hsa-miR-34a-5p	MIMAT0000255	TUSC5	286753	NM_172367	1	1	1	0	0	1	0	0	1	1	1	1	8
hsa-miR-34a-5p	MIMAT0000255	UBASH3B	84959	NM_032873	1	1	1	0	0	1	0	0	1	1	1	1	8
hsa-miR-34a-5p	MIMAT0000255	UCP3	7352	NM_003356	1	1	1	0	0	1	0	0	1	1	1	1	8
hsa-miR-34a-5p	MIMAT0000255	VAMP2	6844	XM_005256775	1	1	1	0	0	1	1	0	0	1	1	1	8
hsa-miR-34a-5p	MIMAT0000255	WWC3	55841	NM_015691	1	1	1	0	0	1	0	0	1	1	1	1	8
hsa-miR-34a-5p	MIMAT0000255	XPC	7508	NM_004628	1	1	1	0	0	1	0	0	1	1	1	1	8
hsa-miR-34a-5p	MIMAT0000255	XPO4	64328	NM_022459	1	1	1	0	0	1	0	0	1	1	1	1	8
hsa-miR-34a-5p	MIMAT0000255	XPR1	9213	NM_004736	1	1	1	0	0	1	0	0	1	1	1	1	8
hsa-miR-34a-5p	MIMAT0000255	YKT6	10652	NM_006555	1	1	1	0	0	1	0	0	1	1	1	1	8
hsa-miR-34a-5p	MIMAT0000255	ZC3H12B	340554	XM_005262260	1	1	1	0	0	1	1	0	0	1	1	1	8
hsa-miR-34a-5p	MIMAT0000255	ZEB1	6935	XM_005252577	1	1	1	0	0	1	1	0	0	1	1	1	8
hsa-miR-34a-5p	MIMAT0000255	ZFP36	7538	NM_003407	1	1	1	0	0	1	0	0	1	1	1	1	8
hsa-miR-34a-5p	MIMAT0000255	ZNF248	57209	NM_021045	1	1	1	0	0	1	0	0	1	1	1	1	8
hsa-miR-34a-5p	MIMAT0000255	ZNF641	121274	NM_152320	1	1	1	0	0	1	0	0	1	1	1	1	8
hsa-miR-34a-5p	MIMAT0000255	ZNF644	84146	XM_005271258	1	1	1	0	0	1	1	0	0	1	1	1	8
hsa-miR-34a-5p	MIMAT0000255	ZNF672	79894	NM_024836	1	1	1	0	0	1	0	0	1	1	1	1	8
hsa-miR-34a-5p	MIMAT0000255	ZYG11B	79699	NM_024646	1	1	1	0	0	1	0	0	1	1	1	1	8
hsa-miR-34a-5p	MIMAT0000255	ZZEF1	23140	XM_005256561	1	1	1	0	0	1	1	0	0	1	1	1	8
hsa-miR-34a-5p	MIMAT0000255	SEPT1	1731	NM_052838	0	1	1	0	0	1	1	0	1	1	1	1	8
hsa-miR-34a-5p	MIMAT0000255	ABCA1	19	NM_005502	0	1	1	0	0	1	1	0	1	1	1	1	8
hsa-miR-34a-5p	MIMAT0000255	ARID2	196528	NM_152641	0	1	1	0	0	1	1	0	1	1	1	1	8
hsa-miR-34a-5p	MIMAT0000255	ASAP2	8853	NM_003887	0	1	1	0	0	1	1	0	1	1	1	1	8
hsa-miR-34a-5p	MIMAT0000255	CAPN9	10753	NM_016452	0	1	1	0	0	1	1	0	1	1	1	1	8
hsa-miR-34a-5p	MIMAT0000255	CENPB	1059	NM_001810	0	1	1	0	0	1	1	0	1	1	1	1	8
hsa-miR-34a-5p	MIMAT0000255	CMTR1	23070	NM_015050	0	1	1	0	0	1	1	0	1	1	1	1	8
hsa-miR-34a-5p	MIMAT0000255	COG3	83548	NM_031431	0	1	1	0	0	1	1	0	1	1	1	1	8
hsa-miR-34a-5p	MIMAT0000255	FOS	2353	NM_005252	0	1	1	0	0	1	1	0	1	1	1	1	8
hsa-miR-34a-5p	MIMAT0000255	GORASP2	26003	NM_015530	0	1	1	0	0	1	1	0	1	1	1	1	8
hsa-miR-34a-5p	MIMAT0000255	INO80	54617	NM_017553	0	1	1	0	0	1	1	0	1	1	1	1	8
hsa-miR-34a-5p	MIMAT0000255	JPH1	56704	NM_020647	0	1	1	0	0	1	1	0	1	1	1	1	8
hsa-miR-34a-5p	MIMAT0000255	KCNC4	3749	NM_004978	0	1	1	0	0	1	1	0	1	1	1	1	8
hsa-miR-34a-5p	MIMAT0000255	KLHDC3	116138	NM_057161	0	1	1	0	0	1	1	0	1	1	1	1	8
hsa-miR-34a-5p	MIMAT0000255	OSBPL7	114881	NM_145798	0	1	1	0	0	1	1	0	1	1	1	1	8
hsa-miR-34a-5p	MIMAT0000255	PITHD1	57095	NM_020362	0	1	1	0	0	1	1	0	1	1	1	1	8
hsa-miR-34a-5p	MIMAT0000255	RAPH1	65059	NM_213589	0	1	1	0	0	1	1	0	1	1	1	1	8
hsa-miR-34a-5p	MIMAT0000255	RNF40	9810	NM_014771	0	1	1	0	0	1	1	0	1	1	1	1	8
hsa-miR-34a-5p	MIMAT0000255	UBE2O	63893	NM_022066	0	1	1	0	0	1	1	0	1	1	1	1	8
hsa-miR-34a-5p	MIMAT0000255	ABCC12	94160	NM_033226	1	0	1	0	0	1	1	0	1	1	1	1	8
hsa-miR-34a-5p	MIMAT0000255	DPY19L3	147991	NM_207325	1	0	1	0	0	1	1	0	1	1	1	1	8
hsa-miR-34a-5p	MIMAT0000255	EMC1	23065	NM_015047	1	0	1	0	0	1	1	0	1	1	1	1	8
hsa-miR-34a-5p	MIMAT0000255	HACE1	57531	NM_020771	1	0	1	0	0	1	1	0	1	1	1	1	8
hsa-miR-34a-5p	MIMAT0000255	IER5L	389792	NM_203434	1	0	1	0	0	1	1	0	1	1	1	1	8
hsa-miR-34a-5p	MIMAT0000255	KDM4C	23081	NM_015061	1	0	1	0	0	1	1	0	1	1	1	1	8
hsa-miR-34a-5p	MIMAT0000255	KIAA0355	9710	NM_014686	1	0	1	0	0	1	1	0	1	1	1	1	8
hsa-miR-34a-5p	MIMAT0000255	LRP4	4038	NM_002334	1	0	1	0	0	1	1	0	1	1	1	1	8
hsa-miR-34a-5p	MIMAT0000255	MAP3K15	389840	NM_001001671	1	0	1	0	0	1	1	0	1	1	1	1	8
hsa-miR-34a-5p	MIMAT0000255	MYO1D	4642	NM_015194	1	0	1	0	0	1	1	0	1	1	1	1	8
hsa-miR-34a-5p	MIMAT0000255	MYO6	4646	NM_004999	1	0	1	0	0	1	1	0	1	1	1	1	8
hsa-miR-34a-5p	MIMAT0000255	MYT1	4661	NM_004535	1	0	1	0	0	1	1	0	1	1	1	1	8
hsa-miR-34a-5p	MIMAT0000255	NETO2	81831	NM_018092	1	0	1	0	0	1	1	0	1	1	1	1	8
hsa-miR-34a-5p	MIMAT0000255	NFKBIA	4792	NM_020529	1	0	1	0	0	1	1	0	1	1	1	1	8
hsa-miR-34a-5p	MIMAT0000255	P4HA3	283208	NM_182904	1	0	1	0	0	1	1	0	1	1	1	1	8
hsa-miR-34a-5p	MIMAT0000255	PPL	5493	NM_002705	1	0	1	0	0	1	1	0	1	1	1	1	8
hsa-miR-34a-5p	MIMAT0000255	PRLR	5618	NM_000949	1	0	1	0	0	1	1	0	1	1	1	1	8
hsa-miR-34a-5p	MIMAT0000255	RAD23B	5887	NM_002874	1	0	1	0	0	1	1	0	1	1	1	1	8
hsa-miR-34a-5p	MIMAT0000255	RPTOR	57521	NM_020761	1	0	1	0	0	1	1	0	1	1	1	1	8
hsa-miR-34a-5p	MIMAT0000255	SMAD7	4092	NM_005904	1	0	1	0	0	1	1	0	1	1	1	1	8
hsa-miR-34a-5p	MIMAT0000255	SMARCC1	6599	NM_003074	1	0	1	0	0	1	1	0	1	1	1	1	8
hsa-miR-34a-5p	MIMAT0000255	TRAF4	9618	NM_004295	1	0	1	0	0	1	1	0	1	1	1	1	8
hsa-miR-34a-5p	MIMAT0000255	TRIO	7204	NM_007118	1	0	1	0	0	1	1	0	1	1	1	1	8
hsa-miR-34a-5p	MIMAT0000255	UNC5A	90249	NM_133369	1	0	1	0	0	1	1	0	1	1	1	1	8
hsa-miR-34a-5p	MIMAT0000255	ZFPL1	7542	NM_006782	1	0	1	0	0	1	1	0	1	1	1	1	8
hsa-miR-34a-5p	MIMAT0000255	APLP2	334	NM_001642	1	1	0	0	0	1	1	0	1	1	1	1	8
hsa-miR-34a-5p	MIMAT0000255	BRWD1	54014	NM_033656	1	1	0	0	0	1	1	0	1	1	1	1	8
hsa-miR-34a-5p	MIMAT0000255	CERS5	91012	NM_147190	1	1	0	0	0	1	1	0	1	1	1	1	8
hsa-miR-34a-5p	MIMAT0000255	COL1A1	1277	NM_000088	1	1	0	0	0	1	1	0	1	1	1	1	8
hsa-miR-34a-5p	MIMAT0000255	MYO1F	4542	NM_012335	1	1	0	0	0	1	1	0	1	1	1	1	8
hsa-miR-34a-5p	MIMAT0000255	SLC26A7	115111	NM_052832	1	1	0	0	0	1	1	0	1	1	1	1	8
hsa-miR-34a-5p	MIMAT0000255	SUPT16H	11198	NM_007192	1	1	0	0	0	1	1	0	1	1	1	1	8
hsa-miR-34a-5p	MIMAT0000255	TNP1	7141	NM_003284	1	1	0	0	0	1	1	0	1	1	1	1	8
hsa-miR-34a-5p	MIMAT0000255	ZFC3H1	196441	NM_144982	1	1	0	0	0	1	1	0	1	1	1	1	8
hsa-miR-34a-5p	MIMAT0000255	CDKL2	8999	NM_003948	1	1	1	1	1	0	0	0	1	0	1	1	8
hsa-miR-34a-5p	MIMAT0000255	DAAM1	23002	NM_014992	0	0	1	0	1	1	0	1	1	0	1	1	7
hsa-miR-34a-5p	MIMAT0000255	B3GAT3	26229	NM_012200	0	1	1	0	0	1	0	1	1	0	1	1	7
hsa-miR-34a-5p	MIMAT0000255	ZC3H7B	23264	NM_017590	0	1	1	0	0	1	0	1	1	0	1	1	7
hsa-miR-34a-5p	MIMAT0000255	ARF3	377	NM_001659	1	0	1	0	0	1	0	1	1	0	1	1	7
hsa-miR-34a-5p	MIMAT0000255	ARHGAP26	23092	NM_015071	1	0	1	0	0	1	0	1	1	0	1	1	7
hsa-miR-34a-5p	MIMAT0000255	BNC2	54796	NM_017637	1	0	1	0	0	1	0	1	1	0	1	1	7
hsa-miR-34a-5p	MIMAT0000255	CDK6	1021	NM_001259	1	0	1	0	0	1	0	1	1	0	1	1	7
hsa-miR-34a-5p	MIMAT0000255	CRHR1	1394	NM_004382	1	0	1	0	0	1	0	1	1	0	1	1	7
hsa-miR-34a-5p	MIMAT0000255	LZTS2	84445	NM_032429	1	0	1	0	0	1	0	1	1	0	1	1	7
hsa-miR-34a-5p	MIMAT0000255	MCFD2	90411	NM_139279	1	0	1	0	0	1	0	1	1	0	1	1	7
hsa-miR-34a-5p	MIMAT0000255	MECP2	4204	NM_004992	1	0	1	0	0	1	0	1	1	0	1	1	7
hsa-miR-34a-5p	MIMAT0000255	MPP2	4355	NM_005374	1	0	1	0	0	1	0	1	1	0	1	1	7
hsa-miR-34a-5p	MIMAT0000255	NCEH1	57552	NM_020792	1	0	1	0	0	1	0	1	1	0	1	1	7
hsa-miR-34a-5p	MIMAT0000255	NDST1	3340	NM_001543	1	0	1	0	0	1	0	1	1	0	1	1	7
hsa-miR-34a-5p	MIMAT0000255	PHF15	23338	NM_015288	1	0	1	0	0	1	0	1	1	0	1	1	7
hsa-miR-34a-5p	MIMAT0000255	PIP5K1A	8394	NM_003557	1	0	1	0	0	1	0	1	1	0	1	1	7
hsa-miR-34a-5p	MIMAT0000255	POU2F1	5451	NM_002697	1	0	1	0	0	1	0	1	1	0	1	1	7
hsa-miR-34a-5p	MIMAT0000255	PPP1R14D	54866	NM_017726	1	0	1	0	0	1	0	1	1	0	1	1	7
hsa-miR-34a-5p	MIMAT0000255	RNF4	6047	NM_002938	1	0	1	0	0	1	0	1	1	0	1	1	7
hsa-miR-34a-5p	MIMAT0000255	RNF44	22838	NM_014901	1	0	1	0	0	1	0	1	1	0	1	1	7
hsa-miR-34a-5p	MIMAT0000255	TANC2	26115	NM_025185	1	0	1	0	0	1	0	1	1	0	1	1	7
hsa-miR-34a-5p	MIMAT0000255	TMEM184B	25829	NM_012264	1	0	1	0	0	1	0	1	1	0	1	1	7
hsa-miR-34a-5p	MIMAT0000255	TMEM200B	399474	NM_001003682	1	0	1	0	0	1	0	1	1	0	1	1	7
hsa-miR-34a-5p	MIMAT0000255	UBN2	254048	NM_173569	1	0	1	0	0	1	0	1	1	0	1	1	7
hsa-miR-34a-5p	MIMAT0000255	ZDHHC23	254887	NM_173570	1	0	1	0	0	1	0	1	1	0	1	1	7
hsa-miR-34a-5p	MIMAT0000255	ATXN2L	11273	NM_007245	0	0	1	0	0	1	1	1	1	0	1	1	7
hsa-miR-34a-5p	MIMAT0000255	CHD1	1105	NM_001270	0	0	1	0	0	1	1	1	1	0	1	1	7
hsa-miR-34a-5p	MIMAT0000255	CNOT6	57472	NM_015455	0	0	1	0	0	1	1	1	1	0	1	1	7
hsa-miR-34a-5p	MIMAT0000255	DGCR2	9993	NM_005137	0	0	1	0	0	1	0	1	1	1	1	1	7
hsa-miR-34a-5p	MIMAT0000255	EVI5L	115704	NM_145245	0	0	1	0	0	1	1	1	1	0	1	1	7
hsa-miR-34a-5p	MIMAT0000255	JAKMIP1	152789	NM_144720	0	0	1	0	0	1	1	1	1	0	1	1	7
hsa-miR-34a-5p	MIMAT0000255	METAP1	23173	NM_015143	0	0	1	0	0	1	1	1	1	0	1	1	7
hsa-miR-34a-5p	MIMAT0000255	SLC2A13	114134	NM_052885	0	0	1	0	0	1	1	1	1	0	1	1	7
hsa-miR-34a-5p	MIMAT0000255	MYRIP	25924	NM_015460	1	1	0	0	0	1	0	1	1	1	1	0	7
hsa-miR-34a-5p	MIMAT0000255	ZNF579	163033	NM_152600	1	1	0	0	0	1	0	1	1	0	1	1	7
hsa-miR-34a-5p	MIMAT0000255	FBXL19	54620	NM_001099784	0	1	0	0	0	1	0	1	1	1	1	1	7
hsa-miR-34a-5p	MIMAT0000255	ARIH2	10425	NM_006321	1	0	0	0	0	1	1	1	1	0	1	1	7
hsa-miR-34a-5p	MIMAT0000255	ARX	170302	NM_139058	1	0	0	0	0	1	1	1	1	0	1	1	7
hsa-miR-34a-5p	MIMAT0000255	ATP2C1	27032	NM_001001485	1	0	0	0	0	1	1	1	1	0	1	1	7
hsa-miR-34a-5p	MIMAT0000255	GNAI2	2771	NM_002070	1	0	0	0	0	1	1	1	1	0	1	1	7
hsa-miR-34a-5p	MIMAT0000255	HOXB8	3218	NM_024016	1	0	0	0	0	1	1	1	1	0	1	1	7
hsa-miR-34a-5p	MIMAT0000255	SNX4	8723	NM_003794	1	0	0	0	0	1	0	1	1	1	1	1	7
hsa-miR-34a-5p	MIMAT0000255	TSPAN14	81619	NM_030927	1	0	0	0	0	1	1	1	1	0	1	1	7
hsa-miR-34a-5p	MIMAT0000255	ZNF532	55205	NM_018181	1	0	0	0	0	1	1	1	1	0	1	1	7
hsa-miR-34a-5p	MIMAT0000255	CELF3	11189	NM_007185	0	1	1	0	1	0	0	1	1	0	1	1	7
hsa-miR-34a-5p	MIMAT0000255	FUT9	10690	NM_006581	1	0	1	0	1	0	0	1	1	0	1	1	7
hsa-miR-34a-5p	MIMAT0000255	STX17	55014	NM_017919	1	0	1	0	1	0	0	1	1	0	1	1	7
hsa-miR-34a-5p	MIMAT0000255	WNT1	7471	NM_005430	1	0	1	1	0	0	0	1	1	0	1	1	7
hsa-miR-34a-5p	MIMAT0000255	GIGYF1	64599	NM_022574	0	0	1	1	0	0	0	1	1	1	1	1	7
hsa-miR-34a-5p	MIMAT0000255	ROCK1	6093	NM_005406	1	1	0	1	0	0	0	1	1	0	1	1	7
hsa-miR-34a-5p	MIMAT0000255	CAMTA1	23261	NM_015215	1	0	1	0	0	0	1	1	1	0	1	1	7
hsa-miR-34a-5p	MIMAT0000255	AHCYL2	23382	NM_001130722	1	0	1	0	1	1	0	1	0	0	1	1	7
hsa-miR-34a-5p	MIMAT0000255	AHCYL2	23382	NM_001130720	1	0	1	0	1	1	0	1	0	0	1	1	7
hsa-miR-34a-5p	MIMAT0000255	ALDOA	226	NM_184043	1	0	1	0	1	1	0	1	0	0	1	1	7
hsa-miR-34a-5p	MIMAT0000255	ALDOA	226	NM_184041	1	0	1	0	1	1	0	1	0	0	1	1	7
hsa-miR-34a-5p	MIMAT0000255	ALDOA	226	NM_001127617	1	0	1	0	1	1	0	1	0	0	1	1	7
hsa-miR-34a-5p	MIMAT0000255	ALDOA	226	NM_001243177	1	0	1	0	1	1	0	1	0	0	1	1	7
hsa-miR-34a-5p	MIMAT0000255	CACNA1E	777	NM_001205294	1	0	1	0	1	1	0	1	0	0	1	1	7
hsa-miR-34a-5p	MIMAT0000255	CACNA1E	777	NM_001205293	1	0	1	0	1	1	0	1	0	0	1	1	7
hsa-miR-34a-5p	MIMAT0000255	CASP2	835	NM_001224	1	0	1	0	1	1	0	1	0	0	1	1	7
hsa-miR-34a-5p	MIMAT0000255	CBFA2T3	863	NM_175931	1	0	1	0	1	1	0	1	0	0	1	1	7
hsa-miR-34a-5p	MIMAT0000255	CLCN3	1182	NM_001243374	1	0	1	0	1	1	0	1	0	0	1	1	7
hsa-miR-34a-5p	MIMAT0000255	CLCN3	1182	NM_001243372	1	0	1	0	1	1	0	1	0	0	1	1	7
hsa-miR-34a-5p	MIMAT0000255	CLCN3	1182	NM_001829	1	0	1	0	1	1	0	1	0	0	1	1	7
hsa-miR-34a-5p	MIMAT0000255	CRY2	1408	NM_001127457	1	0	1	0	1	1	0	1	0	0	1	1	7
hsa-miR-34a-5p	MIMAT0000255	E2F5	1875	NM_001083589	1	0	1	0	1	1	0	1	0	0	1	1	7
hsa-miR-34a-5p	MIMAT0000255	E2F5	1875	NM_001083588	1	0	1	0	1	1	0	1	0	0	1	1	7
hsa-miR-34a-5p	MIMAT0000255	ELMSAN1	91748	NM_001043318	1	0	1	0	1	1	0	1	0	0	1	1	7
hsa-miR-34a-5p	MIMAT0000255	FAM76A	199870	NM_001143915	1	0	1	0	1	1	0	1	0	0	1	1	7
hsa-miR-34a-5p	MIMAT0000255	FAM76A	199870	NM_001143914	1	0	1	0	1	1	0	1	0	0	1	1	7
hsa-miR-34a-5p	MIMAT0000255	FAM76A	199870	NM_001143913	1	0	1	0	1	1	0	1	0	0	1	1	7
hsa-miR-34a-5p	MIMAT0000255	FUT8	2530	NM_004480	1	0	1	0	1	1	0	1	0	0	1	1	7
hsa-miR-34a-5p	MIMAT0000255	FUT8	2530	NM_178156	1	0	1	0	1	1	0	1	0	0	1	1	7
hsa-miR-34a-5p	MIMAT0000255	MDM4	4194	NM_001204172	1	0	1	0	1	1	0	1	0	0	1	1	7
hsa-miR-34a-5p	MIMAT0000255	MDM4	4194	NM_001204171	1	0	1	0	1	1	0	1	0	0	1	1	7
hsa-miR-34a-5p	MIMAT0000255	MET	4233	NM_001127500	1	0	1	0	1	1	0	1	0	0	1	1	7
hsa-miR-34a-5p	MIMAT0000255	NAV1	89796	NM_001167738	1	0	1	0	1	1	0	1	0	0	1	1	7
hsa-miR-34a-5p	MIMAT0000255	NOS1AP	9722	NM_001164757	1	0	1	0	1	1	0	1	0	0	1	1	7
hsa-miR-34a-5p	MIMAT0000255	PEG10	23089	NM_001172438	1	0	1	0	1	1	0	1	0	0	1	1	7
hsa-miR-34a-5p	MIMAT0000255	PKP4	8502	NM_001005476	1	0	1	0	1	1	0	1	0	0	1	1	7
hsa-miR-34a-5p	MIMAT0000255	PPARGC1B	133522	NM_001172698	1	0	1	0	1	1	0	1	0	0	1	1	7
hsa-miR-34a-5p	MIMAT0000255	PPARGC1B	133522	NM_001172699	1	0	1	0	1	1	0	1	0	0	1	1	7
hsa-miR-34a-5p	MIMAT0000255	PPM1A	5494	NM_177952	1	0	1	0	1	1	0	1	0	0	1	1	7
hsa-miR-34a-5p	MIMAT0000255	PPM1A	5494	NM_021003	1	0	1	0	1	1	0	1	0	0	1	1	7
hsa-miR-34a-5p	MIMAT0000255	PPP1R16B	26051	NM_001172735	1	0	1	0	1	1	0	1	0	0	1	1	7
hsa-miR-34a-5p	MIMAT0000255	PPP2R3A	5523	NM_001190447	1	0	1	0	1	1	0	1	0	0	1	1	7
hsa-miR-34a-5p	MIMAT0000255	PPP2R3A	5523	NM_181897	1	0	1	0	1	1	0	1	0	0	1	1	7
hsa-miR-34a-5p	MIMAT0000255	RAP1GDS1	5910	NM_001100430	1	0	1	0	1	1	0	1	0	0	1	1	7
hsa-miR-34a-5p	MIMAT0000255	RAP1GDS1	5910	NM_001100429	1	0	1	0	1	1	0	1	0	0	1	1	7
hsa-miR-34a-5p	MIMAT0000255	RAP1GDS1	5910	NM_001100428	1	0	1	0	1	1	0	1	0	0	1	1	7
hsa-miR-34a-5p	MIMAT0000255	RAP1GDS1	5910	NM_001100427	1	0	1	0	1	1	0	1	0	0	1	1	7
hsa-miR-34a-5p	MIMAT0000255	RAP1GDS1	5910	NM_021159	1	0	1	0	1	1	0	1	0	0	1	1	7
hsa-miR-34a-5p	MIMAT0000255	SATB1	6304	NM_001131010	1	0	1	0	1	1	0	1	0	0	1	1	7
hsa-miR-34a-5p	MIMAT0000255	SLC25A27	9481	NM_001204052	1	0	1	0	1	1	0	1	0	0	1	1	7
hsa-miR-34a-5p	MIMAT0000255	SLC25A27	9481	NM_001204051	1	0	1	0	1	1	0	1	0	0	1	1	7
hsa-miR-34a-5p	MIMAT0000255	TGIF2	60436	NM_001199513	1	0	1	0	1	1	0	1	0	0	1	1	7
hsa-miR-34a-5p	MIMAT0000255	TGIF2	60436	NM_001199515	1	0	1	0	1	1	0	1	0	0	1	1	7
hsa-miR-34a-5p	MIMAT0000255	TNRC6B	23112	NM_001024843	1	0	1	0	1	1	0	1	0	0	1	1	7
hsa-miR-34a-5p	MIMAT0000255	TNRC6B	23112	NM_015088	1	0	1	0	1	1	0	1	0	0	1	1	7
hsa-miR-34a-5p	MIMAT0000255	TNRC6B	23112	NM_001162501	1	0	1	0	1	1	0	1	0	0	1	1	7
hsa-miR-34a-5p	MIMAT0000255	UBP1	7342	NM_001128161	1	0	1	0	1	1	0	1	0	0	1	1	7
hsa-miR-34a-5p	MIMAT0000255	UBP1	7342	NM_001128160	1	0	1	0	1	1	0	1	0	0	1	1	7
hsa-miR-34a-5p	MIMAT0000255	ANK2	287	NM_020977	0	0	1	0	1	1	1	1	0	0	1	1	7
hsa-miR-34a-5p	MIMAT0000255	ANK2	287	NM_001127493	0	0	1	0	1	1	1	1	0	0	1	1	7
hsa-miR-34a-5p	MIMAT0000255	ANK2	287	NM_001148	0	0	1	0	1	1	1	1	0	0	1	1	7
hsa-miR-34a-5p	MIMAT0000255	ARID4B	51742	NM_031371	0	0	1	0	1	1	1	1	0	0	1	1	7
hsa-miR-34a-5p	MIMAT0000255	ARID4B	51742	NM_001206794	0	0	1	0	1	1	1	1	0	0	1	1	7
hsa-miR-34a-5p	MIMAT0000255	COL12A1	1303	NM_080645	0	0	1	0	1	1	1	1	0	0	1	1	7
hsa-miR-34a-5p	MIMAT0000255	ELMOD1	55531	NM_001130037	0	0	1	0	1	1	1	1	0	0	1	1	7
hsa-miR-34a-5p	MIMAT0000255	FOXP2	93986	NM_148898	1	0	0	1	0	1	0	1	0	1	1	1	7
hsa-miR-34a-5p	MIMAT0000255	GMNC	647309	NM_001146686	1	1	1	0	0	1	0	1	0	0	1	1	7
hsa-miR-34a-5p	MIMAT0000255	GRK6	2870	NM_002082	1	1	1	0	0	1	0	1	0	0	1	1	7
hsa-miR-34a-5p	MIMAT0000255	PODXL	5420	NM_001018111	1	1	1	0	0	1	0	1	0	0	1	1	7
hsa-miR-34a-5p	MIMAT0000255	RALY	22913	NM_016732	1	1	1	0	0	1	0	1	0	0	1	1	7
hsa-miR-34a-5p	MIMAT0000255	SHISA7	729956	NM_001145176	1	1	1	0	0	1	0	1	0	0	1	1	7
hsa-miR-34a-5p	MIMAT0000255	SNX15	29907	NM_013306	1	1	1	0	0	1	0	1	0	0	1	1	7
hsa-miR-34a-5p	MIMAT0000255	TTC19	54902	NM_001271420	1	1	1	0	0	1	0	1	0	0	1	1	7
hsa-miR-34a-5p	MIMAT0000255	C1orf116	79098	NM_023938	0	1	1	0	0	1	0	1	0	1	1	1	7
hsa-miR-34a-5p	MIMAT0000255	CDKN1C	1028	NM_000076	0	1	1	0	0	1	0	1	0	1	1	1	7
hsa-miR-34a-5p	MIMAT0000255	CREB5	9586	NM_182898	0	1	1	0	0	1	0	1	0	1	1	1	7
hsa-miR-34a-5p	MIMAT0000255	LMAN2L	81562	NM_001142292	0	1	1	0	0	1	0	1	0	1	1	1	7
hsa-miR-34a-5p	MIMAT0000255	MAZ	4150	NM_001042539	0	1	1	0	0	1	0	1	0	1	1	1	7
hsa-miR-34a-5p	MIMAT0000255	RAB43	339122	NM_001204887	0	1	1	0	0	1	0	1	0	1	1	1	7
hsa-miR-34a-5p	MIMAT0000255	RIMS4	140730	NM_001205317	0	1	1	0	0	1	0	1	0	1	1	1	7
hsa-miR-34a-5p	MIMAT0000255	VWA5B2	90113	NM_138345	0	1	1	0	0	1	0	1	0	1	1	1	7
hsa-miR-34a-5p	MIMAT0000255	AP1B1	162	NM_001166019	1	0	1	0	0	1	1	1	0	0	1	1	7
hsa-miR-34a-5p	MIMAT0000255	AP1B1	162	NM_145730	1	0	1	0	0	1	1	1	0	0	1	1	7
hsa-miR-34a-5p	MIMAT0000255	AP1B1	162	NM_001127	1	0	1	0	0	1	1	1	0	0	1	1	7
hsa-miR-34a-5p	MIMAT0000255	BCL11B	64919	NM_022898	1	0	1	0	0	1	1	1	0	0	1	1	7
hsa-miR-34a-5p	MIMAT0000255	CA7	766	NM_005182	1	0	1	0	0	1	1	1	0	0	1	1	7
hsa-miR-34a-5p	MIMAT0000255	CPEB3	22849	NM_001178137	1	0	1	0	0	1	1	1	0	0	1	1	7
hsa-miR-34a-5p	MIMAT0000255	CRTC1	23373	NM_015321	1	0	1	0	0	1	1	1	0	0	1	1	7
hsa-miR-34a-5p	MIMAT0000255	DAG1	1605	NM_001177639	1	0	1	0	0	1	1	1	0	0	1	1	7
hsa-miR-34a-5p	MIMAT0000255	DAG1	1605	NM_001177635	1	0	1	0	0	1	1	1	0	0	1	1	7
hsa-miR-34a-5p	MIMAT0000255	DAG1	1605	NM_001177643	1	0	1	0	0	1	1	1	0	0	1	1	7
hsa-miR-34a-5p	MIMAT0000255	DAG1	1605	NM_001177642	1	0	1	0	0	1	1	1	0	0	1	1	7
hsa-miR-34a-5p	MIMAT0000255	DAG1	1605	NM_001177640	1	0	1	0	0	1	1	1	0	0	1	1	7
hsa-miR-34a-5p	MIMAT0000255	DAG1	1605	NM_001177637	1	0	1	0	0	1	1	1	0	0	1	1	7
hsa-miR-34a-5p	MIMAT0000255	DAG1	1605	NM_001177644	1	0	1	0	0	1	1	1	0	0	1	1	7
hsa-miR-34a-5p	MIMAT0000255	DAG1	1605	NM_001177641	1	0	1	0	0	1	1	1	0	0	1	1	7
hsa-miR-34a-5p	MIMAT0000255	DAG1	1605	NM_001177638	1	0	1	0	0	1	1	1	0	0	1	1	7
hsa-miR-34a-5p	MIMAT0000255	DAG1	1605	NM_001177636	1	0	1	0	0	1	1	1	0	0	1	1	7
hsa-miR-34a-5p	MIMAT0000255	DAG1	1605	NM_001177634	1	0	1	0	0	1	1	1	0	0	1	1	7
hsa-miR-34a-5p	MIMAT0000255	DGKZ	8525	NM_201533	1	0	1	0	0	1	1	1	0	0	1	1	7
hsa-miR-34a-5p	MIMAT0000255	DGKZ	8525	NM_001199268	1	0	1	0	0	1	1	1	0	0	1	1	7
hsa-miR-34a-5p	MIMAT0000255	DGKZ	8525	NM_001199267	1	0	1	0	0	1	1	1	0	0	1	1	7
hsa-miR-34a-5p	MIMAT0000255	DGKZ	8525	NM_003646	1	0	1	0	0	1	1	1	0	0	1	1	7
hsa-miR-34a-5p	MIMAT0000255	DGKZ	8525	NM_001199266	1	0	1	0	0	1	1	1	0	0	1	1	7
hsa-miR-34a-5p	MIMAT0000255	DGKZ	8525	NM_201532	1	0	1	0	0	1	1	1	0	0	1	1	7
hsa-miR-34a-5p	MIMAT0000255	DGKZ	8525	NM_001105540	1	0	1	0	0	1	1	1	0	0	1	1	7
hsa-miR-34a-5p	MIMAT0000255	DIXDC1	85458	NM_001037954	1	0	1	0	0	1	0	1	0	1	1	1	7
hsa-miR-34a-5p	MIMAT0000255	DPP3	10072	NM_001256670	1	0	1	0	0	1	1	1	0	0	1	1	7
hsa-miR-34a-5p	MIMAT0000255	E2F3	1871	NM_001243076	1	0	1	0	0	1	1	1	0	0	1	1	7
hsa-miR-34a-5p	MIMAT0000255	EI24	9538	NM_001007277	1	0	1	0	0	1	1	1	0	0	1	1	7
hsa-miR-34a-5p	MIMAT0000255	HK1	3098	NM_033496	1	0	1	0	0	1	1	1	0	0	1	1	7
hsa-miR-34a-5p	MIMAT0000255	HK1	3098	NM_000188	1	0	1	0	0	1	1	1	0	0	1	1	7
hsa-miR-34a-5p	MIMAT0000255	HK1	3098	NM_033497	1	0	1	0	0	1	1	1	0	0	1	1	7
hsa-miR-34a-5p	MIMAT0000255	HK1	3098	NM_033498	1	0	1	0	0	1	1	1	0	0	1	1	7
hsa-miR-34a-5p	MIMAT0000255	HTR2C	3358	NM_001256761	1	0	1	0	0	1	1	1	0	0	1	1	7
hsa-miR-34a-5p	MIMAT0000255	KIAA1217	56243	NM_001098500	1	0	1	0	0	1	1	1	0	0	1	1	7
hsa-miR-34a-5p	MIMAT0000255	KIAA1217	56243	NM_019590	1	0	1	0	0	1	1	1	0	0	1	1	7
hsa-miR-34a-5p	MIMAT0000255	MSL2	55167	NM_001145417	1	0	1	0	0	1	1	1	0	0	1	1	7
hsa-miR-34a-5p	MIMAT0000255	MYO1C	4641	NM_001080950	1	0	1	0	0	1	1	1	0	0	1	1	7
hsa-miR-34a-5p	MIMAT0000255	MYO1C	4641	NM_033375	1	0	1	0	0	1	1	1	0	0	1	1	7
hsa-miR-34a-5p	MIMAT0000255	NRXN2	9379	NM_138734	1	0	1	0	0	1	1	1	0	0	1	1	7
hsa-miR-34a-5p	MIMAT0000255	NRXN2	9379	NM_138732	1	0	1	0	0	1	1	1	0	0	1	1	7
hsa-miR-34a-5p	MIMAT0000255	NSD1	64324	NM_172349	1	0	1	0	0	1	1	1	0	0	1	1	7
hsa-miR-34a-5p	MIMAT0000255	PROX1	5629	NM_002763	1	0	1	0	0	1	1	1	0	0	1	1	7
hsa-miR-34a-5p	MIMAT0000255	PTBP3	9991	NM_001244897	1	0	1	0	0	1	1	1	0	0	1	1	7
hsa-miR-34a-5p	MIMAT0000255	PTBP3	9991	NM_001244896	1	0	1	0	0	1	1	1	0	0	1	1	7
hsa-miR-34a-5p	MIMAT0000255	PTBP3	9991	NM_001163788	1	0	1	0	0	1	1	1	0	0	1	1	7
hsa-miR-34a-5p	MIMAT0000255	PTBP3	9991	NM_001163790	1	0	1	0	0	1	1	1	0	0	1	1	7
hsa-miR-34a-5p	MIMAT0000255	RAI14	26064	NM_001145522	1	0	1	0	0	1	1	1	0	0	1	1	7
hsa-miR-34a-5p	MIMAT0000255	RAI14	26064	NM_001145523	1	0	1	0	0	1	1	1	0	0	1	1	7
hsa-miR-34a-5p	MIMAT0000255	RAI14	26064	NM_001145520	1	0	1	0	0	1	1	1	0	0	1	1	7
hsa-miR-34a-5p	MIMAT0000255	RAI14	26064	NM_001145521	1	0	1	0	0	1	1	1	0	0	1	1	7
hsa-miR-34a-5p	MIMAT0000255	RPS6KA4	8986	NM_003942	1	0	1	0	0	1	1	1	0	0	1	1	7
hsa-miR-34a-5p	MIMAT0000255	RPS6KA4	8986	NM_001006944	1	0	1	0	0	1	1	1	0	0	1	1	7
hsa-miR-34a-5p	MIMAT0000255	SGSM2	9905	NM_001098509	1	0	1	0	0	1	1	1	0	0	1	1	7
hsa-miR-34a-5p	MIMAT0000255	SLC4A7	9497	NM_001258380	1	0	1	0	0	1	1	1	0	0	1	1	7
hsa-miR-34a-5p	MIMAT0000255	SLC4A7	9497	NM_001258379	1	0	1	0	0	1	1	1	0	0	1	1	7
hsa-miR-34a-5p	MIMAT0000255	SPEG	10290	NM_001173476	1	0	1	0	0	1	1	1	0	0	1	1	7
hsa-miR-34a-5p	MIMAT0000255	SRPR	6734	NM_001177842	1	0	1	0	0	1	1	1	0	0	1	1	7
hsa-miR-34a-5p	MIMAT0000255	SYNJ1	8867	NM_001160306	1	0	1	0	0	1	1	1	0	0	1	1	7
hsa-miR-34a-5p	MIMAT0000255	SYNJ1	8867	NM_001160302	1	0	1	0	0	1	1	1	0	0	1	1	7
hsa-miR-34a-5p	MIMAT0000255	SYNJ1	8867	NM_003895	1	0	1	0	0	1	1	1	0	0	1	1	7
hsa-miR-34a-5p	MIMAT0000255	TSHZ2	128553	NM_001193421	1	0	1	0	0	1	1	1	0	0	1	1	7
hsa-miR-34a-5p	MIMAT0000255	VCL	7414	NM_003373	1	0	1	0	0	1	1	1	0	0	1	1	7
hsa-miR-34a-5p	MIMAT0000255	VEGFA	7422	NM_001171622	1	0	1	0	0	1	1	1	0	0	1	1	7
hsa-miR-34a-5p	MIMAT0000255	VEGFA	7422	NM_001171630	1	0	1	0	0	1	1	1	0	0	1	1	7
hsa-miR-34a-5p	MIMAT0000255	VEGFA	7422	NM_001025370	1	0	1	0	0	1	1	1	0	0	1	1	7
hsa-miR-34a-5p	MIMAT0000255	VEGFA	7422	NM_001171628	1	0	1	0	0	1	1	1	0	0	1	1	7
hsa-miR-34a-5p	MIMAT0000255	VEGFA	7422	NM_001033756	1	0	1	0	0	1	1	1	0	0	1	1	7
hsa-miR-34a-5p	MIMAT0000255	VEGFA	7422	NM_001171629	1	0	1	0	0	1	1	1	0	0	1	1	7
hsa-miR-34a-5p	MIMAT0000255	VEGFA	7422	NM_001204384	1	0	1	0	0	1	1	1	0	0	1	1	7
hsa-miR-34a-5p	MIMAT0000255	VEGFA	7422	NM_001204385	1	0	1	0	0	1	1	1	0	0	1	1	7
hsa-miR-34a-5p	MIMAT0000255	VEGFA	7422	NM_001025369	1	0	1	0	0	1	1	1	0	0	1	1	7
hsa-miR-34a-5p	MIMAT0000255	VEGFA	7422	NM_001171627	1	0	1	0	0	1	1	1	0	0	1	1	7
hsa-miR-34a-5p	MIMAT0000255	VEGFA	7422	NM_001025368	1	0	1	0	0	1	1	1	0	0	1	1	7
hsa-miR-34a-5p	MIMAT0000255	VEGFA	7422	NM_001171626	1	0	1	0	0	1	1	1	0	0	1	1	7
hsa-miR-34a-5p	MIMAT0000255	VEGFA	7422	NM_001025367	1	0	1	0	0	1	1	1	0	0	1	1	7
hsa-miR-34a-5p	MIMAT0000255	VEGFA	7422	NM_001171625	1	0	1	0	0	1	1	1	0	0	1	1	7
hsa-miR-34a-5p	MIMAT0000255	VEGFA	7422	NM_001171624	1	0	1	0	0	1	1	1	0	0	1	1	7
hsa-miR-34a-5p	MIMAT0000255	VEGFA	7422	NM_003376	1	0	1	0	0	1	1	1	0	0	1	1	7
hsa-miR-34a-5p	MIMAT0000255	ZDHHC16	84287	NM_198045	1	0	1	0	0	1	1	1	0	0	1	1	7
hsa-miR-34a-5p	MIMAT0000255	ZDHHC16	84287	NM_198044	1	0	1	0	0	1	1	1	0	0	1	1	7
hsa-miR-34a-5p	MIMAT0000255	ZDHHC16	84287	NM_198043	1	0	1	0	0	1	1	1	0	0	1	1	7
hsa-miR-34a-5p	MIMAT0000255	ZDHHC16	84287	NM_032327	1	0	1	0	0	1	1	1	0	0	1	1	7
hsa-miR-34a-5p	MIMAT0000255	ZNF644	84146	NM_016620	1	0	1	0	0	1	1	1	0	0	1	1	7
hsa-miR-34a-5p	MIMAT0000255	ZNF644	84146	NM_032186	1	0	1	0	0	1	1	1	0	0	1	1	7
hsa-miR-34a-5p	MIMAT0000255	ZNF644	84146	NM_201269	1	0	1	0	0	1	1	1	0	0	1	1	7
hsa-miR-34a-5p	MIMAT0000255	GPR64	10149	NM_001079858	0	0	1	0	0	1	1	1	0	1	1	1	7
hsa-miR-34a-5p	MIMAT0000255	CA10	56934	NM_001082533	1	1	0	0	0	1	0	1	0	1	1	1	7
hsa-miR-34a-5p	MIMAT0000255	CHTF8	54921	NM_001039690	1	1	0	0	0	1	0	1	0	1	1	1	7
hsa-miR-34a-5p	MIMAT0000255	CPEB2	132864	NM_001177382	1	1	0	0	0	1	0	1	0	1	1	1	7
hsa-miR-34a-5p	MIMAT0000255	CTNND1	1500	NM_001085458	1	1	0	0	0	1	0	1	0	1	1	1	7
hsa-miR-34a-5p	MIMAT0000255	HNRNPUL2	221092	NM_001079559	1	1	0	0	0	1	0	1	0	1	1	1	7
hsa-miR-34a-5p	MIMAT0000255	IGFBP3	3486	NM_001013398	1	1	0	0	0	1	0	1	0	1	1	1	7
hsa-miR-34a-5p	MIMAT0000255	ITCH	83737	NM_001257137	1	1	0	0	0	1	0	1	0	1	1	1	7
hsa-miR-34a-5p	MIMAT0000255	NDRG1	10397	NM_001135242	1	1	0	0	0	1	0	1	0	1	1	1	7
hsa-miR-34a-5p	MIMAT0000255	PAFAH1B2	5049	NM_002572	1	1	0	0	0	1	0	1	0	1	1	1	7
hsa-miR-34a-5p	MIMAT0000255	PEG10	23089	NM_001184961	1	1	0	0	0	1	0	1	0	1	1	1	7
hsa-miR-34a-5p	MIMAT0000255	PEG10	23089	NM_015068	1	1	0	0	0	1	0	1	0	1	1	1	7
hsa-miR-34a-5p	MIMAT0000255	PPP6C	5537	NM_001123355	1	1	0	0	0	1	0	1	0	1	1	1	7
hsa-miR-34a-5p	MIMAT0000255	PRKG1	5592	NM_001098512	1	1	0	0	0	1	0	1	0	1	1	1	7
hsa-miR-34a-5p	MIMAT0000255	RRAGD	58528	NM_021244	1	1	0	0	0	1	0	1	0	1	1	1	7
hsa-miR-34a-5p	MIMAT0000255	SCMH1	22955	NM_001172218	1	1	0	0	0	1	1	1	0	1	1	0	7
hsa-miR-34a-5p	MIMAT0000255	SCN1A	6323	NM_001202435	1	1	0	0	0	1	0	1	0	1	1	1	7
hsa-miR-34a-5p	MIMAT0000255	SLC35G2	80723	NM_025246	1	1	0	0	0	1	0	1	0	1	1	1	7
hsa-miR-34a-5p	MIMAT0000255	SOCS4	122809	NM_199421	1	1	0	0	0	1	0	1	0	1	1	1	7
hsa-miR-34a-5p	MIMAT0000255	STAG2	10735	NM_001042749	1	1	0	0	0	1	0	1	0	1	1	1	7
hsa-miR-34a-5p	MIMAT0000255	ZNF512	84450	NM_001271318	1	1	0	0	0	1	0	1	0	1	1	1	7
hsa-miR-34a-5p	MIMAT0000255	UBE2QL1	134111	NM_001145161	1	1	1	0	1	0	0	1	0	0	1	1	7
hsa-miR-34a-5p	MIMAT0000255	KITLG	4254	NM_000899	1	1	1	0	0	0	0	1	0	1	1	1	7
hsa-miR-34a-5p	MIMAT0000255	AGTR1	185	NM_031850	1	1	1	0	1	1	0	0	0	0	1	1	7
hsa-miR-34a-5p	MIMAT0000255	BTBD18	643376	NM_001145101	1	1	1	0	1	1	0	0	0	0	1	1	7
hsa-miR-34a-5p	MIMAT0000255	TDRD6	221400	NM_001010870	0	1	1	0	1	1	0	0	0	1	1	1	7
hsa-miR-34a-5p	MIMAT0000255	ASB4	51666	NM_016116	1	0	1	0	1	1	0	0	0	1	1	1	7
hsa-miR-34a-5p	MIMAT0000255	B3GALNT1	8706	NM_001038628	1	0	1	0	1	1	0	0	0	1	1	1	7
hsa-miR-34a-5p	MIMAT0000255	C3orf58	205428	NM_001134470	1	0	1	0	1	1	1	0	0	0	1	1	7
hsa-miR-34a-5p	MIMAT0000255	C7orf49	78996	NM_001243749	1	0	1	0	1	1	0	0	0	1	1	1	7
hsa-miR-34a-5p	MIMAT0000255	C7orf49	78996	NM_024033	1	0	1	0	1	1	0	0	1	0	1	1	7
hsa-miR-34a-5p	MIMAT0000255	CDH13	1012	NM_001257	1	0	1	0	1	1	0	0	1	0	1	1	7
hsa-miR-34a-5p	MIMAT0000255	CHD3	1107	NM_005852	1	0	1	0	1	1	1	0	0	0	1	1	7
hsa-miR-34a-5p	MIMAT0000255	CHD3	1107	NM_001005273	1	0	1	0	1	1	1	0	0	0	1	1	7
hsa-miR-34a-5p	MIMAT0000255	CHD3	1107	NM_001005271	1	0	1	0	1	1	1	0	0	0	1	1	7
hsa-miR-34a-5p	MIMAT0000255	COL26A1	136227	NM_133457	1	0	1	0	1	1	0	0	1	0	1	1	7
hsa-miR-34a-5p	MIMAT0000255	CPSF6	11052	NM_007007	1	0	1	0	1	1	0	0	1	0	1	1	7
hsa-miR-34a-5p	MIMAT0000255	CSRNP3	80034	NM_024969	1	0	1	0	1	1	0	0	1	0	1	1	7
hsa-miR-34a-5p	MIMAT0000255	DLG3	1741	NM_021120	1	0	1	0	1	1	0	0	0	1	1	1	7
hsa-miR-34a-5p	MIMAT0000255	EME1	146956	NM_001166131	1	0	1	0	1	1	0	0	0	1	1	1	7
hsa-miR-34a-5p	MIMAT0000255	EME1	146956	NM_152463	1	0	1	0	1	1	0	0	1	0	1	1	7
hsa-miR-34a-5p	MIMAT0000255	FAM208A	23272	NM_015224	1	0	1	0	1	1	0	0	1	0	1	1	7
hsa-miR-34a-5p	MIMAT0000255	FAM83A	84985	NM_032899	1	0	1	0	1	1	0	0	1	0	1	1	7
hsa-miR-34a-5p	MIMAT0000255	GINS3	64785	NM_001126129	1	0	1	0	1	1	0	0	0	1	1	1	7
hsa-miR-34a-5p	MIMAT0000255	GINS3	64785	NM_022770	1	0	1	0	1	1	0	0	1	0	1	1	7
hsa-miR-34a-5p	MIMAT0000255	HSPA1B	3304	NM_005346	1	0	1	0	1	1	1	0	0	0	1	1	7
hsa-miR-34a-5p	MIMAT0000255	IGSF1	3547	NM_001170963	1	0	1	0	1	1	1	0	0	0	1	1	7
hsa-miR-34a-5p	MIMAT0000255	ISY1	57461	NM_001199469	1	0	1	0	1	1	0	0	0	1	1	1	7
hsa-miR-34a-5p	MIMAT0000255	ISY1	57461	NM_020701	1	0	1	0	1	1	0	0	1	0	1	1	7
hsa-miR-34a-5p	MIMAT0000255	KDM5D	8284	NM_004653	1	0	1	0	1	1	0	0	1	0	1	1	7
hsa-miR-34a-5p	MIMAT0000255	MED8	112950	NM_052877	1	0	1	0	1	1	0	0	1	0	1	1	7
hsa-miR-34a-5p	MIMAT0000255	MYB	4602	NM_001161657	1	0	1	0	1	1	1	0	0	0	1	1	7
hsa-miR-34a-5p	MIMAT0000255	MYB	4602	NM_001161659	1	0	1	0	1	1	1	0	0	0	1	1	7
hsa-miR-34a-5p	MIMAT0000255	MYB	4602	NM_001161660	1	0	1	0	1	1	1	0	0	0	1	1	7
hsa-miR-34a-5p	MIMAT0000255	MYB	4602	NM_001130172	1	0	1	0	1	1	1	0	0	0	1	1	7
hsa-miR-34a-5p	MIMAT0000255	MYB	4602	NM_001161658	1	0	1	0	1	1	1	0	0	0	1	1	7
hsa-miR-34a-5p	MIMAT0000255	MYB	4602	NM_001161656	1	0	1	0	1	1	1	0	0	0	1	1	7
hsa-miR-34a-5p	MIMAT0000255	NAIP	4671	NM_004536	1	0	1	0	1	1	0	0	0	1	1	1	7
hsa-miR-34a-5p	MIMAT0000255	NFATC4	4776	NM_001136022	1	0	1	0	1	1	0	0	0	1	1	1	7
hsa-miR-34a-5p	MIMAT0000255	NFATC4	4776	NM_004554	1	0	1	0	1	1	0	0	1	0	1	1	7
hsa-miR-34a-5p	MIMAT0000255	NHS	4810	NM_001136024	1	0	1	0	1	1	1	0	0	0	1	1	7
hsa-miR-34a-5p	MIMAT0000255	PALLD	23022	NM_001166110	1	0	1	0	1	1	1	0	0	0	1	1	7
hsa-miR-34a-5p	MIMAT0000255	PALLD	23022	NM_001166109	1	0	1	0	1	1	1	0	0	0	1	1	7
hsa-miR-34a-5p	MIMAT0000255	PALLD	23022	NM_001166108	1	0	1	0	1	1	1	0	0	0	1	1	7
hsa-miR-34a-5p	MIMAT0000255	PDE7B	27115	NM_018945	1	0	1	0	1	1	0	0	1	0	1	1	7
hsa-miR-34a-5p	MIMAT0000255	PLAG1	5324	NM_001114635	1	0	1	0	1	1	1	0	0	0	1	1	7
hsa-miR-34a-5p	MIMAT0000255	PLAG1	5324	NM_001114634	1	0	1	0	1	1	1	0	0	0	1	1	7
hsa-miR-34a-5p	MIMAT0000255	PLIN4	729359	NM_001080400	1	0	1	0	1	1	0	0	1	0	1	1	7
hsa-miR-34a-5p	MIMAT0000255	PPAPDC1B	84513	NM_001102559	1	0	1	0	1	1	0	0	1	0	1	1	7
hsa-miR-34a-5p	MIMAT0000255	PRKCQ	5588	NM_001242413	1	0	1	0	1	1	1	0	0	0	1	1	7
hsa-miR-34a-5p	MIMAT0000255	RUFY2	55680	NM_001042417	1	0	1	0	1	1	0	0	1	0	1	1	7
hsa-miR-34a-5p	MIMAT0000255	SDR9C7	121214	NM_148897	1	0	1	0	1	1	0	0	0	1	1	1	7
hsa-miR-34a-5p	MIMAT0000255	SEC61A1	29927	NM_013336	1	0	1	0	1	1	0	0	1	0	1	1	7
hsa-miR-34a-5p	MIMAT0000255	SERPINF2	5345	NM_000934	1	0	1	0	1	1	0	0	1	0	1	1	7
hsa-miR-34a-5p	MIMAT0000255	SH3PXD2A	9644	NM_014631	1	0	1	0	1	1	0	0	1	0	1	1	7
hsa-miR-34a-5p	MIMAT0000255	SIRPB1	10326	NM_006065	1	0	1	0	1	1	0	0	0	1	1	1	7
hsa-miR-34a-5p	MIMAT0000255	SSX5	6758	NM_021015	1	0	1	0	1	1	0	0	0	1	1	1	7
hsa-miR-34a-5p	MIMAT0000255	SUV420H1	51111	NM_016028	1	0	1	0	1	1	0	0	1	0	1	1	7
hsa-miR-34a-5p	MIMAT0000255	TBCK	93627	NM_001163436	1	0	1	0	1	1	1	0	0	0	1	1	7
hsa-miR-34a-5p	MIMAT0000255	TBCK	93627	NM_001163437	1	0	1	0	1	1	1	0	0	0	1	1	7
hsa-miR-34a-5p	MIMAT0000255	VPS37B	79720	NM_024667	1	0	1	0	1	1	0	0	1	0	1	1	7
hsa-miR-34a-5p	MIMAT0000255	ZNF831	128611	NM_178457	1	0	1	0	1	1	0	0	1	0	1	1	7
hsa-miR-34a-5p	MIMAT0000255	CLIP3	25999	NM_001199570	0	0	1	0	1	1	1	0	0	1	1	1	7
hsa-miR-34a-5p	MIMAT0000255	CLIP3	25999	NM_015526	0	0	1	0	1	1	1	0	1	0	1	1	7
hsa-miR-34a-5p	MIMAT0000255	FRA10AC1	118924	NM_145246	0	0	1	0	1	1	0	0	1	1	1	1	7
hsa-miR-34a-5p	MIMAT0000255	TEDDM1	127670	NM_172000	0	0	1	0	1	1	0	0	1	1	1	1	7
hsa-miR-34a-5p	MIMAT0000255	BNC2	54796	XM_005251489	1	1	1	1	0	1	0	0	0	0	1	1	7
hsa-miR-34a-5p	MIMAT0000255	CDC42SE1	56882	NM_001038707	0	1	1	1	0	1	0	0	0	1	1	1	7
hsa-miR-34a-5p	MIMAT0000255	ERC2	26059	XM_005265036	0	1	1	1	0	1	0	0	0	1	1	1	7
hsa-miR-34a-5p	MIMAT0000255	FOXQ1	94234	NM_033260	0	1	1	1	0	1	0	0	1	0	1	1	7
hsa-miR-34a-5p	MIMAT0000255	GLIS2	84662	XM_005255642	0	1	1	1	0	1	0	0	0	1	1	1	7
hsa-miR-34a-5p	MIMAT0000255	KANK2	25959	NM_001136191	0	1	1	1	0	1	0	0	0	1	1	1	7
hsa-miR-34a-5p	MIMAT0000255	MLC1	23209	NM_015166	0	1	1	1	0	1	0	0	0	1	1	1	7
hsa-miR-34a-5p	MIMAT0000255	MRVI1	10335	XM_005252736	0	1	1	1	0	1	0	0	0	1	1	1	7
hsa-miR-34a-5p	MIMAT0000255	PTPRD	5789	XM_005251529	0	1	1	1	0	1	0	0	0	1	1	1	7
hsa-miR-34a-5p	MIMAT0000255	RASSF5	83593	NM_182663	0	1	1	1	0	1	0	0	0	1	1	1	7
hsa-miR-34a-5p	MIMAT0000255	RNF213	57674	NM_001256071	0	1	1	1	0	1	0	0	0	1	1	1	7
hsa-miR-34a-5p	MIMAT0000255	SLC45A3	85414	XM_005245558	0	1	1	1	0	1	0	0	0	1	1	1	7
hsa-miR-34a-5p	MIMAT0000255	TRIM13	10206	NM_213590	0	1	1	1	0	1	0	0	0	1	1	1	7
hsa-miR-34a-5p	MIMAT0000255	WSCD2	9671	XM_005269240	0	1	1	1	0	1	0	0	0	1	1	1	7
hsa-miR-34a-5p	MIMAT0000255	ACTL10	170487	NM_001024675	1	0	1	1	0	1	0	0	1	0	1	1	7
hsa-miR-34a-5p	MIMAT0000255	FXYD2	486	XM_005271570	1	0	1	1	0	1	0	0	0	1	1	1	7
hsa-miR-34a-5p	MIMAT0000255	MFN2	9927	XM_005263548	1	0	1	1	0	1	0	0	0	1	1	1	7
hsa-miR-34a-5p	MIMAT0000255	PAX6	5080	NM_000280	1	0	1	1	0	1	0	0	0	1	1	1	7
hsa-miR-34a-5p	MIMAT0000255	SERPINA1	5265	NM_001127701	1	0	1	1	0	1	0	0	0	1	1	1	7
hsa-miR-34a-5p	MIMAT0000255	SLC22A12	116085	NM_144585	1	0	1	1	0	1	0	0	0	1	1	1	7
hsa-miR-34a-5p	MIMAT0000255	SLC8A3	6547	NM_183002	1	0	1	1	0	1	0	0	0	1	1	1	7
hsa-miR-34a-5p	MIMAT0000255	SMPD1	6609	NM_000543	1	0	1	1	0	1	0	0	0	1	1	1	7
hsa-miR-34a-5p	MIMAT0000255	TNFRSF8	943	NM_001243	1	0	1	1	0	1	0	0	0	1	1	1	7
hsa-miR-34a-5p	MIMAT0000255	UBA1	7317	XM_005272648	1	0	1	1	0	1	1	0	0	0	1	1	7
hsa-miR-34a-5p	MIMAT0000255	UBA1	7317	XM_005278311	1	0	1	1	0	1	1	0	0	0	1	1	7
hsa-miR-34a-5p	MIMAT0000255	USF1	7391	NM_007122	1	0	1	1	0	1	1	0	0	0	1	1	7
hsa-miR-34a-5p	MIMAT0000255	ZNF2	7549	NM_021088	1	0	1	1	0	1	0	0	0	1	1	1	7
hsa-miR-34a-5p	MIMAT0000255	ZNF213	7760	XM_005255561	1	0	1	1	0	1	0	0	0	1	1	1	7
hsa-miR-34a-5p	MIMAT0000255	AKT2	208	NM_001626	0	0	1	1	0	1	0	0	1	1	1	1	7
hsa-miR-34a-5p	MIMAT0000255	CHRAC1	54108	NM_017444	0	0	1	1	0	1	0	0	1	1	1	1	7
hsa-miR-34a-5p	MIMAT0000255	CXCL16	58191	NM_022059	0	0	1	1	0	1	0	0	1	1	1	1	7
hsa-miR-34a-5p	MIMAT0000255	GNAZ	2781	NM_002073	0	0	1	1	0	1	0	0	1	1	1	1	7
hsa-miR-34a-5p	MIMAT0000255	JMJD6	23210	NM_001081461	0	0	1	1	0	1	0	0	1	1	1	1	7
hsa-miR-34a-5p	MIMAT0000255	YPEL1	29799	NM_013313	0	0	1	1	0	1	0	0	1	1	1	1	7
hsa-miR-34a-5p	MIMAT0000255	COPZ1	22818	NM_001271736	1	1	0	1	0	1	0	0	0	1	1	1	7
hsa-miR-34a-5p	MIMAT0000255	CYR61	3491	NM_001554	1	1	0	1	0	1	0	0	1	0	1	1	7
hsa-miR-34a-5p	MIMAT0000255	FGD4	121512	XM_005253304	1	1	0	1	0	1	0	0	0	1	1	1	7
hsa-miR-34a-5p	MIMAT0000255	GRIA1	2890	NM_001258020	1	1	0	1	0	1	0	0	0	1	1	1	7
hsa-miR-34a-5p	MIMAT0000255	IL18BP	10068	NM_005699	1	1	0	1	0	1	0	0	0	1	1	1	7
hsa-miR-34a-5p	MIMAT0000255	LDLRAD4	753	NM_001003674	1	1	0	1	0	1	0	0	0	1	1	1	7
hsa-miR-34a-5p	MIMAT0000255	PPARA	5465	NM_005036	1	1	0	1	0	1	0	0	0	1	1	1	7
hsa-miR-34a-5p	MIMAT0000255	RGS4	5999	NM_001102445	1	1	0	1	0	1	0	0	0	1	1	1	7
hsa-miR-34a-5p	MIMAT0000255	RNF38	152006	NM_194328	1	1	0	1	0	1	0	0	0	1	1	1	7
hsa-miR-34a-5p	MIMAT0000255	ST6GAL1	6480	XM_005247718	1	1	0	1	0	1	0	0	0	1	1	1	7
hsa-miR-34a-5p	MIMAT0000255	C16orf3	750	NM_001214	1	0	0	1	0	1	0	0	1	1	1	1	7
hsa-miR-34a-5p	MIMAT0000255	DIS3	22894	NM_014953	1	0	0	1	0	1	0	0	1	1	1	1	7
hsa-miR-34a-5p	MIMAT0000255	KCNE1	3753	NM_000219	1	0	0	1	0	1	0	0	1	1	1	1	7
hsa-miR-34a-5p	MIMAT0000255	TACSTD2	4070	NM_002353	1	0	0	1	0	1	0	0	1	1	1	1	7
hsa-miR-34a-5p	MIMAT0000255	TMEM144	55314	NM_018342	1	0	0	1	0	1	0	0	1	1	1	1	7
hsa-miR-34a-5p	MIMAT0000255	ADAM10	102	XM_005254117	1	1	1	0	0	1	1	0	0	0	1	1	7
hsa-miR-34a-5p	MIMAT0000255	ADAM11	4185	XM_005257373	1	1	1	0	0	1	0	0	0	1	1	1	7
hsa-miR-34a-5p	MIMAT0000255	ADAM12	8038	XM_005270188	1	1	1	0	0	1	0	0	0	1	1	1	7
hsa-miR-34a-5p	MIMAT0000255	ADAM22	53616	XM_005250444	1	1	1	0	0	1	0	0	0	1	1	1	7
hsa-miR-34a-5p	MIMAT0000255	ADAMTSL4	54507	XM_005245269	1	1	1	0	0	1	0	0	0	1	1	1	7
hsa-miR-34a-5p	MIMAT0000255	ADCY5	111	XM_005247077	1	1	1	0	0	1	0	0	0	1	1	1	7
hsa-miR-34a-5p	MIMAT0000255	ADD2	119	XM_005264128	1	1	1	0	0	1	0	0	0	1	1	1	7
hsa-miR-34a-5p	MIMAT0000255	ADD2	119	XM_005278321	1	1	1	0	0	1	0	0	0	1	1	1	7
hsa-miR-34a-5p	MIMAT0000255	AIF1L	83543	NM_001185095	1	1	1	0	0	1	0	0	0	1	1	1	7
hsa-miR-34a-5p	MIMAT0000255	AK4	205	NM_001005353	1	1	1	0	0	1	0	0	0	1	1	1	7
hsa-miR-34a-5p	MIMAT0000255	AKAP13	11214	XM_005254839	1	1	1	0	0	1	0	0	0	1	1	1	7
hsa-miR-34a-5p	MIMAT0000255	ALDH5A1	7915	NM_170740	1	1	1	0	0	1	0	0	0	1	1	1	7
hsa-miR-34a-5p	MIMAT0000255	ALDH7A1	501	NM_001182	1	1	1	0	0	1	0	0	0	1	1	1	7
hsa-miR-34a-5p	MIMAT0000255	ALDH7A1	501	NM_001201377	1	1	1	0	0	1	0	0	0	1	1	1	7
hsa-miR-34a-5p	MIMAT0000255	AMER2	219287	XM_005266279	1	1	1	0	0	1	0	0	0	1	1	1	7
hsa-miR-34a-5p	MIMAT0000255	ANKS1A	23294	XM_005248964	1	1	1	0	0	1	0	0	0	1	1	1	7
hsa-miR-34a-5p	MIMAT0000255	ARF3	377	XM_005268856	1	1	1	0	0	1	0	0	0	1	1	1	7
hsa-miR-34a-5p	MIMAT0000255	ARHGAP26	23092	XM_005268398	1	1	1	0	0	1	0	0	0	1	1	1	7
hsa-miR-34a-5p	MIMAT0000255	ARHGDIB	397	XM_005253368	1	1	1	0	0	1	0	0	0	1	1	1	7
hsa-miR-34a-5p	MIMAT0000255	ARSJ	79642	XM_005263211	1	1	1	0	0	1	0	0	0	1	1	1	7
hsa-miR-34a-5p	MIMAT0000255	ATF7	11016	XM_005268586	1	1	1	0	0	1	0	0	0	1	1	1	7
hsa-miR-34a-5p	MIMAT0000255	ATG4B	23192	XM_005246992	1	1	1	0	0	1	0	0	0	1	1	1	7
hsa-miR-34a-5p	MIMAT0000255	B3GAT1	27087	XM_005271508	1	1	1	0	0	1	0	0	0	1	1	1	7
hsa-miR-34a-5p	MIMAT0000255	BCL6	604	XM_005247694	1	1	1	0	0	1	0	0	0	1	1	1	7
hsa-miR-34a-5p	MIMAT0000255	BDKRB2	624	XM_005267980	1	1	1	0	0	1	0	0	0	1	1	1	7
hsa-miR-34a-5p	MIMAT0000255	BEST1	7439	XM_005274211	1	1	1	0	0	1	0	0	0	1	1	1	7
hsa-miR-34a-5p	MIMAT0000255	BMF	90427	XM_005254758	1	1	1	0	0	1	0	0	0	1	1	1	7
hsa-miR-34a-5p	MIMAT0000255	C15orf54	400360	NM_207445	1	1	1	0	0	1	0	0	1	0	1	1	7
hsa-miR-34a-5p	MIMAT0000255	C2CD2	25966	NM_015500	1	1	1	0	0	1	0	0	0	1	1	1	7
hsa-miR-34a-5p	MIMAT0000255	C9orf62	157927	NM_173520	1	1	1	0	0	1	0	0	0	1	1	1	7
hsa-miR-34a-5p	MIMAT0000255	C9orf69	90120	NM_152833	1	1	1	0	0	1	0	0	1	0	1	1	7
hsa-miR-34a-5p	MIMAT0000255	CABLES1	91768	NM_001100619	1	1	1	0	0	1	0	0	0	1	1	1	7
hsa-miR-34a-5p	MIMAT0000255	CACNA1E	777	XM_005245477	1	1	1	0	0	1	0	0	0	1	1	1	7
hsa-miR-34a-5p	MIMAT0000255	CACNG8	59283	NM_031895	1	1	1	0	0	1	0	0	0	1	1	1	7
hsa-miR-34a-5p	MIMAT0000255	CALCA	796	XM_005253133	1	1	1	0	0	1	0	0	0	1	1	1	7
hsa-miR-34a-5p	MIMAT0000255	CALCA	796	XM_005277735	1	1	1	0	0	1	0	0	0	1	1	1	7
hsa-miR-34a-5p	MIMAT0000255	CALCOCO2	10241	NM_001261390	1	1	1	0	0	1	0	0	0	1	1	1	7
hsa-miR-34a-5p	MIMAT0000255	CCDC135	84229	XM_005256202	1	1	1	0	0	1	0	0	0	1	1	1	7
hsa-miR-34a-5p	MIMAT0000255	CD28	940	NM_006139	1	1	1	0	0	1	0	0	1	0	1	1	7
hsa-miR-34a-5p	MIMAT0000255	CDIP1	29965	NM_001199054	1	1	1	0	0	1	0	0	0	1	1	1	7
hsa-miR-34a-5p	MIMAT0000255	CERS6	253782	NM_001256126	1	1	1	0	0	1	0	0	0	1	1	1	7
hsa-miR-34a-5p	MIMAT0000255	CES4A	283848	XM_005255895	1	1	1	0	0	1	0	0	0	1	1	1	7
hsa-miR-34a-5p	MIMAT0000255	CFLAR	8837	NM_001202519	1	1	1	0	0	1	0	0	0	1	1	1	7
hsa-miR-34a-5p	MIMAT0000255	CLIC5	53405	NM_001114086	1	1	1	0	0	1	0	0	0	1	1	1	7
hsa-miR-34a-5p	MIMAT0000255	CNP	1267	NM_033133	1	1	1	0	0	1	0	0	1	0	1	1	7
hsa-miR-34a-5p	MIMAT0000255	CORO1C	23603	NM_001276471	1	1	1	0	0	1	0	0	0	1	1	1	7
hsa-miR-34a-5p	MIMAT0000255	CPLX2	10814	XM_005265800	1	1	1	0	0	1	0	0	0	1	1	1	7
hsa-miR-34a-5p	MIMAT0000255	CPSF6	11052	XM_005268588	1	1	1	0	0	1	0	0	0	1	1	1	7
hsa-miR-34a-5p	MIMAT0000255	CTDSPL	10217	NM_001008392	1	1	1	0	0	1	0	0	0	1	1	1	7
hsa-miR-34a-5p	MIMAT0000255	CYB561D1	284613	NM_001134404	1	1	1	0	0	1	0	0	0	1	1	1	7
hsa-miR-34a-5p	MIMAT0000255	DBNDD1	79007	NM_001042610	1	1	1	0	0	1	0	0	0	1	1	1	7
hsa-miR-34a-5p	MIMAT0000255	DBNL	28988	NM_001122956	1	1	1	0	0	1	0	0	0	1	1	1	7
hsa-miR-34a-5p	MIMAT0000255	DNM1L	10059	NM_001278464	1	1	1	0	0	1	0	0	0	1	1	1	7
hsa-miR-34a-5p	MIMAT0000255	DOCK3	1795	XM_005264914	1	1	1	0	0	1	0	0	0	1	1	1	7
hsa-miR-34a-5p	MIMAT0000255	DOK6	220164	NM_152721	1	1	1	0	0	1	0	0	0	1	1	1	7
hsa-miR-34a-5p	MIMAT0000255	DSTYK	25778	NM_015375	1	1	1	0	0	1	0	0	0	1	1	1	7
hsa-miR-34a-5p	MIMAT0000255	ELMO1	9844	NM_001206482	1	1	1	0	0	1	1	0	0	0	1	1	7
hsa-miR-34a-5p	MIMAT0000255	EML5	161436	XM_005267387	1	1	1	0	0	1	1	0	0	0	1	1	7
hsa-miR-34a-5p	MIMAT0000255	EPN2	22905	XM_005256538	1	1	1	0	0	1	0	0	0	1	1	1	7
hsa-miR-34a-5p	MIMAT0000255	F8	2157	NM_000132	1	1	1	0	0	1	0	0	0	1	1	1	7
hsa-miR-34a-5p	MIMAT0000255	FAM107A	11170	NM_007177	1	1	1	0	0	1	0	0	0	1	1	1	7
hsa-miR-34a-5p	MIMAT0000255	FAM131B	9715	XM_005250073	1	1	1	0	0	1	0	0	0	1	1	1	7
hsa-miR-34a-5p	MIMAT0000255	FAM167A	83648	XM_005272397	1	1	1	0	0	1	0	0	0	1	1	1	7
hsa-miR-34a-5p	MIMAT0000255	FAM212B	55924	NM_019099	1	1	1	0	0	1	0	0	0	1	1	1	7
hsa-miR-34a-5p	MIMAT0000255	FAM213B	127281	NM_001195736	1	1	1	0	0	1	0	0	0	1	1	1	7
hsa-miR-34a-5p	MIMAT0000255	FAM219A	203259	NM_001184940	1	1	1	0	0	1	0	0	0	1	1	1	7
hsa-miR-34a-5p	MIMAT0000255	FAT4	79633	XM_005263210	1	1	1	0	0	1	0	0	0	1	1	1	7
hsa-miR-34a-5p	MIMAT0000255	FNDC5	252995	NM_001171941	1	1	1	0	0	1	0	0	0	1	1	1	7
hsa-miR-34a-5p	MIMAT0000255	FUT1	2523	XM_005258712	1	1	1	0	0	1	0	0	0	1	1	1	7
hsa-miR-34a-5p	MIMAT0000255	GATAD2A	54815	XM_005259956	1	1	1	0	0	1	0	0	0	1	1	1	7
hsa-miR-34a-5p	MIMAT0000255	GHDC	84514	NM_001142623	1	1	1	0	0	1	0	0	0	1	1	1	7
hsa-miR-34a-5p	MIMAT0000255	GMFB	2764	XM_005267541	1	1	1	0	0	1	0	0	0	1	1	1	7
hsa-miR-34a-5p	MIMAT0000255	GNPDA1	10007	XM_005268350	1	1	1	0	0	1	0	0	0	1	1	1	7
hsa-miR-34a-5p	MIMAT0000255	GPR12	2835	NM_005288	1	1	1	0	0	1	0	0	0	1	1	1	7
hsa-miR-34a-5p	MIMAT0000255	GPR156	165829	XM_005247165	1	1	1	0	0	1	0	0	0	1	1	1	7
hsa-miR-34a-5p	MIMAT0000255	GUCY1A3	2982	NM_000856	1	1	1	0	0	1	0	0	0	1	1	1	7
hsa-miR-34a-5p	MIMAT0000255	HIST1H4H	8365	XM_005249444	1	1	1	0	0	1	0	0	0	1	1	1	7
hsa-miR-34a-5p	MIMAT0000255	IGSF3	3321	XM_005270793	1	1	1	0	0	1	0	0	0	1	1	1	7
hsa-miR-34a-5p	MIMAT0000255	IL1R1	3554	XM_005263933	1	1	1	0	0	1	0	0	0	1	1	1	7
hsa-miR-34a-5p	MIMAT0000255	IL6R	3570	NM_000565	1	1	1	0	0	1	0	0	0	1	1	1	7
hsa-miR-34a-5p	MIMAT0000255	IRAK3	11213	NM_007199	1	1	1	0	0	1	0	0	0	1	1	1	7
hsa-miR-34a-5p	MIMAT0000255	KCNA2	3737	XM_005270842	1	1	1	0	0	1	1	0	0	0	1	1	7
hsa-miR-34a-5p	MIMAT0000255	KCNA6	3742	XM_005253686	1	1	1	0	0	1	0	0	0	1	1	1	7
hsa-miR-34a-5p	MIMAT0000255	KIAA1244	57221	NM_020340	1	1	1	0	0	1	0	0	0	1	1	1	7
hsa-miR-34a-5p	MIMAT0000255	KIF1C	10749	NM_006612	1	1	1	0	0	1	0	0	0	1	1	1	7
hsa-miR-34a-5p	MIMAT0000255	KIF21B	23046	NM_001252100	1	1	1	0	0	1	0	0	0	1	1	1	7
hsa-miR-34a-5p	MIMAT0000255	KLHL3	26249	NM_001257194	1	1	1	0	0	1	0	0	0	1	1	1	7
hsa-miR-34a-5p	MIMAT0000255	KREMEN1	83999	NM_001039570	1	1	1	0	0	1	0	0	0	1	1	1	7
hsa-miR-34a-5p	MIMAT0000255	KSR2	283455	NM_173598	1	1	1	0	0	1	0	0	1	0	1	1	7
hsa-miR-34a-5p	MIMAT0000255	L3MBTL1	26013	XM_005260388	1	1	1	0	0	1	0	0	0	1	1	1	7
hsa-miR-34a-5p	MIMAT0000255	LMTK3	114783	NM_001080434	1	1	1	0	0	1	0	0	1	0	1	1	7
hsa-miR-34a-5p	MIMAT0000255	LPAR2	9170	NM_004720	1	1	1	0	0	1	0	0	1	0	1	1	7
hsa-miR-34a-5p	MIMAT0000255	LPGAT1	9926	XM_005273364	1	1	1	0	0	1	0	0	0	1	1	1	7
hsa-miR-34a-5p	MIMAT0000255	LRRC46	90506	NM_033413	1	1	1	0	0	1	0	0	0	1	1	1	7
hsa-miR-34a-5p	MIMAT0000255	LSM14B	149986	NM_144703	1	1	1	0	0	1	0	0	1	0	1	1	7
hsa-miR-34a-5p	MIMAT0000255	LUZP1	7798	XM_005245991	1	1	1	0	0	1	0	0	0	1	1	1	7
hsa-miR-34a-5p	MIMAT0000255	LZTS2	84445	XM_005270222	1	1	1	0	0	1	0	0	0	1	1	1	7
hsa-miR-34a-5p	MIMAT0000255	MAP3K13	9175	NM_004721	1	1	1	0	0	1	0	0	0	1	1	1	7
hsa-miR-34a-5p	MIMAT0000255	MAST3	23031	XM_005259822	1	1	1	0	0	1	0	0	0	1	1	1	7
hsa-miR-34a-5p	MIMAT0000255	MED8	112950	NM_001001653	1	1	1	0	0	1	0	0	0	1	1	1	7
hsa-miR-34a-5p	MIMAT0000255	MEGF10	84466	XM_005272114	1	1	1	0	0	1	0	0	0	1	1	1	7
hsa-miR-34a-5p	MIMAT0000255	MET	4233	XM_005250353	1	1	1	0	0	1	0	0	0	1	1	1	7
hsa-miR-34a-5p	MIMAT0000255	MGAT1	4245	XM_005265918	1	1	1	0	0	1	0	0	0	1	1	1	7
hsa-miR-34a-5p	MIMAT0000255	MIER2	54531	XM_005259582	1	1	1	0	0	1	0	0	0	1	1	1	7
hsa-miR-34a-5p	MIMAT0000255	MOG	4340	XM_005249131	1	1	1	0	0	1	0	0	0	1	1	1	7
hsa-miR-34a-5p	MIMAT0000255	MR1	3140	NM_001531	1	1	1	0	0	1	0	0	0	1	1	1	7
hsa-miR-34a-5p	MIMAT0000255	MRPL10	124995	NM_148887	1	1	1	0	0	1	0	0	0	1	1	1	7
hsa-miR-34a-5p	MIMAT0000255	MTHFR	4524	XM_005263459	1	1	1	0	0	1	0	0	0	1	1	1	7
hsa-miR-34a-5p	MIMAT0000255	MYO9A	4649	XM_005254404	1	1	1	0	0	1	0	0	0	1	1	1	7
hsa-miR-34a-5p	MIMAT0000255	MYOZ3	91977	NM_001122853	1	1	1	0	0	1	0	0	0	1	1	1	7
hsa-miR-34a-5p	MIMAT0000255	NAV1	89796	XM_005245572	1	1	1	0	0	1	0	0	0	1	1	1	7
hsa-miR-34a-5p	MIMAT0000255	NCDN	23154	XM_005270660	1	1	1	0	0	1	1	0	0	0	1	1	7
hsa-miR-34a-5p	MIMAT0000255	NDST1	3340	XM_005268435	1	1	1	0	0	1	0	0	0	1	1	1	7
hsa-miR-34a-5p	MIMAT0000255	NEDD4L	23327	XM_005266657	1	1	1	0	0	1	0	0	0	1	1	1	7
hsa-miR-34a-5p	MIMAT0000255	NEO1	4756	XM_005254408	1	1	1	0	0	1	0	0	0	1	1	1	7
hsa-miR-34a-5p	MIMAT0000255	NEU1	4758	NM_000434	1	1	1	0	0	1	0	0	0	1	1	1	7
hsa-miR-34a-5p	MIMAT0000255	NEURL1B	54492	NM_001142651	1	1	1	0	0	1	0	0	0	1	1	1	7
hsa-miR-34a-5p	MIMAT0000255	NFIA	4774	NM_001134673	1	1	1	0	0	1	0	0	0	1	1	1	7
hsa-miR-34a-5p	MIMAT0000255	NFRKB	4798	XM_005271567	1	1	1	0	0	1	0	0	0	1	1	1	7
hsa-miR-34a-5p	MIMAT0000255	NLRC5	84166	XM_005256194	1	1	1	0	0	1	0	0	0	1	1	1	7
hsa-miR-34a-5p	MIMAT0000255	NNAT	4826	NM_005386	1	1	1	0	0	1	1	0	0	0	1	1	7
hsa-miR-34a-5p	MIMAT0000255	NOS1	4842	NM_001204218	1	1	1	0	0	1	0	0	0	1	1	1	7
hsa-miR-34a-5p	MIMAT0000255	NOTCH4	4855	NM_004557	1	1	1	0	0	1	0	0	0	1	1	1	7
hsa-miR-34a-5p	MIMAT0000255	P2RY2	5029	NM_176072	1	1	1	0	0	1	0	0	0	1	1	1	7
hsa-miR-34a-5p	MIMAT0000255	PARP15	165631	XM_005247161	1	1	1	0	0	1	0	0	0	1	1	1	7
hsa-miR-34a-5p	MIMAT0000255	PDE7B	27115	XM_005266931	1	1	1	0	0	1	0	0	0	1	1	1	7
hsa-miR-34a-5p	MIMAT0000255	PEA15	8682	XM_005245562	1	1	1	0	0	1	0	0	0	1	1	1	7
hsa-miR-34a-5p	MIMAT0000255	PGR	5241	NM_000926	1	1	1	0	0	1	0	0	0	1	1	1	7
hsa-miR-34a-5p	MIMAT0000255	PHF15	23338	XM_005271948	1	1	1	0	0	1	0	0	0	1	1	1	7
hsa-miR-34a-5p	MIMAT0000255	PIK3IP1	113791	XM_005261323	1	1	1	0	0	1	0	0	0	1	1	1	7
hsa-miR-34a-5p	MIMAT0000255	PIP5K1A	8394	XM_005245525	1	1	1	0	0	1	0	0	0	1	1	1	7
hsa-miR-34a-5p	MIMAT0000255	PLAGL2	5326	XM_005260436	1	1	1	0	0	1	0	0	0	1	1	1	7
hsa-miR-34a-5p	MIMAT0000255	PLEKHA6	22874	NM_014935	1	1	1	0	0	1	0	0	1	0	1	1	7
hsa-miR-34a-5p	MIMAT0000255	PLEKHF1	79156	XM_005259256	1	1	1	0	0	1	0	0	0	1	1	1	7
hsa-miR-34a-5p	MIMAT0000255	PLIN4	729359	XM_005259640	1	1	1	0	0	1	0	0	0	1	1	1	7
hsa-miR-34a-5p	MIMAT0000255	PLOD1	5351	XM_005263474	1	1	1	0	0	1	0	0	0	1	1	1	7
hsa-miR-34a-5p	MIMAT0000255	PPIL2	23759	XM_005261450	1	1	1	0	0	1	0	0	0	1	1	1	7
hsa-miR-34a-5p	MIMAT0000255	PPM1A	5494	XM_005267777	1	1	1	0	0	1	0	0	0	1	1	1	7
hsa-miR-34a-5p	MIMAT0000255	PPP2R5D	5528	NM_001270476	1	1	1	0	0	1	0	0	0	1	1	1	7
hsa-miR-34a-5p	MIMAT0000255	PRELP	5549	NM_002725	1	1	1	0	0	1	0	0	0	1	1	1	7
hsa-miR-34a-5p	MIMAT0000255	PRKAG1	5571	XM_005269019	1	1	1	0	0	1	1	0	0	0	1	1	7
hsa-miR-34a-5p	MIMAT0000255	PRRG4	79056	XM_005253131	1	1	1	0	0	1	0	0	0	1	1	1	7
hsa-miR-34a-5p	MIMAT0000255	PTPRT	11122	NM_133170	1	1	1	0	0	1	0	0	0	1	1	1	7
hsa-miR-34a-5p	MIMAT0000255	PTRH1	138428	XM_005251710	1	1	1	0	0	1	0	0	0	1	1	1	7
hsa-miR-34a-5p	MIMAT0000255	RAB4A	5867	NM_004578	1	1	1	0	0	1	0	0	1	0	1	1	7
hsa-miR-34a-5p	MIMAT0000255	RALGPS2	55103	XM_005245297	1	1	1	0	0	1	0	0	0	1	1	1	7
hsa-miR-34a-5p	MIMAT0000255	RANBP10	57610	XM_005256071	1	1	1	0	0	1	0	0	0	1	1	1	7
hsa-miR-34a-5p	MIMAT0000255	RASSF6	166824	NM_177532	1	1	1	0	0	1	0	0	0	1	1	1	7
hsa-miR-34a-5p	MIMAT0000255	RBBP5	5929	XM_005245398	1	1	1	0	0	1	0	0	0	1	1	1	7
hsa-miR-34a-5p	MIMAT0000255	RELT	84957	NM_032871	1	1	1	0	0	1	0	0	0	1	1	1	7
hsa-miR-34a-5p	MIMAT0000255	RFX3	5991	NM_134428	1	1	1	0	0	1	0	0	0	1	1	1	7
hsa-miR-34a-5p	MIMAT0000255	RGMB	285704	XM_005271966	1	1	1	0	0	1	0	0	0	1	1	1	7
hsa-miR-34a-5p	MIMAT0000255	RNF144B	255488	XM_005248985	1	1	1	0	0	1	0	0	0	1	1	1	7
hsa-miR-34a-5p	MIMAT0000255	RNF170	81790	NM_001160223	1	1	1	0	0	1	0	0	0	1	1	1	7
hsa-miR-34a-5p	MIMAT0000255	RNF44	22838	XM_005265842	1	1	1	0	0	1	0	0	0	1	1	1	7
hsa-miR-34a-5p	MIMAT0000255	SCN4A	6329	XM_005257566	1	1	1	0	0	1	0	0	0	1	1	1	7
hsa-miR-34a-5p	MIMAT0000255	SEC61A1	29927	XM_005247404	1	1	1	0	0	1	0	0	0	1	1	1	7
hsa-miR-34a-5p	MIMAT0000255	SERPINF2	5345	XM_005256699	1	1	1	0	0	1	0	0	0	1	1	1	7
hsa-miR-34a-5p	MIMAT0000255	SESTD1	91404	NM_178123	1	1	1	0	0	1	0	0	0	1	1	1	7
hsa-miR-34a-5p	MIMAT0000255	SH3PXD2A	9644	XM_005270294	1	1	1	0	0	1	0	0	0	1	1	1	7
hsa-miR-34a-5p	MIMAT0000255	SHISA6	388336	NM_207386	1	1	1	0	0	1	0	0	0	1	1	1	7
hsa-miR-34a-5p	MIMAT0000255	SHMT1	6470	XM_005256767	1	1	1	0	0	1	0	0	0	1	1	1	7
hsa-miR-34a-5p	MIMAT0000255	SLC25A27	9481	XM_005249484	1	1	1	0	0	1	0	0	0	1	1	1	7
hsa-miR-34a-5p	MIMAT0000255	SLC39A13	91252	NM_001128225	1	1	1	0	0	1	0	0	0	1	1	1	7
hsa-miR-34a-5p	MIMAT0000255	SLC6A1	6529	XM_005265410	1	1	1	0	0	1	0	0	0	1	1	1	7
hsa-miR-34a-5p	MIMAT0000255	SLC7A6	9057	NM_001076785	1	1	1	0	0	1	0	0	0	1	1	1	7
hsa-miR-34a-5p	MIMAT0000255	SLIT3	6586	NM_001271946	1	1	1	0	0	1	0	0	0	1	1	1	7
hsa-miR-34a-5p	MIMAT0000255	SMC1A	8243	NM_001281463	1	1	1	0	0	1	0	0	0	1	1	1	7
hsa-miR-34a-5p	MIMAT0000255	SMPD3	55512	XM_005256031	1	1	1	0	0	1	0	0	0	1	1	1	7
hsa-miR-34a-5p	MIMAT0000255	SPRN	503542	XM_005252684	1	1	1	0	0	1	0	0	0	1	1	1	7
hsa-miR-34a-5p	MIMAT0000255	STMN1	3925	NM_001145454	1	1	1	0	0	1	0	0	0	1	1	1	7
hsa-miR-34a-5p	MIMAT0000255	SUPT6H	6830	XM_005258026	1	1	1	0	0	1	1	0	0	0	1	1	7
hsa-miR-34a-5p	MIMAT0000255	SURF4	6836	NM_001280790	1	1	1	0	0	1	0	0	0	1	1	1	7
hsa-miR-34a-5p	MIMAT0000255	SYVN1	84447	XM_005274354	1	1	1	0	0	1	0	0	0	1	1	1	7
hsa-miR-34a-5p	MIMAT0000255	TANC2	26115	XM_005257201	1	1	1	0	0	1	0	0	0	1	1	1	7
hsa-miR-34a-5p	MIMAT0000255	TCF12	6938	XM_005254613	1	1	1	0	0	1	0	0	0	1	1	1	7
hsa-miR-34a-5p	MIMAT0000255	TCF7	6932	NM_001134851	1	1	1	0	0	1	0	0	0	1	1	1	7
hsa-miR-34a-5p	MIMAT0000255	TGFBR2	7048	NM_001024847	1	1	1	0	0	1	0	0	0	1	1	1	7
hsa-miR-34a-5p	MIMAT0000255	THUMPD3	25917	XM_005265022	1	1	1	0	0	1	0	0	0	1	1	1	7
hsa-miR-34a-5p	MIMAT0000255	TLR4	7099	NM_003266	1	1	1	0	0	1	0	0	0	1	1	1	7
hsa-miR-34a-5p	MIMAT0000255	TLX1	3195	NM_001195517	1	1	1	0	0	1	0	0	0	1	1	1	7
hsa-miR-34a-5p	MIMAT0000255	TMCC3	57458	XM_005269040	1	1	1	0	0	1	0	0	0	1	1	1	7
hsa-miR-34a-5p	MIMAT0000255	TMEM130	222865	NM_001134450	1	1	1	0	0	1	0	0	0	1	1	1	7
hsa-miR-34a-5p	MIMAT0000255	TMEM164	84187	XM_005262206	1	1	1	0	0	1	0	0	0	1	1	1	7
hsa-miR-34a-5p	MIMAT0000255	TMEM184B	25829	XM_005261509	1	1	1	0	0	1	0	0	0	1	1	1	7
hsa-miR-34a-5p	MIMAT0000255	TMTC3	160418	NM_181783	1	1	1	0	0	1	0	0	0	1	1	1	7
hsa-miR-34a-5p	MIMAT0000255	TNKS	8658	XM_005272399	1	1	1	0	0	1	0	0	0	1	1	1	7
hsa-miR-34a-5p	MIMAT0000255	TNRC6B	23112	XM_005261393	1	1	1	0	0	1	0	0	0	1	1	1	7
hsa-miR-34a-5p	MIMAT0000255	TOB2	10766	XM_005261315	1	1	1	0	0	1	0	0	0	1	1	1	7
hsa-miR-34a-5p	MIMAT0000255	TOLLIP	54472	XM_005252994	1	1	1	0	0	1	0	0	0	1	1	1	7
hsa-miR-34a-5p	MIMAT0000255	TOM1	10043	NM_001135732	1	1	1	0	0	1	0	0	0	1	1	1	7
hsa-miR-34a-5p	MIMAT0000255	TP53I11	9537	NM_001258320	1	1	1	0	0	1	0	0	0	1	1	1	7
hsa-miR-34a-5p	MIMAT0000255	TP53INP1	94241	NM_001135733	1	1	1	0	0	1	0	0	0	1	1	1	7
hsa-miR-34a-5p	MIMAT0000255	TULP4	56995	XM_005267057	1	1	1	0	0	1	0	0	0	1	1	1	7
hsa-miR-34a-5p	MIMAT0000255	TXNDC8	255220	XM_005251880	1	1	1	0	0	1	0	0	0	1	1	1	7
hsa-miR-34a-5p	MIMAT0000255	UBE2W	55284	NM_001001481	1	1	1	0	0	1	0	0	0	1	1	1	7
hsa-miR-34a-5p	MIMAT0000255	UBL4A	8266	NM_014235	1	1	1	0	0	1	0	0	1	0	1	1	7
hsa-miR-34a-5p	MIMAT0000255	UBN2	254048	XM_005250248	1	1	1	0	0	1	0	0	0	1	1	1	7
hsa-miR-34a-5p	MIMAT0000255	UNC119	9094	NM_054035	1	1	1	0	0	1	0	0	0	1	1	1	7
hsa-miR-34a-5p	MIMAT0000255	UNG	7374	NM_003362	1	1	1	0	0	1	0	0	0	1	1	1	7
hsa-miR-34a-5p	MIMAT0000255	VOPP1	81552	XM_005271785	1	1	1	0	0	1	0	0	0	1	1	1	7
hsa-miR-34a-5p	MIMAT0000255	VPS37B	79720	XM_005253622	1	1	1	0	0	1	0	0	0	1	1	1	7
hsa-miR-34a-5p	MIMAT0000255	VPS4A	27183	XM_005255891	1	1	1	0	0	1	0	0	0	1	1	1	7
hsa-miR-34a-5p	MIMAT0000255	VTCN1	79679	NM_001253849	1	1	1	0	0	1	0	0	0	1	1	1	7
hsa-miR-34a-5p	MIMAT0000255	VWA5A	4013	NM_001130142	1	1	1	0	0	1	0	0	0	1	1	1	7
hsa-miR-34a-5p	MIMAT0000255	WIPF3	644150	NM_001080529	1	1	1	0	0	1	0	0	0	1	1	1	7
hsa-miR-34a-5p	MIMAT0000255	ZBTB5	9925	XM_005251634	1	1	1	0	0	1	0	0	0	1	1	1	7
hsa-miR-34a-5p	MIMAT0000255	ZDHHC23	254887	XM_005247266	1	1	1	0	0	1	0	0	0	1	1	1	7
hsa-miR-34a-5p	MIMAT0000255	ZHX2	22882	XM_005250837	1	1	1	0	0	1	0	0	0	1	1	1	7
hsa-miR-34a-5p	MIMAT0000255	ZHX3	23051	XM_005260343	1	1	1	0	0	1	0	0	0	1	1	1	7
hsa-miR-34a-5p	MIMAT0000255	ZMYM4	9202	XM_005271328	1	1	1	0	0	1	1	0	0	0	1	1	7
hsa-miR-34a-5p	MIMAT0000255	ZNF16	7564	NM_001029976	1	1	1	0	0	1	0	0	0	1	1	1	7
hsa-miR-34a-5p	MIMAT0000255	ZNF207	7756	XM_005258028	1	1	1	0	0	1	0	0	0	1	1	1	7
hsa-miR-34a-5p	MIMAT0000255	ZNF281	23528	NM_001281293	1	1	1	0	0	1	1	0	0	0	1	1	7
hsa-miR-34a-5p	MIMAT0000255	ZNF623	9831	NM_001082480	1	1	1	0	0	1	0	0	0	1	1	1	7
hsa-miR-34a-5p	MIMAT0000255	ZNF831	128611	XM_005260272	1	1	1	0	0	1	0	0	0	1	1	1	7
hsa-miR-34a-5p	MIMAT0000255	ZSCAN29	146050	XM_005254169	1	1	1	0	0	1	0	0	0	1	1	1	7
hsa-miR-34a-5p	MIMAT0000255	ZSWIM4	65249	XM_005260023	1	1	1	0	0	1	0	0	0	1	1	1	7
hsa-miR-34a-5p	MIMAT0000255	SEPT10	55752	NM_018243	0	1	1	0	0	1	0	0	1	1	1	1	7
hsa-miR-34a-5p	MIMAT0000255	AASDHPPT	60496	NM_015423	0	1	1	0	0	1	0	0	1	1	1	1	7
hsa-miR-34a-5p	MIMAT0000255	ABCC5	10057	XM_005247059	0	1	1	0	0	1	1	0	0	1	1	1	7
hsa-miR-34a-5p	MIMAT0000255	ADAMTS10	81794	NM_030957	0	1	1	0	0	1	0	0	1	1	1	1	7
hsa-miR-34a-5p	MIMAT0000255	ADM2	79924	NM_024866	0	1	1	0	0	1	0	0	1	1	1	1	7
hsa-miR-34a-5p	MIMAT0000255	AGAP2	116986	XM_005268624	0	1	1	0	0	1	1	0	0	1	1	1	7
hsa-miR-34a-5p	MIMAT0000255	AGFG2	3268	NM_006076	0	1	1	0	0	1	0	0	1	1	1	1	7
hsa-miR-34a-5p	MIMAT0000255	AMOTL2	51421	NM_016201	0	1	1	0	0	1	0	0	1	1	1	1	7
hsa-miR-34a-5p	MIMAT0000255	ANGPTL7	10218	NM_021146	0	1	1	0	0	1	0	0	1	1	1	1	7
hsa-miR-34a-5p	MIMAT0000255	ANKRD54	129138	NM_138797	0	1	1	0	0	1	0	0	1	1	1	1	7
hsa-miR-34a-5p	MIMAT0000255	ANTXR1	84168	NM_032208	0	1	1	0	0	1	0	0	1	1	1	1	7
hsa-miR-34a-5p	MIMAT0000255	ANXA5	308	NM_001154	0	1	1	0	0	1	0	0	1	1	1	1	7
hsa-miR-34a-5p	MIMAT0000255	APBA1	320	NM_001163	0	1	1	0	0	1	1	0	1	0	1	1	7
hsa-miR-34a-5p	MIMAT0000255	AQP3	360	NM_004925	0	1	1	0	0	1	0	0	1	1	1	1	7
hsa-miR-34a-5p	MIMAT0000255	ASXL2	55252	NM_018263	0	1	1	0	0	1	0	0	1	1	1	1	7
hsa-miR-34a-5p	MIMAT0000255	ATP13A3	79572	NM_024524	0	1	1	0	0	1	0	0	1	1	1	1	7
hsa-miR-34a-5p	MIMAT0000255	BSN	8927	NM_003458	0	1	1	0	0	1	0	0	1	1	1	1	7
hsa-miR-34a-5p	MIMAT0000255	C19orf44	84167	NM_032207	0	1	1	0	0	1	0	0	1	1	1	1	7
hsa-miR-34a-5p	MIMAT0000255	CABLES2	81928	NM_031215	0	1	1	0	0	1	0	0	1	1	1	1	7
hsa-miR-34a-5p	MIMAT0000255	CACHD1	57685	NM_020925	0	1	1	0	0	1	1	0	1	0	1	1	7
hsa-miR-34a-5p	MIMAT0000255	CAP1	10487	XM_005270369	0	1	1	0	0	1	1	0	0	1	1	1	7
hsa-miR-34a-5p	MIMAT0000255	CASKIN2	57513	NM_020753	0	1	1	0	0	1	0	0	1	1	1	1	7
hsa-miR-34a-5p	MIMAT0000255	CD164L2	388611	NM_207397	0	1	1	0	0	1	0	0	1	1	1	1	7
hsa-miR-34a-5p	MIMAT0000255	CDC42BPB	9578	NM_006035	0	1	1	0	0	1	1	0	1	0	1	1	7
hsa-miR-34a-5p	MIMAT0000255	CHRNB2	1141	NM_000748	0	1	1	0	0	1	0	0	1	1	1	1	7
hsa-miR-34a-5p	MIMAT0000255	CHRNE	1145	NM_000080	0	1	1	0	0	1	0	0	1	1	1	1	7
hsa-miR-34a-5p	MIMAT0000255	CHST12	55501	NM_018641	0	1	1	0	0	1	0	0	1	1	1	1	7
hsa-miR-34a-5p	MIMAT0000255	CNOT6	57472	XM_005265953	0	1	1	0	0	1	1	0	0	1	1	1	7
hsa-miR-34a-5p	MIMAT0000255	CNST	163882	NM_152609	0	1	1	0	0	1	0	0	1	1	1	1	7
hsa-miR-34a-5p	MIMAT0000255	CPA4	51200	NM_016352	0	1	1	0	0	1	0	0	1	1	1	1	7
hsa-miR-34a-5p	MIMAT0000255	CSNK1G3	1456	XM_005271892	0	1	1	0	0	1	1	0	0	1	1	1	7
hsa-miR-34a-5p	MIMAT0000255	CXCL14	9547	NM_004887	0	1	1	0	0	1	0	0	1	1	1	1	7
hsa-miR-34a-5p	MIMAT0000255	DCAF7	10238	NM_005828	0	1	1	0	0	1	0	0	1	1	1	1	7
hsa-miR-34a-5p	MIMAT0000255	DDN	23109	NM_015086	0	1	1	0	0	1	0	0	1	1	1	1	7
hsa-miR-34a-5p	MIMAT0000255	DEPDC5	9681	NM_001242896	0	1	1	0	0	1	1	0	0	1	1	1	7
hsa-miR-34a-5p	MIMAT0000255	DNAL4	10126	NM_005740	0	1	1	0	0	1	0	0	1	1	1	1	7
hsa-miR-34a-5p	MIMAT0000255	DOCK8	81704	NM_203447	0	1	1	0	0	1	0	0	1	1	1	1	7
hsa-miR-34a-5p	MIMAT0000255	DTNA	1837	NM_032975	0	1	1	0	0	1	1	0	0	1	1	1	7
hsa-miR-34a-5p	MIMAT0000255	DUSP8	1850	NM_004420	0	1	1	0	0	1	0	0	1	1	1	1	7
hsa-miR-34a-5p	MIMAT0000255	EFHD1	80303	NM_025202	0	1	1	0	0	1	0	0	1	1	1	1	7
hsa-miR-34a-5p	MIMAT0000255	EFNA3	1944	NM_004952	0	1	1	0	0	1	1	0	1	0	1	1	7
hsa-miR-34a-5p	MIMAT0000255	EGR2	1959	NM_000399	0	1	1	0	0	1	1	0	1	0	1	1	7
hsa-miR-34a-5p	MIMAT0000255	ESPN	83715	NM_031475	0	1	1	0	0	1	0	0	1	1	1	1	7
hsa-miR-34a-5p	MIMAT0000255	EVI5L	115704	XM_005272458	0	1	1	0	0	1	1	0	0	1	1	1	7
hsa-miR-34a-5p	MIMAT0000255	FAM120AOS	158293	NM_198841	0	1	1	0	0	1	0	0	1	1	1	1	7
hsa-miR-34a-5p	MIMAT0000255	FAT2	2196	NM_001447	0	1	1	0	0	1	0	0	1	1	1	1	7
hsa-miR-34a-5p	MIMAT0000255	FES	2242	XM_005254877	0	1	1	0	0	1	1	0	0	1	1	1	7
hsa-miR-34a-5p	MIMAT0000255	FLVCR2	55640	NM_017791	0	1	1	0	0	1	0	0	1	1	1	1	7
hsa-miR-34a-5p	MIMAT0000255	FN3KRP	79672	NM_024619	0	1	1	0	0	1	0	0	1	1	1	1	7
hsa-miR-34a-5p	MIMAT0000255	FRMD4A	55691	XM_005252489	0	1	1	0	0	1	1	0	0	1	1	1	7
hsa-miR-34a-5p	MIMAT0000255	GABRB2	2561	NM_021911	0	1	1	0	0	1	1	0	0	1	1	1	7
hsa-miR-34a-5p	MIMAT0000255	GDAP1L1	78997	NM_001256737	0	1	1	0	0	1	1	0	0	1	1	1	7
hsa-miR-34a-5p	MIMAT0000255	GNG12	55970	NM_018841	0	1	1	0	0	1	0	0	1	1	1	1	7
hsa-miR-34a-5p	MIMAT0000255	GPALPP1	55425	XM_005266443	0	1	1	0	0	1	1	0	0	1	1	1	7
hsa-miR-34a-5p	MIMAT0000255	GTF2F1	2962	NM_002096	0	1	1	0	0	1	0	0	1	1	1	1	7
hsa-miR-34a-5p	MIMAT0000255	HAVCR2	84868	NM_032782	0	1	1	0	0	1	0	0	1	1	1	1	7
hsa-miR-34a-5p	MIMAT0000255	HBS1L	10767	NM_006620	0	1	1	0	0	1	0	0	1	1	1	1	7
hsa-miR-34a-5p	MIMAT0000255	HDAC1	3065	XM_005270791	0	1	1	0	0	1	1	0	0	1	1	1	7
hsa-miR-34a-5p	MIMAT0000255	HID1	283987	NM_030630	0	1	1	0	0	1	0	0	1	1	1	1	7
hsa-miR-34a-5p	MIMAT0000255	HNRNPUL1	11100	NM_007040	0	1	1	0	0	1	1	0	0	1	1	1	7
hsa-miR-34a-5p	MIMAT0000255	HOXC13	3229	NM_017410	0	1	1	0	0	1	0	0	1	1	1	1	7
hsa-miR-34a-5p	MIMAT0000255	HSD11B2	3291	NM_000196	0	1	1	0	0	1	0	0	1	1	1	1	7
hsa-miR-34a-5p	MIMAT0000255	HYAL3	8372	NM_003549	0	1	1	0	0	1	0	0	1	1	1	1	7
hsa-miR-34a-5p	MIMAT0000255	IKBKE	9641	NM_014002	0	1	1	0	0	1	0	0	1	1	1	1	7
hsa-miR-34a-5p	MIMAT0000255	IKZF1	10320	NM_006060	0	1	1	0	0	1	0	0	1	1	1	1	7
hsa-miR-34a-5p	MIMAT0000255	IL2RB	3560	NM_000878	0	1	1	0	0	1	0	0	1	1	1	1	7
hsa-miR-34a-5p	MIMAT0000255	ING5	84289	NM_032329	0	1	1	0	0	1	0	0	1	1	1	1	7
hsa-miR-34a-5p	MIMAT0000255	IPO11	51194	XM_005248527	0	1	1	0	0	1	1	0	0	1	1	1	7
hsa-miR-34a-5p	MIMAT0000255	IRAK2	3656	NM_001570	0	1	1	0	0	1	0	0	1	1	1	1	7
hsa-miR-34a-5p	MIMAT0000255	ITGAL	3683	NM_002209	0	1	1	0	0	1	0	0	1	1	1	1	7
hsa-miR-34a-5p	MIMAT0000255	JAZF1	221895	NM_175061	0	1	1	0	0	1	0	0	1	1	1	1	7
hsa-miR-34a-5p	MIMAT0000255	JHDM1D	80853	NM_030647	0	1	1	0	0	1	0	0	1	1	1	1	7
hsa-miR-34a-5p	MIMAT0000255	JPH3	57338	NM_020655	0	1	1	0	0	1	0	0	1	1	1	1	7
hsa-miR-34a-5p	MIMAT0000255	KCNK5	8645	NM_003740	0	1	1	0	0	1	0	0	1	1	1	1	7
hsa-miR-34a-5p	MIMAT0000255	KIAA1024	23251	NM_015206	0	1	1	0	0	1	0	0	1	1	1	1	7
hsa-miR-34a-5p	MIMAT0000255	KIF17	57576	NM_020816	0	1	1	0	0	1	0	0	1	1	1	1	7
hsa-miR-34a-5p	MIMAT0000255	KRT74	121391	NM_175053	0	1	1	0	0	1	0	0	1	1	1	1	7
hsa-miR-34a-5p	MIMAT0000255	KRT83	3889	NM_002282	0	1	1	0	0	1	1	0	1	0	1	1	7
hsa-miR-34a-5p	MIMAT0000255	LGI3	203190	NM_139278	0	1	1	0	0	1	0	0	1	1	1	1	7
hsa-miR-34a-5p	MIMAT0000255	LHPP	64077	NM_022126	0	1	1	0	0	1	0	0	1	1	1	1	7
hsa-miR-34a-5p	MIMAT0000255	MARCH5	54708	XM_005269924	0	1	1	0	0	1	1	0	0	1	1	1	7
hsa-miR-34a-5p	MIMAT0000255	MARCH9	92979	NM_138396	0	1	1	0	0	1	0	0	1	1	1	1	7
hsa-miR-34a-5p	MIMAT0000255	MDGA1	266727	NM_153487	0	1	1	0	0	1	0	0	1	1	1	1	7
hsa-miR-34a-5p	MIMAT0000255	MEDAG	84935	NM_032849	0	1	1	0	0	1	0	0	1	1	1	1	7
hsa-miR-34a-5p	MIMAT0000255	MIER3	166968	NM_152622	0	1	1	0	0	1	0	0	1	1	1	1	7
hsa-miR-34a-5p	MIMAT0000255	MRPL33	9553	NM_004891	0	1	1	0	0	1	1	0	0	1	1	1	7
hsa-miR-34a-5p	MIMAT0000255	MYO15A	51168	NM_016239	0	1	1	0	0	1	0	0	1	1	1	1	7
hsa-miR-34a-5p	MIMAT0000255	NTNG2	84628	NM_032536	0	1	1	0	0	1	0	0	1	1	1	1	7
hsa-miR-34a-5p	MIMAT0000255	OR51E2	81285	NM_030774	0	1	1	0	0	1	0	0	1	1	1	1	7
hsa-miR-34a-5p	MIMAT0000255	PALD1	27143	NM_014431	0	1	1	0	0	1	0	0	1	1	1	1	7
hsa-miR-34a-5p	MIMAT0000255	PARD6B	84612	NM_032521	0	1	1	0	0	1	0	0	1	1	1	1	7
hsa-miR-34a-5p	MIMAT0000255	PARP14	54625	NM_017554	0	1	1	0	0	1	0	0	1	1	1	1	7
hsa-miR-34a-5p	MIMAT0000255	PCBP4	57060	NM_001174100	0	1	1	0	0	1	1	0	0	1	1	1	7
hsa-miR-34a-5p	MIMAT0000255	PCNXL3	399909	XM_005273988	0	1	1	0	0	1	1	0	0	1	1	1	7
hsa-miR-34a-5p	MIMAT0000255	PEX5L	51555	NM_016559	0	1	1	0	0	1	0	0	1	1	1	1	7
hsa-miR-34a-5p	MIMAT0000255	PIGZ	80235	NM_025163	0	1	1	0	0	1	0	0	1	1	1	1	7
hsa-miR-34a-5p	MIMAT0000255	PLXDC1	57125	NM_020405	0	1	1	0	0	1	0	0	1	1	1	1	7
hsa-miR-34a-5p	MIMAT0000255	PLXNA4	91584	NM_020911	0	1	1	0	0	1	0	0	1	1	1	1	7
hsa-miR-34a-5p	MIMAT0000255	PTGDR2	11251	NM_004778	0	1	1	0	0	1	0	0	1	1	1	1	7
hsa-miR-34a-5p	MIMAT0000255	PYGO2	90780	NM_138300	0	1	1	0	0	1	0	0	1	1	1	1	7
hsa-miR-34a-5p	MIMAT0000255	RAB6B	51560	NM_016577	0	1	1	0	0	1	0	0	1	1	1	1	7
hsa-miR-34a-5p	MIMAT0000255	RASGRP4	115727	NM_170604	0	1	1	0	0	1	1	0	1	0	1	1	7
hsa-miR-34a-5p	MIMAT0000255	RBPMS2	348093	NM_194272	0	1	1	0	0	1	0	0	1	1	1	1	7
hsa-miR-34a-5p	MIMAT0000255	RRP36	88745	NM_033112	0	1	1	0	0	1	0	0	1	1	1	1	7
hsa-miR-34a-5p	MIMAT0000255	SAP30BP	29115	NM_013260	0	1	1	0	0	1	0	0	1	1	1	1	7
hsa-miR-34a-5p	MIMAT0000255	SAPCD2	89958	NM_178448	0	1	1	0	0	1	0	0	1	1	1	1	7
hsa-miR-34a-5p	MIMAT0000255	SCD5	79966	NM_001037582	0	1	1	0	0	1	0	0	1	1	1	1	7
hsa-miR-34a-5p	MIMAT0000255	SEMA3G	56920	NM_020163	0	1	1	0	0	1	0	0	1	1	1	1	7
hsa-miR-34a-5p	MIMAT0000255	SENP3	26168	NM_015670	0	1	1	0	0	1	1	0	1	0	1	1	7
hsa-miR-34a-5p	MIMAT0000255	SH3BGRL2	83699	NM_031469	0	1	1	0	0	1	0	0	1	1	1	1	7
hsa-miR-34a-5p	MIMAT0000255	SIRT6	51548	NM_016539	0	1	1	0	0	1	0	0	1	1	1	1	7
hsa-miR-34a-5p	MIMAT0000255	SLC2A13	114134	XM_005268615	0	1	1	0	0	1	1	0	0	1	1	1	7
hsa-miR-34a-5p	MIMAT0000255	SLC30A6	55676	NM_001193513	0	1	1	0	0	1	1	0	0	1	1	1	7
hsa-miR-34a-5p	MIMAT0000255	SMU1	55234	NM_018225	0	1	1	0	0	1	0	0	1	1	1	1	7
hsa-miR-34a-5p	MIMAT0000255	SPRY1	10252	XM_005262686	0	1	1	0	0	1	1	0	0	1	1	1	7
hsa-miR-34a-5p	MIMAT0000255	SPSB4	92369	NM_080862	0	1	1	0	0	1	0	0	1	1	1	1	7
hsa-miR-34a-5p	MIMAT0000255	STK38L	23012	NM_015000	0	1	1	0	0	1	0	0	1	1	1	1	7
hsa-miR-34a-5p	MIMAT0000255	SULT4A1	25830	NM_014351	0	1	1	0	0	1	0	0	1	1	1	1	7
hsa-miR-34a-5p	MIMAT0000255	SYNC	81493	NM_030786	0	1	1	0	0	1	0	0	1	1	1	1	7
hsa-miR-34a-5p	MIMAT0000255	SYT9	143425	NM_175733	0	1	1	0	0	1	0	0	1	1	1	1	7
hsa-miR-34a-5p	MIMAT0000255	TAB2	23118	NM_015093	0	1	1	0	0	1	0	0	1	1	1	1	7
hsa-miR-34a-5p	MIMAT0000255	TANGO2	128989	NM_152906	0	1	1	0	0	1	0	0	1	1	1	1	7
hsa-miR-34a-5p	MIMAT0000255	TEX264	51368	NM_001243725	0	1	1	0	0	1	1	0	0	1	1	1	7
hsa-miR-34a-5p	MIMAT0000255	TMEM213	155006	NM_001085429	0	1	1	0	0	1	0	0	1	1	1	1	7
hsa-miR-34a-5p	MIMAT0000255	TMEM63A	9725	NM_014698	0	1	1	0	0	1	0	0	1	1	1	1	7
hsa-miR-34a-5p	MIMAT0000255	TMEM97	27346	NM_014573	0	1	1	0	0	1	0	0	1	1	1	1	7
hsa-miR-34a-5p	MIMAT0000255	TOX2	84969	NM_032883	0	1	1	0	0	1	1	0	0	1	1	1	7
hsa-miR-34a-5p	MIMAT0000255	TRIM68	55128	NM_018073	0	1	1	0	0	1	0	0	1	1	1	1	7
hsa-miR-34a-5p	MIMAT0000255	TTYH3	80727	NM_025250	0	1	1	0	0	1	0	0	1	1	1	1	7
hsa-miR-34a-5p	MIMAT0000255	USP45	85015	NM_001080481	0	1	1	0	0	1	0	0	1	1	1	1	7
hsa-miR-34a-5p	MIMAT0000255	USP54	159195	NM_152586	0	1	1	0	0	1	0	0	1	1	1	1	7
hsa-miR-34a-5p	MIMAT0000255	VPS13A	23230	NM_033305	0	1	1	0	0	1	1	0	0	1	1	1	7
hsa-miR-34a-5p	MIMAT0000255	WASF2	10163	NM_006990	0	1	1	0	0	1	0	0	1	1	1	1	7
hsa-miR-34a-5p	MIMAT0000255	XIRP1	165904	NM_194293	0	1	1	0	0	1	0	0	1	1	1	1	7
hsa-miR-34a-5p	MIMAT0000255	ZMYM3	9203	NM_001171162	0	1	1	0	0	1	1	0	0	1	1	1	7
hsa-miR-34a-5p	MIMAT0000255	ZNF449	203523	NM_152695	0	1	1	0	0	1	0	0	1	1	1	1	7
hsa-miR-34a-5p	MIMAT0000255	ZNF502	91392	NM_033210	0	1	1	0	0	1	0	0	1	1	1	1	7
hsa-miR-34a-5p	MIMAT0000255	ZNF513	130557	NM_144631	0	1	1	0	0	1	1	0	1	0	1	1	7
hsa-miR-34a-5p	MIMAT0000255	ACE	1636	NM_000789	1	0	1	0	0	1	1	0	0	1	1	1	7
hsa-miR-34a-5p	MIMAT0000255	ALG13	79868	NM_001257231	1	0	1	0	0	1	1	0	0	1	1	1	7
hsa-miR-34a-5p	MIMAT0000255	AMZ1	155185	NM_133463	1	0	1	0	0	1	0	0	1	1	1	1	7
hsa-miR-34a-5p	MIMAT0000255	ANKRD23	200539	NM_144994	1	0	1	0	0	1	0	0	1	1	1	1	7
hsa-miR-34a-5p	MIMAT0000255	AP3S2	10239	NM_005829	1	0	1	0	0	1	0	0	1	1	1	1	7
hsa-miR-34a-5p	MIMAT0000255	ATP1A2	477	NM_000702	1	0	1	0	0	1	0	0	1	1	1	1	7
hsa-miR-34a-5p	MIMAT0000255	ATP6V0B	533	XM_005270944	1	0	1	0	0	1	1	0	0	1	1	1	7
hsa-miR-34a-5p	MIMAT0000255	ATP9A	10079	NM_006045	1	0	1	0	0	1	0	0	1	1	1	1	7
hsa-miR-34a-5p	MIMAT0000255	AXIN2	8313	NM_004655	1	0	1	0	0	1	1	0	1	0	1	1	7
hsa-miR-34a-5p	MIMAT0000255	BAX	581	NM_004324	1	0	1	0	0	1	0	0	1	1	1	1	7
hsa-miR-34a-5p	MIMAT0000255	BBS1	582	NM_024649	1	0	1	0	0	1	0	0	1	1	1	1	7
hsa-miR-34a-5p	MIMAT0000255	BEND4	389206	NM_207406	1	0	1	0	0	1	0	0	1	1	1	1	7
hsa-miR-34a-5p	MIMAT0000255	BIK	638	NM_001197	1	0	1	0	0	1	0	0	1	1	1	1	7
hsa-miR-34a-5p	MIMAT0000255	BMP1	649	NM_006129	1	0	1	0	0	1	1	0	0	1	1	1	7
hsa-miR-34a-5p	MIMAT0000255	BSPRY	54836	NM_017688	1	0	1	0	0	1	0	0	1	1	1	1	7
hsa-miR-34a-5p	MIMAT0000255	C10orf54	64115	NM_022153	1	0	1	0	0	1	0	0	1	1	1	1	7
hsa-miR-34a-5p	MIMAT0000255	C12orf29	91298	NM_001009894	1	0	1	0	0	1	0	0	1	1	1	1	7
hsa-miR-34a-5p	MIMAT0000255	C12orf57	113246	NM_138425	1	0	1	0	0	1	1	0	1	0	1	1	7
hsa-miR-34a-5p	MIMAT0000255	C1orf226	400793	NM_001085375	1	0	1	0	0	1	0	0	1	1	1	1	7
hsa-miR-34a-5p	MIMAT0000255	C1orf95	375057	NM_001003665	1	0	1	0	0	1	0	0	1	1	1	1	7
hsa-miR-34a-5p	MIMAT0000255	C2orf44	80304	NM_025203	1	0	1	0	0	1	0	0	1	1	1	1	7
hsa-miR-34a-5p	MIMAT0000255	C5orf64	285668	NM_173667	1	0	1	0	0	1	0	0	1	1	1	1	7
hsa-miR-34a-5p	MIMAT0000255	CACNG4	27092	NM_014405	1	0	1	0	0	1	0	0	1	1	1	1	7
hsa-miR-34a-5p	MIMAT0000255	CCR1	1230	NM_001295	1	0	1	0	0	1	0	0	1	1	1	1	7
hsa-miR-34a-5p	MIMAT0000255	CERS3	204219	NM_178842	1	0	1	0	0	1	0	0	1	1	1	1	7
hsa-miR-34a-5p	MIMAT0000255	CHD5	26038	NM_015557	1	0	1	0	0	1	0	0	1	1	1	1	7
hsa-miR-34a-5p	MIMAT0000255	CLDN9	9080	NM_020982	1	0	1	0	0	1	0	0	1	1	1	1	7
hsa-miR-34a-5p	MIMAT0000255	CLOCK	9575	NM_004898	1	0	1	0	0	1	1	0	1	0	1	1	7
hsa-miR-34a-5p	MIMAT0000255	CNTN3	5067	NM_020872	1	0	1	0	0	1	1	0	1	0	1	1	7
hsa-miR-34a-5p	MIMAT0000255	CXCR1	3577	NM_000634	1	0	1	0	0	1	0	0	1	1	1	1	7
hsa-miR-34a-5p	MIMAT0000255	CYB5RL	606495	NM_001031672	1	0	1	0	0	1	0	0	1	1	1	1	7
hsa-miR-34a-5p	MIMAT0000255	DAAM2	23500	NM_015345	1	0	1	0	0	1	0	0	1	1	1	1	7
hsa-miR-34a-5p	MIMAT0000255	DAPK2	23604	NM_014326	1	0	1	0	0	1	0	0	1	1	1	1	7
hsa-miR-34a-5p	MIMAT0000255	DHCR7	1717	NM_001360	1	0	1	0	0	1	0	0	1	1	1	1	7
hsa-miR-34a-5p	MIMAT0000255	DHRS13	147015	NM_144683	1	0	1	0	0	1	0	0	1	1	1	1	7
hsa-miR-34a-5p	MIMAT0000255	DLX1	1745	NM_178120	1	0	1	0	0	1	1	0	0	1	1	1	7
hsa-miR-34a-5p	MIMAT0000255	DNAJC5	80331	NM_025219	1	0	1	0	0	1	0	0	1	1	1	1	7
hsa-miR-34a-5p	MIMAT0000255	EARS2	124454	NM_001083614	1	0	1	0	0	1	0	0	1	1	1	1	7
hsa-miR-34a-5p	MIMAT0000255	ELFN2	114794	NM_052906	1	0	1	0	0	1	0	0	1	1	1	1	7
hsa-miR-34a-5p	MIMAT0000255	ENPP1	5167	NM_006208	1	0	1	0	0	1	0	0	1	1	1	1	7
hsa-miR-34a-5p	MIMAT0000255	EPG5	57724	NM_020964	1	0	1	0	0	1	0	0	1	1	1	1	7
hsa-miR-34a-5p	MIMAT0000255	EPHA10	284656	NM_001099439	1	0	1	0	0	1	0	0	1	1	1	1	7
hsa-miR-34a-5p	MIMAT0000255	EVC	2121	NM_153717	1	0	1	0	0	1	0	0	1	1	1	1	7
hsa-miR-34a-5p	MIMAT0000255	FAM105B	90268	NM_138348	1	0	1	0	0	1	0	0	1	1	1	1	7
hsa-miR-34a-5p	MIMAT0000255	FAM124A	220108	NM_145019	1	0	1	0	0	1	0	0	1	1	1	1	7
hsa-miR-34a-5p	MIMAT0000255	FAM127A	8933	NM_001078171	1	0	1	0	0	1	0	0	1	1	1	1	7
hsa-miR-34a-5p	MIMAT0000255	FAM162B	221303	NM_001085480	1	0	1	0	0	1	0	0	1	1	1	1	7
hsa-miR-34a-5p	MIMAT0000255	FAM207A	85395	NM_058190	1	0	1	0	0	1	0	0	1	1	1	1	7
hsa-miR-34a-5p	MIMAT0000255	FARP2	9855	NM_014808	1	0	1	0	0	1	0	0	1	1	1	1	7
hsa-miR-34a-5p	MIMAT0000255	FCHO2	115548	NM_138782	1	0	1	0	0	1	0	0	1	1	1	1	7
hsa-miR-34a-5p	MIMAT0000255	FUK	197258	NM_145059	1	0	1	0	0	1	1	0	1	0	1	1	7
hsa-miR-34a-5p	MIMAT0000255	FUT5	2527	NM_002034	1	0	1	0	0	1	0	0	1	1	1	1	7
hsa-miR-34a-5p	MIMAT0000255	FZD4	8322	NM_012193	1	0	1	0	0	1	0	0	1	1	1	1	7
hsa-miR-34a-5p	MIMAT0000255	GATS	352954	NM_178831	1	0	1	0	0	1	0	0	1	1	1	1	7
hsa-miR-34a-5p	MIMAT0000255	GFAP	2670	NM_002055	1	0	1	0	0	1	0	0	1	1	1	1	7
hsa-miR-34a-5p	MIMAT0000255	GFER	2671	NM_005262	1	0	1	0	0	1	0	0	1	1	1	1	7
hsa-miR-34a-5p	MIMAT0000255	GLS	2744	NM_014905	1	0	1	0	0	1	0	0	1	1	1	1	7
hsa-miR-34a-5p	MIMAT0000255	GLYR1	84656	XM_005255637	1	0	1	0	0	1	1	0	0	1	1	1	7
hsa-miR-34a-5p	MIMAT0000255	GLYR1	84656	NM_032569	1	0	1	0	0	1	1	0	1	0	1	1	7
hsa-miR-34a-5p	MIMAT0000255	GMIP	51291	NM_016573	1	0	1	0	0	1	0	0	1	1	1	1	7
hsa-miR-34a-5p	MIMAT0000255	GNAS	2778	NM_016592	1	0	1	0	0	1	1	0	1	0	1	1	7
hsa-miR-34a-5p	MIMAT0000255	GNPNAT1	64841	NM_198066	1	0	1	0	0	1	0	0	1	1	1	1	7
hsa-miR-34a-5p	MIMAT0000255	GPR143	4935	NM_000273	1	0	1	0	0	1	0	0	1	1	1	1	7
hsa-miR-34a-5p	MIMAT0000255	HS1BP3	64342	NM_022460	1	0	1	0	0	1	0	0	1	1	1	1	7
hsa-miR-34a-5p	MIMAT0000255	HSPA5	3309	NM_005347	1	0	1	0	0	1	0	0	1	1	1	1	7
hsa-miR-34a-5p	MIMAT0000255	HSPB6	126393	NM_144617	1	0	1	0	0	1	0	0	1	1	1	1	7
hsa-miR-34a-5p	MIMAT0000255	HUS1	3364	NM_004507	1	0	1	0	0	1	0	0	1	1	1	1	7
hsa-miR-34a-5p	MIMAT0000255	INPP5B	3633	NM_005540	1	0	1	0	0	1	0	0	1	1	1	1	7
hsa-miR-34a-5p	MIMAT0000255	IPO9	55705	NM_018085	1	0	1	0	0	1	0	0	1	1	1	1	7
hsa-miR-34a-5p	MIMAT0000255	IRF4	3662	NM_002460	1	0	1	0	0	1	0	0	1	1	1	1	7
hsa-miR-34a-5p	MIMAT0000255	ITFG3	83986	NM_032039	1	0	1	0	0	1	0	0	1	1	1	1	7
hsa-miR-34a-5p	MIMAT0000255	ITGA11	22801	XM_005254227	1	0	1	0	0	1	1	0	0	1	1	1	7
hsa-miR-34a-5p	MIMAT0000255	KCNC3	3748	NM_004977	1	0	1	0	0	1	0	0	1	1	1	1	7
hsa-miR-34a-5p	MIMAT0000255	KIAA0355	9710	XM_005259444	1	0	1	0	0	1	1	0	0	1	1	1	7
hsa-miR-34a-5p	MIMAT0000255	KLHDC8B	200942	NM_173546	1	0	1	0	0	1	0	0	1	1	1	1	7
hsa-miR-34a-5p	MIMAT0000255	KLHL25	64410	NM_022480	1	0	1	0	0	1	0	0	1	1	1	1	7
hsa-miR-34a-5p	MIMAT0000255	KRI1	65095	NM_023008	1	0	1	0	0	1	0	0	1	1	1	1	7
hsa-miR-34a-5p	MIMAT0000255	KRTAP10-7	386675	NM_198689	1	0	1	0	0	1	0	0	1	1	1	1	7
hsa-miR-34a-5p	MIMAT0000255	LELP1	149018	NM_001010857	1	0	1	0	0	1	0	0	1	1	1	1	7
hsa-miR-34a-5p	MIMAT0000255	LGI2	55203	NM_018176	1	0	1	0	0	1	0	0	1	1	1	1	7
hsa-miR-34a-5p	MIMAT0000255	LHCGR	3973	NM_000233	1	0	1	0	0	1	0	0	1	1	1	1	7
hsa-miR-34a-5p	MIMAT0000255	LMBR1L	55716	NM_018113	1	0	1	0	0	1	1	0	1	0	1	1	7
hsa-miR-34a-5p	MIMAT0000255	LPIN3	64900	NM_022896	1	0	1	0	0	1	0	0	1	1	1	1	7
hsa-miR-34a-5p	MIMAT0000255	LRRC2	79442	NM_024512	1	0	1	0	0	1	0	0	1	1	1	1	7
hsa-miR-34a-5p	MIMAT0000255	MAP3K3	4215	XM_005257376	1	0	1	0	0	1	1	0	0	1	1	1	7
hsa-miR-34a-5p	MIMAT0000255	MAP6D1	79929	NM_024871	1	0	1	0	0	1	0	0	1	1	1	1	7
hsa-miR-34a-5p	MIMAT0000255	MAPRE2	10982	NM_001143827	1	0	1	0	0	1	1	0	0	1	1	1	7
hsa-miR-34a-5p	MIMAT0000255	MAPRE2	10982	NM_014268	1	0	1	0	0	1	1	0	1	0	1	1	7
hsa-miR-34a-5p	MIMAT0000255	MARCH4	57574	NM_020814	1	0	1	0	0	1	0	0	1	1	1	1	7
hsa-miR-34a-5p	MIMAT0000255	MARK2	2011	NM_001039469	1	0	1	0	0	1	1	0	0	1	1	1	7
hsa-miR-34a-5p	MIMAT0000255	MMP25	64386	NM_022468	1	0	1	0	0	1	0	0	1	1	1	1	7
hsa-miR-34a-5p	MIMAT0000255	MNT	4335	NM_020310	1	0	1	0	0	1	0	0	1	1	1	1	7
hsa-miR-34a-5p	MIMAT0000255	MPV17L2	84769	NM_032683	1	0	1	0	0	1	0	0	1	1	1	1	7
hsa-miR-34a-5p	MIMAT0000255	MRTO4	51154	NM_016183	1	0	1	0	0	1	0	0	1	1	1	1	7
hsa-miR-34a-5p	MIMAT0000255	MTAP	4507	NM_002451	1	0	1	0	0	1	0	0	1	1	1	1	7
hsa-miR-34a-5p	MIMAT0000255	MUC17	140453	NM_001040105	1	0	1	0	0	1	0	0	1	1	1	1	7
hsa-miR-34a-5p	MIMAT0000255	MXD4	10608	NM_006454	1	0	1	0	0	1	0	0	1	1	1	1	7
hsa-miR-34a-5p	MIMAT0000255	NAGPA	51172	NM_016256	1	0	1	0	0	1	0	0	1	1	1	1	7
hsa-miR-34a-5p	MIMAT0000255	NAT10	55226	XM_005252999	1	0	1	0	0	1	1	0	0	1	1	1	7
hsa-miR-34a-5p	MIMAT0000255	NAT10	55226	NM_024662	1	0	1	0	0	1	1	0	1	0	1	1	7
hsa-miR-34a-5p	MIMAT0000255	NAT8L	339983	NM_178557	1	0	1	0	0	1	0	0	1	1	1	1	7
hsa-miR-34a-5p	MIMAT0000255	NCLN	56926	NM_020170	1	0	1	0	0	1	0	0	1	1	1	1	7
hsa-miR-34a-5p	MIMAT0000255	NF2	4771	NM_181832	1	0	1	0	0	1	1	0	0	1	1	1	7
hsa-miR-34a-5p	MIMAT0000255	NGB	58157	NM_021257	1	0	1	0	0	1	0	0	1	1	1	1	7
hsa-miR-34a-5p	MIMAT0000255	NGFR	4804	NM_002507	1	0	1	0	0	1	0	0	1	1	1	1	7
hsa-miR-34a-5p	MIMAT0000255	NMUR1	10316	NM_006056	1	0	1	0	0	1	0	0	1	1	1	1	7
hsa-miR-34a-5p	MIMAT0000255	NOTCH3	4854	NM_000435	1	0	1	0	0	1	0	0	1	1	1	1	7
hsa-miR-34a-5p	MIMAT0000255	NRP2	8828	NM_201266	1	0	1	0	0	1	1	0	0	1	1	1	7
hsa-miR-34a-5p	MIMAT0000255	OAS3	4940	NM_006187	1	0	1	0	0	1	0	0	1	1	1	1	7
hsa-miR-34a-5p	MIMAT0000255	OPRM1	4988	NM_001008505	1	0	1	0	0	1	1	0	1	0	1	1	7
hsa-miR-34a-5p	MIMAT0000255	ORAOV1	220064	NM_153451	1	0	1	0	0	1	0	0	1	1	1	1	7
hsa-miR-34a-5p	MIMAT0000255	OVOL2	58495	NM_021220	1	0	1	0	0	1	0	0	1	1	1	1	7
hsa-miR-34a-5p	MIMAT0000255	PADI1	29943	NM_013358	1	0	1	0	0	1	0	0	1	1	1	1	7
hsa-miR-34a-5p	MIMAT0000255	PADI2	11240	NM_007365	1	0	1	0	0	1	0	0	1	1	1	1	7
hsa-miR-34a-5p	MIMAT0000255	PAQR8	85315	NM_133367	1	0	1	0	0	1	0	0	1	1	1	1	7
hsa-miR-34a-5p	MIMAT0000255	PCCB	5096	XM_005247510	1	0	1	0	0	1	1	0	0	1	1	1	7
hsa-miR-34a-5p	MIMAT0000255	PDGFRB	5159	NM_002609	1	0	1	0	0	1	0	0	1	1	1	1	7
hsa-miR-34a-5p	MIMAT0000255	PDLIM7	9260	NM_213636	1	0	1	0	0	1	1	0	1	0	1	1	7
hsa-miR-34a-5p	MIMAT0000255	PGD	5226	XM_005263471	1	0	1	0	0	1	1	0	0	1	1	1	7
hsa-miR-34a-5p	MIMAT0000255	PGD	5226	NM_002631	1	0	1	0	0	1	1	0	1	0	1	1	7
hsa-miR-34a-5p	MIMAT0000255	PHKG2	5261	NM_000294	1	0	1	0	0	1	1	0	0	1	1	1	7
hsa-miR-34a-5p	MIMAT0000255	PI4KB	5298	NM_002651	1	0	1	0	0	1	1	0	1	0	1	1	7
hsa-miR-34a-5p	MIMAT0000255	PIEZO1	9780	NM_001142864	1	0	1	0	0	1	1	0	0	1	1	1	7
hsa-miR-34a-5p	MIMAT0000255	PITPNM2	57605	NM_020845	1	0	1	0	0	1	1	0	1	0	1	1	7
hsa-miR-34a-5p	MIMAT0000255	PLA2G6	8398	XM_005261766	1	0	1	0	0	1	1	0	0	1	1	1	7
hsa-miR-34a-5p	MIMAT0000255	PLEKHM1	9842	NM_014798	1	0	1	0	0	1	0	0	1	1	1	1	7
hsa-miR-34a-5p	MIMAT0000255	PNMA3	29944	NM_013364	1	0	1	0	0	1	0	0	1	1	1	1	7
hsa-miR-34a-5p	MIMAT0000255	PPARG	5468	NM_138711	1	0	1	0	0	1	1	0	0	1	1	1	7
hsa-miR-34a-5p	MIMAT0000255	PPIE	10450	NM_006112	1	0	1	0	0	1	1	0	0	1	1	1	7
hsa-miR-34a-5p	MIMAT0000255	PPM1F	9647	NM_014634	1	0	1	0	0	1	0	0	1	1	1	1	7
hsa-miR-34a-5p	MIMAT0000255	PPP2R5C	5527	XM_005267825	1	0	1	0	0	1	1	0	0	1	1	1	7
hsa-miR-34a-5p	MIMAT0000255	PRICKLE2	166336	NM_198859	1	0	1	0	0	1	0	0	1	1	1	1	7
hsa-miR-34a-5p	MIMAT0000255	PRKCA	5578	NM_002737	1	0	1	0	0	1	0	0	1	1	1	1	7
hsa-miR-34a-5p	MIMAT0000255	PRKCE	5581	NM_005400	1	0	1	0	0	1	1	0	1	0	1	1	7
hsa-miR-34a-5p	MIMAT0000255	PRKCQ	5588	XM_005252496	1	0	1	0	0	1	1	0	0	1	1	1	7
hsa-miR-34a-5p	MIMAT0000255	PRKX	5613	NM_005044	1	0	1	0	0	1	0	0	1	1	1	1	7
hsa-miR-34a-5p	MIMAT0000255	PRND	23627	NM_012409	1	0	1	0	0	1	0	0	1	1	1	1	7
hsa-miR-34a-5p	MIMAT0000255	PROSC	11212	NM_007198	1	0	1	0	0	1	0	0	1	1	1	1	7
hsa-miR-34a-5p	MIMAT0000255	PSMD5	5711	NM_005047	1	0	1	0	0	1	0	0	1	1	1	1	7
hsa-miR-34a-5p	MIMAT0000255	PSMD9	5715	NM_002813	1	0	1	0	0	1	0	0	1	1	1	1	7
hsa-miR-34a-5p	MIMAT0000255	PTK6	5753	NM_005975	1	0	1	0	0	1	0	0	1	1	1	1	7
hsa-miR-34a-5p	MIMAT0000255	PTPN18	26469	NM_014369	1	0	1	0	0	1	0	0	1	1	1	1	7
hsa-miR-34a-5p	MIMAT0000255	RAD9A	5883	NM_004584	1	0	1	0	0	1	0	0	1	1	1	1	7
hsa-miR-34a-5p	MIMAT0000255	RALGPS1	9649	XM_005252318	1	0	1	0	0	1	1	0	0	1	1	1	7
hsa-miR-34a-5p	MIMAT0000255	RALGPS1	9649	NM_014636	1	0	1	0	0	1	1	0	1	0	1	1	7
hsa-miR-34a-5p	MIMAT0000255	RAP1GAP	5909	NM_002885	1	0	1	0	0	1	1	0	1	0	1	1	7
hsa-miR-34a-5p	MIMAT0000255	RASGEF1C	255426	NM_175062	1	0	1	0	0	1	0	0	1	1	1	1	7
hsa-miR-34a-5p	MIMAT0000255	RECK	8434	XM_005251613	1	0	1	0	0	1	1	0	0	1	1	1	7
hsa-miR-34a-5p	MIMAT0000255	RHBG	57127	NM_001256395	1	0	1	0	0	1	1	0	0	1	1	1	7
hsa-miR-34a-5p	MIMAT0000255	RHBG	57127	NM_020407	1	0	1	0	0	1	1	0	1	0	1	1	7
hsa-miR-34a-5p	MIMAT0000255	RHOBTB3	22836	NM_014899	1	0	1	0	0	1	0	0	1	1	1	1	7
hsa-miR-34a-5p	MIMAT0000255	RNF24	11237	NM_007219	1	0	1	0	0	1	0	0	1	1	1	1	7
hsa-miR-34a-5p	MIMAT0000255	ROGDI	79641	NM_024589	1	0	1	0	0	1	0	0	1	1	1	1	7
hsa-miR-34a-5p	MIMAT0000255	ROR1	4919	NM_005012	1	0	1	0	0	1	1	0	0	1	1	1	7
hsa-miR-34a-5p	MIMAT0000255	RPS23	6228	NM_001025	1	0	1	0	0	1	0	0	1	1	1	1	7
hsa-miR-34a-5p	MIMAT0000255	RPS24	6229	NM_001142285	1	0	1	0	0	1	1	0	0	1	1	1	7
hsa-miR-34a-5p	MIMAT0000255	RSPO1	284654	NM_001038633	1	0	1	0	0	1	0	0	1	1	1	1	7
hsa-miR-34a-5p	MIMAT0000255	SARM1	23098	NM_015077	1	0	1	0	0	1	0	0	1	1	1	1	7
hsa-miR-34a-5p	MIMAT0000255	SCNN1G	6340	NM_001039	1	0	1	0	0	1	0	0	1	1	1	1	7
hsa-miR-34a-5p	MIMAT0000255	SEMA6A	57556	XM_005272041	1	0	1	0	0	1	1	0	0	1	1	1	7
hsa-miR-34a-5p	MIMAT0000255	SEMA6A	57556	NM_020796	1	0	1	0	0	1	1	0	1	0	1	1	7
hsa-miR-34a-5p	MIMAT0000255	SETBP1	26040	NM_015559	1	0	1	0	0	1	1	0	1	0	1	1	7
hsa-miR-34a-5p	MIMAT0000255	SGSH	6448	NM_000199	1	0	1	0	0	1	0	0	1	1	1	1	7
hsa-miR-34a-5p	MIMAT0000255	SH3PXD2B	285590	NM_001017995	1	0	1	0	0	1	0	0	1	1	1	1	7
hsa-miR-34a-5p	MIMAT0000255	SHROOM4	57477	NM_020717	1	0	1	0	0	1	0	0	1	1	1	1	7
hsa-miR-34a-5p	MIMAT0000255	SLC22A15	55356	NM_018420	1	0	1	0	0	1	0	0	1	1	1	1	7
hsa-miR-34a-5p	MIMAT0000255	SLC46A1	113235	NM_080669	1	0	1	0	0	1	0	0	1	1	1	1	7
hsa-miR-34a-5p	MIMAT0000255	SLC6A12	6539	NM_003044	1	0	1	0	0	1	0	0	1	1	1	1	7
hsa-miR-34a-5p	MIMAT0000255	SLC6A3	6531	NM_001044	1	0	1	0	0	1	0	0	1	1	1	1	7
hsa-miR-34a-5p	MIMAT0000255	SLC6A6	6533	NM_003043	1	0	1	0	0	1	0	0	1	1	1	1	7
hsa-miR-34a-5p	MIMAT0000255	SLC7A1	6541	NM_003045	1	0	1	0	0	1	0	0	1	1	1	1	7
hsa-miR-34a-5p	MIMAT0000255	SLX4	84464	NM_032444	1	0	1	0	0	1	0	0	1	1	1	1	7
hsa-miR-34a-5p	MIMAT0000255	SMIM3	85027	NM_032947	1	0	1	0	0	1	0	0	1	1	1	1	7
hsa-miR-34a-5p	MIMAT0000255	SNAI1	6615	NM_005985	1	0	1	0	0	1	0	0	1	1	1	1	7
hsa-miR-34a-5p	MIMAT0000255	SNED1	25992	NM_001080437	1	0	1	0	0	1	0	0	1	1	1	1	7
hsa-miR-34a-5p	MIMAT0000255	SNX9	51429	NM_016224	1	0	1	0	0	1	0	0	1	1	1	1	7
hsa-miR-34a-5p	MIMAT0000255	SP2	6668	NM_003110	1	0	1	0	0	1	1	0	1	0	1	1	7
hsa-miR-34a-5p	MIMAT0000255	SPATA12	353324	NM_181727	1	0	1	0	0	1	0	0	1	1	1	1	7
hsa-miR-34a-5p	MIMAT0000255	SPECC1L	23384	NM_015330	1	0	1	0	0	1	0	0	1	1	1	1	7
hsa-miR-34a-5p	MIMAT0000255	SRL	6345	NM_001098814	1	0	1	0	0	1	0	0	1	1	1	1	7
hsa-miR-34a-5p	MIMAT0000255	STAB2	55576	NM_017564	1	0	1	0	0	1	0	0	1	1	1	1	7
hsa-miR-34a-5p	MIMAT0000255	STX1A	6804	NM_004603	1	0	1	0	0	1	0	0	1	1	1	1	7
hsa-miR-34a-5p	MIMAT0000255	STX5	6811	NM_003164	1	0	1	0	0	1	1	0	1	0	1	1	7
hsa-miR-34a-5p	MIMAT0000255	SURF6	6838	NM_006753	1	0	1	0	0	1	0	0	1	1	1	1	7
hsa-miR-34a-5p	MIMAT0000255	SWAP70	23075	NM_015055	1	0	1	0	0	1	0	0	1	1	1	1	7
hsa-miR-34a-5p	MIMAT0000255	SYNGR1	9145	NM_004711	1	0	1	0	0	1	0	0	1	1	1	1	7
hsa-miR-34a-5p	MIMAT0000255	SYNRG	11276	XM_005256980	1	0	1	0	0	1	1	0	0	1	1	1	7
hsa-miR-34a-5p	MIMAT0000255	TACR1	6869	NM_001058	1	0	1	0	0	1	1	0	1	0	1	1	7
hsa-miR-34a-5p	MIMAT0000255	TBC1D22A	25771	NM_014346	1	0	1	0	0	1	0	0	1	1	1	1	7
hsa-miR-34a-5p	MIMAT0000255	TBC1D5	9779	NM_014744	1	0	1	0	0	1	0	0	1	1	1	1	7
hsa-miR-34a-5p	MIMAT0000255	TENM4	26011	XM_005273900	1	0	1	0	0	1	1	0	0	1	1	1	7
hsa-miR-34a-5p	MIMAT0000255	TENM4	26011	NM_001098816	1	0	1	0	0	1	1	0	1	0	1	1	7
hsa-miR-34a-5p	MIMAT0000255	TFEB	7942	NM_007162	1	0	1	0	0	1	1	0	1	0	1	1	7
hsa-miR-34a-5p	MIMAT0000255	TGS1	96764	NM_024831	1	0	1	0	0	1	0	0	1	1	1	1	7
hsa-miR-34a-5p	MIMAT0000255	THBD	7056	NM_000361	1	0	1	0	0	1	0	0	1	1	1	1	7
hsa-miR-34a-5p	MIMAT0000255	TIGD6	81789	NM_030953	1	0	1	0	0	1	0	0	1	1	1	1	7
hsa-miR-34a-5p	MIMAT0000255	TMEM86A	144110	NM_153347	1	0	1	0	0	1	0	0	1	1	1	1	7
hsa-miR-34a-5p	MIMAT0000255	TRIM62	55223	NM_018207	1	0	1	0	0	1	0	0	1	1	1	1	7
hsa-miR-34a-5p	MIMAT0000255	TRMT61A	115708	NM_152307	1	0	1	0	0	1	0	0	1	1	1	1	7
hsa-miR-34a-5p	MIMAT0000255	TSR1	55720	NM_018128	1	0	1	0	0	1	0	0	1	1	1	1	7
hsa-miR-34a-5p	MIMAT0000255	TTBK1	84630	NM_032538	1	0	1	0	0	1	0	0	1	1	1	1	7
hsa-miR-34a-5p	MIMAT0000255	TULP3	7289	NM_003324	1	0	1	0	0	1	0	0	1	1	1	1	7
hsa-miR-34a-5p	MIMAT0000255	UBTF	7343	NM_014233	1	0	1	0	0	1	1	0	0	1	1	1	7
hsa-miR-34a-5p	MIMAT0000255	UST	10090	NM_005715	1	0	1	0	0	1	0	0	1	1	1	1	7
hsa-miR-34a-5p	MIMAT0000255	VANGL1	81839	NM_138959	1	0	1	0	0	1	0	0	1	1	1	1	7
hsa-miR-34a-5p	MIMAT0000255	VGLL3	389136	NM_016206	1	0	1	0	0	1	0	0	1	1	1	1	7
hsa-miR-34a-5p	MIMAT0000255	VPS36	51028	NM_016075	1	0	1	0	0	1	0	0	1	1	1	1	7
hsa-miR-34a-5p	MIMAT0000255	WFDC5	149708	NM_145652	1	0	1	0	0	1	0	0	1	1	1	1	7
hsa-miR-34a-5p	MIMAT0000255	WNT9B	7484	NM_003396	1	0	1	0	0	1	1	0	1	0	1	1	7
hsa-miR-34a-5p	MIMAT0000255	XRCC2	7516	NM_005431	1	0	1	0	0	1	0	0	1	1	1	1	7
hsa-miR-34a-5p	MIMAT0000255	YWHAG	7532	NM_012479	1	0	1	0	0	1	0	0	1	1	1	1	7
hsa-miR-34a-5p	MIMAT0000255	ZBTB39	9880	NM_014830	1	0	1	0	0	1	0	0	1	1	1	1	7
hsa-miR-34a-5p	MIMAT0000255	ZBTB4	57659	NM_020899	1	0	1	0	0	1	1	0	1	0	1	1	7
hsa-miR-34a-5p	MIMAT0000255	ZBTB9	221504	NM_152735	1	0	1	0	0	1	0	0	1	1	1	1	7
hsa-miR-34a-5p	MIMAT0000255	ZC3H12B	340554	NM_001010888	1	0	1	0	0	1	1	0	1	0	1	1	7
hsa-miR-34a-5p	MIMAT0000255	ZCCHC24	219654	NM_153367	1	0	1	0	0	1	0	0	1	1	1	1	7
hsa-miR-34a-5p	MIMAT0000255	ZDHHC8	29801	NM_013373	1	0	1	0	0	1	0	0	1	1	1	1	7
hsa-miR-34a-5p	MIMAT0000255	ZFP41	286128	NM_173832	1	0	1	0	0	1	0	0	1	1	1	1	7
hsa-miR-34a-5p	MIMAT0000255	ZNF324	25799	NM_014347	1	0	1	0	0	1	0	0	1	1	1	1	7
hsa-miR-34a-5p	MIMAT0000255	ZNF329	79673	NM_024620	1	0	1	0	0	1	0	0	1	1	1	1	7
hsa-miR-34a-5p	MIMAT0000255	ZNF530	348327	NM_020880	1	0	1	0	0	1	0	0	1	1	1	1	7
hsa-miR-34a-5p	MIMAT0000255	ZNF628	89887	NM_033113	1	0	1	0	0	1	0	0	1	1	1	1	7
hsa-miR-34a-5p	MIMAT0000255	ZNF662	389114	NM_207404	1	0	1	0	0	1	0	0	1	1	1	1	7
hsa-miR-34a-5p	MIMAT0000255	ZNF821	55565	NM_017530	1	0	1	0	0	1	1	0	1	0	1	1	7
hsa-miR-34a-5p	MIMAT0000255	ZSCAN2	54993	NM_181877	1	0	1	0	0	1	0	0	1	1	1	1	7
hsa-miR-34a-5p	MIMAT0000255	ZSCAN22	342945	NM_181846	1	0	1	0	0	1	0	0	1	1	1	1	7
hsa-miR-34a-5p	MIMAT0000255	ZZEF1	23140	NM_015113	1	0	1	0	0	1	1	0	1	0	1	1	7
hsa-miR-34a-5p	MIMAT0000255	ABCF2	10061	NM_007189	0	0	1	0	0	1	1	0	1	1	1	1	7
hsa-miR-34a-5p	MIMAT0000255	ABHD12	26090	NM_001042472	0	0	1	0	0	1	1	0	1	1	1	1	7
hsa-miR-34a-5p	MIMAT0000255	CARM1	10498	NM_199141	0	0	1	0	0	1	1	0	1	1	1	1	7
hsa-miR-34a-5p	MIMAT0000255	CELSR2	1952	NM_001408	0	0	1	0	0	1	1	0	1	1	1	1	7
hsa-miR-34a-5p	MIMAT0000255	DDX10	1662	NM_004398	0	0	1	0	0	1	1	0	1	1	1	1	7
hsa-miR-34a-5p	MIMAT0000255	FASN	2194	NM_004104	0	0	1	0	0	1	1	0	1	1	1	1	7
hsa-miR-34a-5p	MIMAT0000255	GDF5	8200	NM_000557	0	0	1	0	0	1	1	0	1	1	1	1	7
hsa-miR-34a-5p	MIMAT0000255	ITPR2	3709	NM_002223	0	0	1	0	0	1	1	0	1	1	1	1	7
hsa-miR-34a-5p	MIMAT0000255	KIAA0319L	79932	NM_024874	0	0	1	0	0	1	1	0	1	1	1	1	7
hsa-miR-34a-5p	MIMAT0000255	KLHL17	339451	NM_198317	0	0	1	0	0	1	1	0	1	1	1	1	7
hsa-miR-34a-5p	MIMAT0000255	LLGL1	3996	NM_004140	0	0	1	0	0	1	1	0	1	1	1	1	7
hsa-miR-34a-5p	MIMAT0000255	MED26	9441	NM_004831	0	0	1	0	0	1	1	0	1	1	1	1	7
hsa-miR-34a-5p	MIMAT0000255	MSTN	2660	NM_005259	0	0	1	0	0	1	1	0	1	1	1	1	7
hsa-miR-34a-5p	MIMAT0000255	SPEG	10290	NM_005876	0	0	1	0	0	1	1	0	1	1	1	1	7
hsa-miR-34a-5p	MIMAT0000255	UBAP2	55833	NM_018449	0	0	1	0	0	1	1	0	1	1	1	1	7
hsa-miR-34a-5p	MIMAT0000255	ACADSB	36	NM_001609	1	1	0	0	0	1	0	0	1	1	1	1	7
hsa-miR-34a-5p	MIMAT0000255	ACSS2	55902	XM_005260455	1	1	0	0	0	1	1	0	0	1	1	1	7
hsa-miR-34a-5p	MIMAT0000255	ADRA2A	150	NM_000681	1	1	0	0	0	1	0	0	1	1	1	1	7
hsa-miR-34a-5p	MIMAT0000255	APPBP2	10513	NM_006380	1	1	0	0	0	1	0	0	1	1	1	1	7
hsa-miR-34a-5p	MIMAT0000255	ARHGAP19	84986	NM_032900	1	1	0	0	0	1	0	0	1	1	1	1	7
hsa-miR-34a-5p	MIMAT0000255	ARHGAP31	57514	NM_020754	1	1	0	0	0	1	0	0	1	1	1	1	7
hsa-miR-34a-5p	MIMAT0000255	ARID4A	5926	XM_005267964	1	1	0	0	0	1	1	0	0	1	1	1	7
hsa-miR-34a-5p	MIMAT0000255	ATF1	466	NM_005171	1	1	0	0	0	1	0	0	1	1	1	1	7
hsa-miR-34a-5p	MIMAT0000255	ATG9A	79065	XM_005246845	1	1	0	0	0	1	1	0	0	1	1	1	7
hsa-miR-34a-5p	MIMAT0000255	ATP8B4	79895	NM_024837	1	1	0	0	0	1	0	0	1	1	1	1	7
hsa-miR-34a-5p	MIMAT0000255	ATXN1	6310	NM_000332	1	1	0	0	0	1	0	0	1	1	1	1	7
hsa-miR-34a-5p	MIMAT0000255	BACH2	60468	NM_021813	1	1	0	0	0	1	0	0	1	1	1	1	7
hsa-miR-34a-5p	MIMAT0000255	BCL10	8915	NM_003921	1	1	0	0	0	1	0	0	1	1	1	1	7
hsa-miR-34a-5p	MIMAT0000255	C12orf61	283416	NM_175895	1	1	0	0	0	1	0	0	1	1	1	1	7
hsa-miR-34a-5p	MIMAT0000255	C15orf56	644809	NM_001039905	1	1	0	0	0	1	0	0	1	1	1	1	7
hsa-miR-34a-5p	MIMAT0000255	C1orf115	79762	NM_024709	1	1	0	0	0	1	0	0	1	1	1	1	7
hsa-miR-34a-5p	MIMAT0000255	C2orf69	205327	NM_153689	1	1	0	0	0	1	0	0	1	1	1	1	7
hsa-miR-34a-5p	MIMAT0000255	C9orf152	401546	NM_001012993	1	1	0	0	0	1	0	0	1	1	1	1	7
hsa-miR-34a-5p	MIMAT0000255	CACNA2D1	781	XM_005250569	1	1	0	0	0	1	1	0	0	1	1	1	7
hsa-miR-34a-5p	MIMAT0000255	CAPRIN2	65981	NM_032156	1	1	0	0	0	1	1	0	0	1	1	1	7
hsa-miR-34a-5p	MIMAT0000255	CCDC6	8030	NM_005436	1	1	0	0	0	1	0	0	1	1	1	1	7
hsa-miR-34a-5p	MIMAT0000255	CEP68	23177	NM_015147	1	1	0	0	0	1	0	0	1	1	1	1	7
hsa-miR-34a-5p	MIMAT0000255	CERS1	10715	NM_021267	1	1	0	0	0	1	0	0	1	1	1	1	7
hsa-miR-34a-5p	MIMAT0000255	CHST11	50515	NM_018413	1	1	0	0	0	1	0	0	1	1	1	1	7
hsa-miR-34a-5p	MIMAT0000255	COX10	1352	NM_001303	1	1	0	0	0	1	0	0	1	1	1	1	7
hsa-miR-34a-5p	MIMAT0000255	COX20	116228	NM_198076	1	1	0	0	0	1	0	0	1	1	1	1	7
hsa-miR-34a-5p	MIMAT0000255	CPA6	57094	NM_020361	1	1	0	0	0	1	1	0	1	0	1	1	7
hsa-miR-34a-5p	MIMAT0000255	CREB3L2	64764	NM_194071	1	1	0	0	0	1	0	0	1	1	1	1	7
hsa-miR-34a-5p	MIMAT0000255	CRP	1401	NM_000567	1	1	0	0	0	1	0	0	1	1	1	1	7
hsa-miR-34a-5p	MIMAT0000255	CYYR1	116159	NM_052954	1	1	0	0	0	1	0	0	1	1	1	1	7
hsa-miR-34a-5p	MIMAT0000255	DCLRE1B	64858	NM_022836	1	1	0	0	0	1	0	0	1	1	1	1	7
hsa-miR-34a-5p	MIMAT0000255	DDB1	1642	NM_001923	1	1	0	0	0	1	1	0	1	0	1	1	7
hsa-miR-34a-5p	MIMAT0000255	DDX41	51428	NM_016222	1	1	0	0	0	1	0	0	1	1	1	1	7
hsa-miR-34a-5p	MIMAT0000255	DDX58	23586	NM_014314	1	1	0	0	0	1	0	0	1	1	1	1	7
hsa-miR-34a-5p	MIMAT0000255	DPH1	1801	XM_005256495	1	1	0	0	0	1	1	0	0	1	1	1	7
hsa-miR-34a-5p	MIMAT0000255	DSEL	92126	NM_032160	1	1	0	0	0	1	0	0	1	1	1	1	7
hsa-miR-34a-5p	MIMAT0000255	DTX3L	151636	NM_138287	1	1	0	0	0	1	0	0	1	1	1	1	7
hsa-miR-34a-5p	MIMAT0000255	E2F2	1870	NM_004091	1	1	0	0	0	1	0	0	1	1	1	1	7
hsa-miR-34a-5p	MIMAT0000255	EID1	23741	NM_014335	1	1	0	0	0	1	0	0	1	1	1	1	7
hsa-miR-34a-5p	MIMAT0000255	EMP1	2012	NM_001423	1	1	0	0	0	1	0	0	1	1	1	1	7
hsa-miR-34a-5p	MIMAT0000255	ERMP1	79956	NM_024896	1	1	0	0	0	1	0	0	1	1	1	1	7
hsa-miR-34a-5p	MIMAT0000255	ERP44	23071	NM_015051	1	1	0	0	0	1	0	0	1	1	1	1	7
hsa-miR-34a-5p	MIMAT0000255	FAM134B	54463	NM_001034850	1	1	0	0	0	1	1	0	0	1	1	1	7
hsa-miR-34a-5p	MIMAT0000255	FAM229B	619208	NM_001033564	1	1	0	0	0	1	0	0	1	1	1	1	7
hsa-miR-34a-5p	MIMAT0000255	FBXO46	23403	NM_001080469	1	1	0	0	0	1	0	0	1	1	1	1	7
hsa-miR-34a-5p	MIMAT0000255	GABARAPL2	11345	NM_007285	1	1	0	0	0	1	1	0	1	0	1	1	7
hsa-miR-34a-5p	MIMAT0000255	GABBR2	9568	NM_005458	1	1	0	0	0	1	0	0	1	1	1	1	7
hsa-miR-34a-5p	MIMAT0000255	GATA5	140628	NM_080473	1	1	0	0	0	1	0	0	1	1	1	1	7
hsa-miR-34a-5p	MIMAT0000255	GNAI2	2771	XM_005265067	1	1	0	0	0	1	1	0	0	1	1	1	7
hsa-miR-34a-5p	MIMAT0000255	GOLPH3	64083	NM_022130	1	1	0	0	0	1	0	0	1	1	1	1	7
hsa-miR-34a-5p	MIMAT0000255	GPR6	2830	XM_005266932	1	1	0	0	0	1	1	0	0	1	1	1	7
hsa-miR-34a-5p	MIMAT0000255	GPR97	222487	NM_170776	1	1	0	0	0	1	0	0	1	1	1	1	7
hsa-miR-34a-5p	MIMAT0000255	GRHL2	79977	NM_024915	1	1	0	0	0	1	0	0	1	1	1	1	7
hsa-miR-34a-5p	MIMAT0000255	GRSF1	2926	NM_002092	1	1	0	0	0	1	1	0	0	1	1	1	7
hsa-miR-34a-5p	MIMAT0000255	GSTM3	2947	NM_000849	1	1	0	0	0	1	0	0	1	1	1	1	7
hsa-miR-34a-5p	MIMAT0000255	GYG1	2992	NM_004130	1	1	0	0	0	1	0	0	1	1	1	1	7
hsa-miR-34a-5p	MIMAT0000255	HIATL1	84641	NM_032558	1	1	0	0	0	1	0	0	1	1	1	1	7
hsa-miR-34a-5p	MIMAT0000255	HOXB8	3218	XM_005257286	1	1	0	0	0	1	1	0	0	1	1	1	7
hsa-miR-34a-5p	MIMAT0000255	HSPA13	6782	NM_006948	1	1	0	0	0	1	0	0	1	1	1	1	7
hsa-miR-34a-5p	MIMAT0000255	HSPA1A	3303	NM_005345	1	1	0	0	0	1	1	0	0	1	1	1	7
hsa-miR-34a-5p	MIMAT0000255	IGF2BP2	10644	NM_006548	1	1	0	0	0	1	1	0	0	1	1	1	7
hsa-miR-34a-5p	MIMAT0000255	INTS2	57508	NM_020748	1	1	0	0	0	1	0	0	1	1	1	1	7
hsa-miR-34a-5p	MIMAT0000255	ITGA10	8515	XM_005277436	1	1	0	0	0	1	1	0	0	1	1	1	7
hsa-miR-34a-5p	MIMAT0000255	ITGB8	3696	NM_002214	1	1	0	0	0	1	1	0	1	0	1	1	7
hsa-miR-34a-5p	MIMAT0000255	KBTBD11	9920	NM_014867	1	1	0	0	0	1	0	0	1	1	1	1	7
hsa-miR-34a-5p	MIMAT0000255	KCNE3	10008	NM_005472	1	1	0	0	0	1	0	0	1	1	1	1	7
hsa-miR-34a-5p	MIMAT0000255	KIAA1522	57648	NM_020888	1	1	0	0	0	1	0	0	1	1	1	1	7
hsa-miR-34a-5p	MIMAT0000255	KLHL14	57565	NM_020805	1	1	0	0	0	1	0	0	1	1	1	1	7
hsa-miR-34a-5p	MIMAT0000255	KRT20	54474	NM_019010	1	1	0	0	0	1	0	0	1	1	1	1	7
hsa-miR-34a-5p	MIMAT0000255	LAD1	3898	NM_005558	1	1	0	0	0	1	0	0	1	1	1	1	7
hsa-miR-34a-5p	MIMAT0000255	LAMC1	3915	NM_002293	1	1	0	0	0	1	0	0	1	1	1	1	7
hsa-miR-34a-5p	MIMAT0000255	LCMT2	9836	NM_014793	1	1	0	0	0	1	0	0	1	1	1	1	7
hsa-miR-34a-5p	MIMAT0000255	LDLRAD2	401944	NM_001013693	1	1	0	0	0	1	0	0	1	1	1	1	7
hsa-miR-34a-5p	MIMAT0000255	LRAT	9227	NM_004744	1	1	0	0	0	1	0	0	1	1	1	1	7
hsa-miR-34a-5p	MIMAT0000255	LRCH2	57631	NM_020871	1	1	0	0	0	1	0	0	1	1	1	1	7
hsa-miR-34a-5p	MIMAT0000255	LYPLA1	10434	NM_006330	1	1	0	0	0	1	0	0	1	1	1	1	7
hsa-miR-34a-5p	MIMAT0000255	MAGT1	84061	NM_032121	1	1	0	0	0	1	0	0	1	1	1	1	7
hsa-miR-34a-5p	MIMAT0000255	MAP2	4133	XM_005246554	1	1	0	0	0	1	1	0	0	1	1	1	7
hsa-miR-34a-5p	MIMAT0000255	MAP3K2	10746	NM_006609	1	1	0	0	0	1	0	0	1	1	1	1	7
hsa-miR-34a-5p	MIMAT0000255	MEGF9	1955	NM_001080497	1	1	0	0	0	1	0	0	1	1	1	1	7
hsa-miR-34a-5p	MIMAT0000255	MIB1	57534	NM_020774	1	1	0	0	0	1	0	0	1	1	1	1	7
hsa-miR-34a-5p	MIMAT0000255	MKX	283078	NM_173576	1	1	0	0	0	1	0	0	1	1	1	1	7
hsa-miR-34a-5p	MIMAT0000255	MTM1	4534	XM_005274686	1	1	0	0	0	1	1	0	0	1	1	1	7
hsa-miR-34a-5p	MIMAT0000255	MTM1	4534	XM_005278184	1	1	0	0	0	1	1	0	0	1	1	1	7
hsa-miR-34a-5p	MIMAT0000255	N4BP1	9683	NM_153029	1	1	0	0	0	1	0	0	1	1	1	1	7
hsa-miR-34a-5p	MIMAT0000255	NEK9	91754	NM_033116	1	1	0	0	0	1	0	0	1	1	1	1	7
hsa-miR-34a-5p	MIMAT0000255	NIPSNAP1	8508	NM_003634	1	1	0	0	0	1	0	0	1	1	1	1	7
hsa-miR-34a-5p	MIMAT0000255	NONO	4841	NM_001145408	1	1	0	0	0	1	1	0	0	1	1	1	7
hsa-miR-34a-5p	MIMAT0000255	PARP11	57097	NM_020367	1	1	0	0	0	1	0	0	1	1	1	1	7
hsa-miR-34a-5p	MIMAT0000255	PCYOX1	51449	NM_016297	1	1	0	0	0	1	0	0	1	1	1	1	7
hsa-miR-34a-5p	MIMAT0000255	PJA2	9867	NM_014819	1	1	0	0	0	1	0	0	1	1	1	1	7
hsa-miR-34a-5p	MIMAT0000255	PLCG1	5335	XM_005260438	1	1	0	0	0	1	1	0	0	1	1	1	7
hsa-miR-34a-5p	MIMAT0000255	POLQ	10721	NM_199420	1	1	0	0	0	1	0	0	1	1	1	1	7
hsa-miR-34a-5p	MIMAT0000255	POLR3A	11128	NM_007055	1	1	0	0	0	1	0	0	1	1	1	1	7
hsa-miR-34a-5p	MIMAT0000255	PPP2R1B	5519	NM_002716	1	1	0	0	0	1	0	0	1	1	1	1	7
hsa-miR-34a-5p	MIMAT0000255	PPP3R1	5534	NM_000945	1	1	0	0	0	1	0	0	1	1	1	1	7
hsa-miR-34a-5p	MIMAT0000255	PTPRR	5801	NM_002849	1	1	0	0	0	1	1	0	0	1	1	1	7
hsa-miR-34a-5p	MIMAT0000255	PVR	5817	NM_006505	1	1	0	0	0	1	0	0	1	1	1	1	7
hsa-miR-34a-5p	MIMAT0000255	RNF169	254225	NM_001098638	1	1	0	0	0	1	0	0	1	1	1	1	7
hsa-miR-34a-5p	MIMAT0000255	RNF8	9025	NM_003958	1	1	0	0	0	1	0	0	1	1	1	1	7
hsa-miR-34a-5p	MIMAT0000255	RPIA	22934	NM_144563	1	1	0	0	0	1	0	0	1	1	1	1	7
hsa-miR-34a-5p	MIMAT0000255	RRP15	51018	NM_016052	1	1	0	0	0	1	0	0	1	1	1	1	7
hsa-miR-34a-5p	MIMAT0000255	RTKN2	219790	NM_145307	1	1	0	0	0	1	0	0	1	1	1	1	7
hsa-miR-34a-5p	MIMAT0000255	SAMD5	389432	NM_001030060	1	1	0	0	0	1	0	0	1	1	1	1	7
hsa-miR-34a-5p	MIMAT0000255	SCARA3	51435	XM_005273527	1	1	0	0	0	1	1	0	0	1	1	1	7
hsa-miR-34a-5p	MIMAT0000255	SHE	126669	NM_001010846	1	1	0	0	0	1	0	0	1	1	1	1	7
hsa-miR-34a-5p	MIMAT0000255	SLC26A10	65012	NM_133489	1	1	0	0	0	1	0	0	1	1	1	1	7
hsa-miR-34a-5p	MIMAT0000255	SLC35D2	11046	NM_007001	1	1	0	0	0	1	0	0	1	1	1	1	7
hsa-miR-34a-5p	MIMAT0000255	SNAP25	6616	XM_005260809	1	1	0	0	0	1	1	0	0	1	1	1	7
hsa-miR-34a-5p	MIMAT0000255	SNAP25	6616	XM_005260811	1	1	0	0	0	1	1	0	0	1	1	1	7
hsa-miR-34a-5p	MIMAT0000255	SNX19	399979	NM_014758	1	1	0	0	0	1	0	0	1	1	1	1	7
hsa-miR-34a-5p	MIMAT0000255	SOCS6	9306	NM_004232	1	1	0	0	0	1	0	0	1	1	1	1	7
hsa-miR-34a-5p	MIMAT0000255	SOST	50964	NM_025237	1	1	0	0	0	1	0	0	1	1	1	1	7
hsa-miR-34a-5p	MIMAT0000255	SPARC	6678	NM_003118	1	1	0	0	0	1	0	0	1	1	1	1	7
hsa-miR-34a-5p	MIMAT0000255	SPRYD4	283377	NM_207344	1	1	0	0	0	1	0	0	1	1	1	1	7
hsa-miR-34a-5p	MIMAT0000255	SRR	63826	NM_021947	1	1	0	0	0	1	0	0	1	1	1	1	7
hsa-miR-34a-5p	MIMAT0000255	ST3GAL3	6487	NM_174963	1	1	0	0	0	1	1	0	0	1	1	1	7
hsa-miR-34a-5p	MIMAT0000255	STK10	6793	NM_005990	1	1	0	0	0	1	0	0	1	1	1	1	7
hsa-miR-34a-5p	MIMAT0000255	SUV39H1	6839	NM_003173	1	1	0	0	0	1	0	0	1	1	1	1	7
hsa-miR-34a-5p	MIMAT0000255	SYT11	23208	NM_152280	1	1	0	0	0	1	0	0	1	1	1	1	7
hsa-miR-34a-5p	MIMAT0000255	TAF2	6873	NM_003184	1	1	0	0	0	1	0	0	1	1	1	1	7
hsa-miR-34a-5p	MIMAT0000255	TEX261	113419	NM_144582	1	1	0	0	0	1	0	0	1	1	1	1	7
hsa-miR-34a-5p	MIMAT0000255	TIMM10	26519	NM_012456	1	1	0	0	0	1	0	0	1	1	1	1	7
hsa-miR-34a-5p	MIMAT0000255	TMEM133	83935	NM_032021	1	1	0	0	0	1	0	0	1	1	1	1	7
hsa-miR-34a-5p	MIMAT0000255	TMEM181	57583	NM_020823	1	1	0	0	0	1	0	0	1	1	1	1	7
hsa-miR-34a-5p	MIMAT0000255	TMEM33	55161	NM_018126	1	1	0	0	0	1	0	0	1	1	1	1	7
hsa-miR-34a-5p	MIMAT0000255	TNFRSF11B	4982	NM_002546	1	1	0	0	0	1	0	0	1	1	1	1	7
hsa-miR-34a-5p	MIMAT0000255	TOX	9760	NM_014729	1	1	0	0	0	1	0	0	1	1	1	1	7
hsa-miR-34a-5p	MIMAT0000255	TSPAN14	81619	XM_005270192	1	1	0	0	0	1	1	0	0	1	1	1	7
hsa-miR-34a-5p	MIMAT0000255	UBE2K	3093	NM_005339	1	1	0	0	0	1	0	0	1	1	1	1	7
hsa-miR-34a-5p	MIMAT0000255	UBE2Q1	55585	NM_017582	1	1	0	0	0	1	0	0	1	1	1	1	7
hsa-miR-34a-5p	MIMAT0000255	UBXN2B	137886	NM_001077619	1	1	0	0	0	1	0	0	1	1	1	1	7
hsa-miR-34a-5p	MIMAT0000255	ZNF148	7707	NM_021964	1	1	0	0	0	1	1	0	1	1	1	0	7
hsa-miR-34a-5p	MIMAT0000255	ZNF45	7596	NM_003425	1	1	0	0	0	1	0	0	1	1	1	1	7
hsa-miR-34a-5p	MIMAT0000255	ZNF532	55205	XM_005266719	1	1	0	0	0	1	1	0	0	1	1	1	7
hsa-miR-34a-5p	MIMAT0000255	JARID2	3720	NM_004973	0	1	0	0	0	1	1	0	1	1	1	1	7
hsa-miR-34a-5p	MIMAT0000255	PLXNC1	10154	NM_005761	0	1	0	0	0	1	1	0	1	1	1	1	7
hsa-miR-34a-5p	MIMAT0000255	ABCC4	10257	NM_005845	1	0	0	0	0	1	1	0	1	1	1	1	7
hsa-miR-34a-5p	MIMAT0000255	ATP2A2	488	NM_170665	1	0	0	0	0	1	1	0	1	1	1	1	7
hsa-miR-34a-5p	MIMAT0000255	BAAT	570	NM_001701	1	0	0	0	0	1	1	0	1	1	1	1	7
hsa-miR-34a-5p	MIMAT0000255	DPP4	1803	NM_001935	1	0	0	0	0	1	1	0	1	1	1	1	7
hsa-miR-34a-5p	MIMAT0000255	HTRA1	5654	NM_002775	1	0	0	0	0	1	1	0	1	1	1	1	7
hsa-miR-34a-5p	MIMAT0000255	MSL3	10943	NM_078628	1	0	0	0	0	1	1	0	1	1	1	1	7
hsa-miR-34a-5p	MIMAT0000255	PLCE1	51196	NM_016341	1	0	0	0	0	1	1	0	1	1	1	1	7
hsa-miR-34a-5p	MIMAT0000255	TAB1	10454	NM_006116	1	0	0	0	0	1	1	0	1	1	1	1	7
hsa-miR-34a-5p	MIMAT0000255	LRRTM2	26045	NM_015564	1	0	1	1	1	0	0	0	1	0	1	1	7
hsa-miR-34a-5p	MIMAT0000255	DNAJC24	120526	NM_181706	1	1	1	0	1	0	0	0	1	0	1	1	7
hsa-miR-34a-5p	MIMAT0000255	GK5	256356	NM_001039547	1	1	1	0	1	0	0	0	1	0	1	1	7
hsa-miR-34a-5p	MIMAT0000255	TBRG1	84897	NM_032811	1	1	1	0	1	0	0	0	1	0	1	1	7
hsa-miR-34a-5p	MIMAT0000255	HMGN4	10473	NM_006353	0	1	1	0	1	0	0	0	1	1	1	1	7
hsa-miR-34a-5p	MIMAT0000255	GBA3	57733	NM_020973	1	0	1	0	1	0	0	0	1	1	1	1	7
hsa-miR-34a-5p	MIMAT0000255	NUDCD3	23386	NM_015332	1	1	1	0	0	0	0	0	1	1	1	1	7
hsa-miR-34a-5p	MIMAT0000255	RAP2B	5912	NM_002886	1	1	1	0	0	0	0	0	1	1	1	1	7
hsa-miR-34a-5p	MIMAT0000255	ATP5S	27109	NM_001003805	0	0	1	0	0	1	0	1	1	0	1	1	6
hsa-miR-34a-5p	MIMAT0000255	FAT3	120114	NM_001008781	0	0	1	0	0	1	0	1	1	0	1	1	6
hsa-miR-34a-5p	MIMAT0000255	FNDC8	54752	NM_017559	0	0	1	0	0	1	0	1	1	0	1	1	6
hsa-miR-34a-5p	MIMAT0000255	GLCE	26035	NM_015554	0	0	1	0	0	1	0	1	1	0	1	1	6
hsa-miR-34a-5p	MIMAT0000255	KLF12	11278	NM_007249	0	0	1	0	0	1	0	1	1	0	1	1	6
hsa-miR-34a-5p	MIMAT0000255	KMT2D	8085	NM_003482	0	0	1	0	0	1	0	1	1	0	1	1	6
hsa-miR-34a-5p	MIMAT0000255	LMAN2L	81562	NM_030805	0	0	1	0	0	1	0	1	1	0	1	1	6
hsa-miR-34a-5p	MIMAT0000255	MAP1A	4130	NM_002373	0	0	1	0	0	1	0	1	1	0	1	1	6
hsa-miR-34a-5p	MIMAT0000255	PGAP1	80055	NM_024989	0	0	1	0	0	1	0	1	1	0	1	1	6
hsa-miR-34a-5p	MIMAT0000255	RAB43	339122	NM_198490	0	0	1	0	0	1	0	1	1	0	1	1	6
hsa-miR-34a-5p	MIMAT0000255	RIC8B	55188	NM_018157	0	0	1	0	0	1	0	1	1	0	1	1	6
hsa-miR-34a-5p	MIMAT0000255	RIMS4	140730	NM_182970	0	0	1	0	0	1	0	1	1	0	1	1	6
hsa-miR-34a-5p	MIMAT0000255	SLC44A2	57153	NM_020428	0	0	1	0	0	1	0	1	1	0	1	1	6
hsa-miR-34a-5p	MIMAT0000255	WSCD2	9671	NM_014653	0	0	1	0	0	1	0	1	1	0	1	1	6
hsa-miR-34a-5p	MIMAT0000255	AFF4	27125	NM_014423	1	0	0	0	0	1	0	1	1	0	1	1	6
hsa-miR-34a-5p	MIMAT0000255	ATAD2B	54454	NM_017552	1	0	0	0	0	1	0	1	1	0	1	1	6
hsa-miR-34a-5p	MIMAT0000255	CAMSAP1	157922	NM_015447	1	0	0	0	0	1	0	1	1	0	1	1	6
hsa-miR-34a-5p	MIMAT0000255	DAB2IP	153090	NM_032552	1	0	0	0	0	1	0	1	1	0	1	1	6
hsa-miR-34a-5p	MIMAT0000255	FMNL2	114793	NM_052905	1	0	0	0	0	1	0	1	1	0	1	1	6
hsa-miR-34a-5p	MIMAT0000255	FOXN2	3344	NM_002158	1	0	0	0	0	1	0	1	1	0	1	1	6
hsa-miR-34a-5p	MIMAT0000255	ITCH	83737	NM_031483	1	0	0	0	0	1	0	1	1	0	1	1	6
hsa-miR-34a-5p	MIMAT0000255	KIAA1211L	343990	NM_207362	1	0	0	0	0	1	0	1	1	0	1	1	6
hsa-miR-34a-5p	MIMAT0000255	LHX2	9355	NM_004789	1	0	0	0	0	1	0	1	1	0	1	1	6
hsa-miR-34a-5p	MIMAT0000255	MPPED2	744	NM_001584	1	0	0	0	0	1	0	1	1	0	1	1	6
hsa-miR-34a-5p	MIMAT0000255	MTMR4	9110	NM_004687	1	0	0	0	0	1	0	1	1	0	1	1	6
hsa-miR-34a-5p	MIMAT0000255	NDRG1	10397	NM_006096	1	0	0	0	0	1	0	1	1	0	1	1	6
hsa-miR-34a-5p	MIMAT0000255	OXSR1	9943	NM_005109	1	0	0	0	0	1	0	1	1	0	1	1	6
hsa-miR-34a-5p	MIMAT0000255	PAN3	255967	NM_175854	1	0	0	0	0	1	0	1	1	0	1	1	6
hsa-miR-34a-5p	MIMAT0000255	PPP6C	5537	NM_002721	1	0	0	0	0	1	0	1	1	0	1	1	6
hsa-miR-34a-5p	MIMAT0000255	SCN1A	6323	NM_006920	1	0	0	0	0	1	0	1	1	0	1	1	6
hsa-miR-34a-5p	MIMAT0000255	SNX13	23161	NM_015132	1	0	0	0	0	1	0	1	1	0	1	1	6
hsa-miR-34a-5p	MIMAT0000255	SPTBN2	6712	NM_006946	1	0	0	0	0	1	0	1	1	0	1	1	6
hsa-miR-34a-5p	MIMAT0000255	ZNF501	115560	NM_145044	1	0	0	0	0	1	0	1	1	0	1	1	6
hsa-miR-34a-5p	MIMAT0000255	ZNF512	84450	NM_032434	1	0	0	0	0	1	0	1	1	0	1	1	6
hsa-miR-34a-5p	MIMAT0000255	SLC2A4RG	56731	NM_020062	0	0	1	0	1	0	0	1	1	0	1	1	6
hsa-miR-34a-5p	MIMAT0000255	EEF2K	29904	NM_013302	0	0	1	1	0	0	0	1	1	0	1	1	6
hsa-miR-34a-5p	MIMAT0000255	BCL9L	283149	NM_182557	0	1	1	0	0	0	0	1	1	0	1	1	6
hsa-miR-34a-5p	MIMAT0000255	C15orf52	388115	NM_207380	1	0	1	0	0	0	0	1	1	0	1	1	6
hsa-miR-34a-5p	MIMAT0000255	MLLT3	4300	NM_004529	1	0	1	0	0	0	0	1	1	0	1	1	6
hsa-miR-34a-5p	MIMAT0000255	NEUROD2	4761	NM_006160	1	0	1	0	0	0	0	1	1	0	1	1	6
hsa-miR-34a-5p	MIMAT0000255	TGFB3	7043	NM_003239	1	0	1	0	0	0	0	1	1	0	1	1	6
hsa-miR-34a-5p	MIMAT0000255	UCK2	7371	NM_012474	1	0	1	0	0	0	0	1	1	0	1	1	6
hsa-miR-34a-5p	MIMAT0000255	ZIC5	85416	NM_033132	0	0	1	0	0	0	1	1	1	0	1	1	6
hsa-miR-34a-5p	MIMAT0000255	HOXB4	3214	NM_024015	1	1	0	0	0	0	0	1	1	0	1	1	6
hsa-miR-34a-5p	MIMAT0000255	RAB21	23011	NM_014999	1	1	0	0	0	0	0	1	1	0	1	1	6
hsa-miR-34a-5p	MIMAT0000255	YY1	7528	NM_003403	1	1	0	0	0	0	0	1	1	0	1	1	6
hsa-miR-34a-5p	MIMAT0000255	SNURF	8926	NM_005678	1	0	0	0	0	0	0	1	1	1	1	1	6
hsa-miR-34a-5p	MIMAT0000255	WASF1	8936	NM_001024936	0	0	1	0	1	1	0	1	0	0	1	1	6
hsa-miR-34a-5p	MIMAT0000255	WASF1	8936	NM_001024935	0	0	1	0	1	1	0	1	0	0	1	1	6
hsa-miR-34a-5p	MIMAT0000255	WASF1	8936	NM_001024934	0	0	1	0	1	1	0	1	0	0	1	1	6
hsa-miR-34a-5p	MIMAT0000255	SEPT3	55964	NM_145733	1	0	1	0	0	1	0	1	0	0	1	1	6
hsa-miR-34a-5p	MIMAT0000255	ABR	29	NM_001256847	1	0	1	0	0	1	0	1	0	0	1	1	6
hsa-miR-34a-5p	MIMAT0000255	ABR	29	NM_001092	1	0	1	0	0	1	0	1	0	0	1	1	6
hsa-miR-34a-5p	MIMAT0000255	ABR	29	NM_021962	1	0	1	0	0	1	0	1	0	0	1	1	6
hsa-miR-34a-5p	MIMAT0000255	ADAM22	53616	NM_016351	1	0	1	0	0	1	0	1	0	0	1	1	6
hsa-miR-34a-5p	MIMAT0000255	ADAM22	53616	NM_021722	1	0	1	0	0	1	0	1	0	0	1	1	6
hsa-miR-34a-5p	MIMAT0000255	ADAM22	53616	NM_021723	1	0	1	0	0	1	0	1	0	0	1	1	6
hsa-miR-34a-5p	MIMAT0000255	ARHGAP26	23092	NM_001135608	1	0	1	0	0	1	0	1	0	0	1	1	6
hsa-miR-34a-5p	MIMAT0000255	ATG4B	23192	NM_013325	1	0	1	0	0	1	0	1	0	0	1	1	6
hsa-miR-34a-5p	MIMAT0000255	ATG4B	23192	NM_178326	1	0	1	0	0	1	0	1	0	0	1	1	6
hsa-miR-34a-5p	MIMAT0000255	ATXN7	6314	NM_001128149	1	0	1	0	0	1	0	1	0	0	1	1	6
hsa-miR-34a-5p	MIMAT0000255	ATXN7	6314	NM_001177387	1	0	1	0	0	1	0	1	0	0	1	1	6
hsa-miR-34a-5p	MIMAT0000255	AXL	558	NM_001699	1	0	1	0	0	1	0	1	0	0	1	1	6
hsa-miR-34a-5p	MIMAT0000255	B3GAT1	27087	NM_018644	1	0	1	0	0	1	0	1	0	0	1	1	6
hsa-miR-34a-5p	MIMAT0000255	B3GAT1	27087	NM_054025	1	0	1	0	0	1	0	1	0	0	1	1	6
hsa-miR-34a-5p	MIMAT0000255	BCL6	604	NM_001134738	1	0	1	0	0	1	0	1	0	0	1	1	6
hsa-miR-34a-5p	MIMAT0000255	BCL6	604	NM_001706	1	0	1	0	0	1	0	1	0	0	1	1	6
hsa-miR-34a-5p	MIMAT0000255	BCL6	604	NM_001130845	1	0	1	0	0	1	0	1	0	0	1	1	6
hsa-miR-34a-5p	MIMAT0000255	C6orf106	64771	NM_022758	1	0	1	0	0	1	0	1	0	0	1	1	6
hsa-miR-34a-5p	MIMAT0000255	CCDC50	152137	NM_174908	1	0	1	0	0	1	0	1	0	0	1	1	6
hsa-miR-34a-5p	MIMAT0000255	CD47	961	NM_198793	1	0	1	0	0	1	0	1	0	0	1	1	6
hsa-miR-34a-5p	MIMAT0000255	CRHR1	1394	NM_001145147	1	0	1	0	0	1	0	1	0	0	1	1	6
hsa-miR-34a-5p	MIMAT0000255	CRHR1	1394	NM_001145148	1	0	1	0	0	1	0	1	0	0	1	1	6
hsa-miR-34a-5p	MIMAT0000255	CRHR1	1394	NM_001145146	1	0	1	0	0	1	0	1	0	0	1	1	6
hsa-miR-34a-5p	MIMAT0000255	DCX	1641	NM_001195553	1	0	1	0	0	1	0	1	0	0	1	1	6
hsa-miR-34a-5p	MIMAT0000255	DCX	1641	NM_178153	1	0	1	0	0	1	0	1	0	0	1	1	6
hsa-miR-34a-5p	MIMAT0000255	DCX	1641	NM_178152	1	0	1	0	0	1	0	1	0	0	1	1	6
hsa-miR-34a-5p	MIMAT0000255	DCX	1641	NM_178151	1	0	1	0	0	1	0	1	0	0	1	1	6
hsa-miR-34a-5p	MIMAT0000255	DIXDC1	85458	NM_033425	1	0	1	0	0	1	0	1	0	0	1	1	6
hsa-miR-34a-5p	MIMAT0000255	ERC1	23085	NM_178039	1	0	1	0	0	1	0	1	0	0	1	1	6
hsa-miR-34a-5p	MIMAT0000255	F2RL2	2151	NM_001256566	1	0	1	0	0	1	0	1	0	0	1	1	6
hsa-miR-34a-5p	MIMAT0000255	GFRA1	2674	NM_145793	1	0	1	0	0	1	0	1	0	0	1	1	6
hsa-miR-34a-5p	MIMAT0000255	GFRA1	2674	NM_001145453	1	0	1	0	0	1	0	1	0	0	1	1	6
hsa-miR-34a-5p	MIMAT0000255	GRK6	2870	NM_001004106	1	0	1	0	0	1	0	1	0	0	1	1	6
hsa-miR-34a-5p	MIMAT0000255	GRM7	2917	NM_000844	1	0	1	0	0	1	0	1	0	0	1	1	6
hsa-miR-34a-5p	MIMAT0000255	HNF4A	3172	NM_001030003	1	0	1	0	0	1	0	1	0	0	1	1	6
hsa-miR-34a-5p	MIMAT0000255	HNF4A	3172	NM_175914	1	0	1	0	0	1	0	1	0	0	1	1	6
[truncated: 55,374 more rows]
