# Supplementary material for: Validation of human microRNA target pathways enables evaluation of target prediction tools
Source: Nucleic Acids Res. 2020 Dec 10;49(1):127–44. doi: 10.1093/nar/gkaa1161 (PMC7797041; doi:10.1093/nar/gkaa1161)
Supplement: gkaa1161_Supplemental_Files [file gkaa1161_supplemental_files.zip › Supplemental Table 20.xlsx]

## Sheet: Table S20
Plasmid ID	Target gene name	Sequence	UTR length	RLU (%) replicate 1	RLU (%) replicate 2	RLU (%) replicate 3	RLU (%) replicate 4	RLU (%) replicate 5	RLU (%) replicate 6	RLU (%) replicate 7	RLU (%) replicate 8	Median RLU (%)	Mean RLU (%)
pMIR L- CALML3	CALML3	GACTAGTGTTTGTCCGTGTGCTGGTGTCCAAGTGAGGCCGGCGCCCACCATGCTCCTGGGCGCCCACGCGGCCCACAGGGCAAGAACCCGGGGCCTCCCGCCTCCTCCCCCATCCCCCTGCCTCCCCTGGGCACTGTGGCTTCCTCCTGCGCCTGGTTGATTCAGCCCACCTCTCTGCATCCCGCTTCCCGCGTCTCTTCTCTGCACTCCTGCCGACCTTCCCACCTGCTCGTCTGAATGACACGGAACGCTCCCACTGCAGGCAAACCGTGACGCCCTCCCCACTCGGGAGAAGCAGAGCTGACCTTAGGACCGAGCACCAGGGCAGGTTGCGCTGACTCTGCGGCCCTCCAGGACGGACACCGGGTGACCCCTTAGGGCACCCAGGCAAGATCCCTA…	748	75.0166	81.9927	105.581	94.6111	100.701	111.027	131.32	139.677	103.141	104.991
pMIR S-CALML3	CALML3	GACTAGTCAGGCAAACCGTGACGCCCTCCCCACTCGGGAGAAGCAGAGCTGACCTTAGGACCGAGCACCAGGGCAGGTTGCGCTGACTCTGCGGCCCTCCAGGACGGACACCGGGTGACCCCTTAGGGCACCCAGGCAAGATCCCTAAGAGGCACCCAATGCCCAGGCCAGGGGGGCTGCAGCCCTCAGCCCCCGCCAGGATTCCCGCAGGCTCCTGGACTGGAAGCTCCCTCCGCGGTCGGATTCTGGAGGGTGGGAGGCATCTTGGCCTGCAGTAAGCGGTGCTGACGGGGACTCTGGCCACAGAGGTCAGGCCTCCTGAAAACAGCACTGCCTTCCGCGCTGCCCCAGCTTGCCCCATTCCTTGTCCGCCAACCCACCGTGATTCATCTTCTGAAG…	493	44.9682	64.0231	42.1547	46.6082	45.4134	47.1904	49.7428	53.2149	46.8993	49.1644
pMIR L- CASP6	CASP6	GACTAGTCCCTGTTTTGCCTCAATGCTAACTAAAAAGCTGCATTTCTTTCCAAAATCTAATTAATTAATAGAGGCTATCTAATTTTACACTCTGTATTGAAAATGGCTTTCTCAGCCAGGCGTGGTTACTCACACCTGTAATCCCAGCACTTTGGGAGTCCAAGGTGGGCGGATCACCTGAGGTCGGGAGTTCGAGACCAGCCTGACCAACATGGAGAAGCCCCGTCTCTACTAAAAATGCAAAAAAAAATTTAGCTAGGCATGGCGGCGCATGCCTGCAATCCCAGCTACTTGGAAGGCTGAGGCAGGAGAATCACTTGAACCCAGGAGGTGGAGGCTGCGGTGAGCCGAGATTGCGCCATTGCACTCCAGCCTGGGCAACGAGTGAAACTCCGTCTC…	744	39.5846	51.4309	33.4854	32.808	27.5586	35.4797	28.0111	35.6243	34.4826	35.4978
pMIR S-CASP6	CASP6	GACTAGTCACCTGAGGTCGGGAGTTCGAGACCAGCCTGACCAACATGGAGAAGCCCCGTCTCTACTAAAAATGCAAAAAAAAATTTAGCTAGGCATGGCGGCGCATGCCTGCAATCCCAGCTACTTGGAAGGCTGAGGCAGGAGAATCACTTGAACCCAGGAGGTGGAGGCTGCGGTGAGCCGAGATTGCGCCATTGCACTCCAGCCTGGGCAACGAGTGAAACTCCGTCTCAAAAAAAAGAAAATGTCTTTCTCTTCCTTTTATATAAATATCGTTAGGGTGAAGCATTATGGTCTAATGATTCAAATGTTTTAAAGTTTAATGCCTAGCAGAGAACTGCCTTAAAAAAAAAAAAAAAAAGTTCATGTTGGCCATGGTGAAAGGGTTTGATATGGAGA…	477	70.6007	54.7205	88.7458	71.3374	82.3438	76.7856	128.026	96.5761	79.5647	83.642
pMIR L- CASP7	CASP7	GACTAGTGCCATATCAGGGGTACATTCTAGCTGAGAAGCAATGGGTCACTCATTAATGAATCACATTTTTTTATGCTCTTGAAATATTCAGAAATTCTCCAGGATTTTAATTTCAGGAAAATGTATTGATTCAACAGGGAAGAAACTTTCTGGTGCTGTCTTTTGTTCTCTGAATTTTCAGAGACTTTTTTTATAATGTTATTCATTTGGTGACTGTGTAACTTTCTCTTAAGATTAATTTTCTCTTTGTATGTCTGTTACCTTGTTAATAGACTTAATACATGCAACAGAAGTGACTTCTGGAGAAAGCTCATGGCTGTGTCCACTGCAATTGGTGGTAACAGTGGTAGAGTCATGTTTGCACTTGGCAAAAAGAATCCCAATGTTTGACAAAACACA…	1377	72.4298	80.7361	96.657	95.5134	90.676	105.711	116.838	114.352	96.0852	96.614
pMIR S-CASP7	CASP7	GACTAGTCAACAGAGGGAGTTTAATACAGGAAATTGACTTACATAGATGATAAAAGAGAAGCCAAACAGCAAGAAGCTGTTACCACACCCAGGGCTATGAGGATAATGGGAAGAGGTTTGGTTTCCTGTGTCCAGTAGTGGGATCATCCAGAGGAGCTGGAACCATGGTGGGGGCTGCCTAGTGGGAGTTAGGACCACCAATGGATTGTGGAAAATGGAGCCATGACAAGAACAAAGCCACTGACTGAGATGGAGTGAGCTGAGACAGATAAGAGAATACCTTGGTCTCACCTATCCTGCCCTCACATCTTCCACCAGCACCTTACTGCCCAGGCCTATCTGGAAGCCACCTCACCAAGGACCTTGGAAGAGCAAGGGACAGTGAGGCAGGAGAAGAAC…	489	93.674	118.972	58.1851	58.5251	53.3253	70.7883	65.3919	70.5508	67.9713	73.6766
pMIR L- DRD2	DRD2	GACTAGTGAAGATCCTCCACTGCTGACTCTGCTGCCTGCCCGCACAGCAGCCTGCTTCCCACCTCCCTGCCCAGGCCGGCCAGCCTCACCCTTGCGAACCGTGAGCAGGAAGGCCTGGGTGGATCGGCCTCCTCTTCACCCCGGCAGGCCCTGCAGTGTTCGCTTGGCTCCATGCTCCTCACTGCCCGCACACCCTCACTCTGCCAGGGCAGTGCTAGTGAGCTGGGCATGGTACCAGCCCTGGGGCTGGGCCCCCCAGCTCAGGGGCAGCTCATAGAGTCCCCCCTCCCACCTCCAGTCCCCCTATCCTTGGCACCAAAGATGCAGCCGCCTTCCTTGACCTTCCTCTGGGGCTCTAGGGTTGCTGGAGCCTGAGTCAGGGCCCAGAGGCTGAGTTTT…	1146	75.37	64.8104	81.7161	70.1053	70.2448	69.7977	109.799	71.0649	70.6548	76.6135
pMIR S-DRD2	DRD2	GACTAGTCACTGCTGACTCTGCTGCCTGCCCGCACAGCAGCCTGCTTCCCACCTCCCTGCCCAGGCCGGCCAGCCTCACCCTTGCGAACCGTGAGCAGGAAGGCCTGGGTGGATCGGCCTCCTCTTCACCCCGGCAGGCCCTGCAGTGTTCGCTTGGCTCCATGCTCCTCACTGCCCGCACACCCTCACTCTGCCAGGGCAGTGCTAGTGAGCTGGGCATGGTACCAGCCCTGGGGCTGGGCCCCCCAGCTCAGGGGCAGCTCATAGAGTCCCCCCTCCCACCTCCAGTCCCCCTATCCTTGGCACCAAAGATGCAGCCGCCTTCCTTGACCTTCCTCTGGGGCTCTAGGGTTGCTGGAGCCTGAGTCAGGGCCCAGAGGCTGAGTTTTCTCTTTGTGG…	493	100.718	76.5582	77.1871	87.8406	83.8366	86.8658	88.4146	90.5417	87.3532	86.4954
pMIR L- NDUFC2	NDUFC2	GACTAGTCGTACCATGAGTACTCTGACTCTTTATTGTTGTAAGAAAAATAGTTCATCATCAGAGAATGGTCAGTTTCCATTCACCCATCTGAAAGATTTTAAGATGAGGTTGAATTCTAGTTTAGAGTTAGCAGACTACCCAAATCTGGCCCACTGCCAATAAAGTCTCATTGGAACACAGCCATGCTCATTTGTTTACATGTTGTTTATGGCGACTGCCATGCTGCAAGAGCAGAATTGAGTAGTTGTGATAGAGACCTATGGCCTGCAAAGCCTAATTAATATGTAGCCCTTTCAGAAAAGGTTTGCCTGCCCCTGTCCTAGTGCAAAGTGAATTTAGAGTGAGCCAGATTATGGAGGATTCTGTGACTCTTGCCAAATAATTTTGACTTCATCCTG…	1393	79.923	69.8154	69.0303	77.0734	67.2027	61.6544	78.8492	60.2277	69.4228	70.472
pMIR S-NDUFC2	NDUFC2	GACTAGTCGTACCATGAGTACTCTGACTCTTTATTGTTGTAAGAAAAATAGTTCATCATCAGAGAATGGTCAGTTTCCATTCACCCATCTGAAAGATTTTAAGATGAGGTTGAATTCTAGTTTAGAGTTAGCAGACTACCCAAATCTGGCCCACTGCCAATAAAGTCTCATTGGAACACAGCCATGCTCATTTGTTTACATGTTGTTTATGGCGACTGCCATGCTGCAAGAGCAGAATTGAGTAGTTGTGATAGAGACCTATGGCCTGCAAAGCCTAATTAATATGTAGCCCTTTCAGAAAAGGTTTGCCTGCCCCTGTCCTAGTGCAAAGTGAATTTAGAGTGAGCCAGATTATGGAGGATTCTGTGACTCTTGCCAAATAATTTTGACTTCATCCTG…	463	43.4459	34.6697	34.5712	36.2717	49.6424	50.5619	66.537	60.7558	46.5442	47.057
pMIR L- PLCB2	PLCB2	GACTAGTCATAGCAAAGGCAGATGCCCAGGAGAGCCGCCTCTGATGCCCCCATCCCACTGGGACATTTAGCAAGGAGGTTCAGCCCCTTCTCTGGGATGTGGTTCTATTCCCCCAGGAAAAAGGAGCCCCAGCCTTCTGAGGCTGTGGGAACCTGTGGCTGCCTTGGACGCTGCAGCCCCCTCCTCAACGGCCAGGCCAGAGTCTGAGACAGGACCCAGGCACCCTCACGGCAGGGCCTCTCTGGGGCCTAGAAGTCTTCTCAAGCTGACTTCCTACCTCCCCCTCCATCTCTAGATAAGTGTCATATATTTGTTGAGGGCAAAAGACTATGGACTGGAAGGCAGAAAGTGGGATCCTGGCCCCACTCTGCCTTTCCTATTGAGCAACCAGCTCTGGGC…	846	70.5747	73.1294	94.5635	71.9567	69.6298	79.1385	91.4181	87.697	76.1339	79.7635
pMIR S-PLCB2	PLCB2	GACTAGTTGCCCCCATCCCACTGGGACATTTAGCAAGGAGGTTCAGCCCCTTCTCTGGGATGTGGTTCTATTCCCCCAGGAAAAAGGAGCCCCAGCCTTCTGAGGCTGTGGGAACCTGTGGCTGCCTTGGACGCTGCAGCCCCCTCCTCAACGGCCAGGCCAGAGTCTGAGACAGGACCCAGGCACCCTCACGGCAGGGCCTCTCTGGGGCCTAGAAGTCTTCTCAAGCTGACTTCCTACCTCCCCCTCCATCTCTAGATAAGTGTCATATATTTGTTGAGGGCAAAAGACTATGGACTGGAAGGCAGAAAGTGGGATCCTGGCCCCACTCTGCCTTTCCTATTGAGCAACCAGCTCTGGGCTCAGTTTCCTCACCTGGAGGGTTGGACCCACTCACCT…	478	77.1228	80.2439	98.3911	90.1399	99.319	109.011	113.883	103.663	98.8551	96.4717
pMIR L- PPP2R5D	PPP2R5D	GACTAGTGAAGAGTTCCTAACTGCCAGCCAGGAGGCTCTCTGACCCCTCACGTTCCTACCACAGGGCCACAGCCCACACAGCCCTGGGACACTGCCCTGGCCCTCCATACTCTGCTCCCTACTGGCTGTCTTGGGGGAAGGCAGCGCCTCTCTAGCTACTCAAGGGAGGGGGATGTGGGCACTTGAAGCAGGGACACCCACAGAATGGTCCCTCTTCTCCCCAAAAGGTGTTCATGCCTCCCTGTGGCTAGTACAGGCTGAGCACTAAGATGCTTAGTGCTCAGACAACCTGGGGATGCCTGTCCCCTACCTGCTCCTCACCCACAGCTACCTGAGGCTGCTCTGAGAAGTACACACAGGAATACATACGCTCCTCTATTCTTCCCTTCATCCTCATTT…	1097	81.9414	89.9196	85.0401	84.2273	99.9167	124.066	107.782	108.593	94.9181	97.6856
pMIR S-PPP2R5D	PPP2R5D	GACTAGTCCCCTCACGTTCCTACCACAGGGCCACAGCCCACACAGCCCTGGGACACTGCCCTGGCCCTCCATACTCTGCTCCCTACTGGCTGTCTTGGGGGAAGGCAGCGCCTCTCTAGCTACTCAAGGGAGGGGGATGTGGGCACTTGAAGCAGGGACACCCACAGAATGGTCCCTCTTCTCCCCAAAAGGTGTTCATGCCTCCCTGTGGCTAGTACAGGCTGAGCACTAAGATGCTTAGTGCTCAGACAACCTGGGGATGCCTGTCCCCTACCTGCTCCTCACCCACAGCTACCTGAGGCTGCTCTGAGAAGTACACACAGGAATACATACGCTCCTCTATTCTTCCCTTCATCCTCATTTGAACGCCAGGTATCTCCCCTCCTCTCTCTCCCCTGC…	490	55.5425	53.1474	62.9767	44.4285	59.4415	55.0687	79.7464	99.8711	57.492	63.7779
pMIR L- SLC9A3R1	SLC9A3R1	GACTAGTCTCTTCAGCAACCTCTGAGCGCCCTGCTGCCACCCAGTGACTGGCAGGGCCGAGCCAGCATTCCACCCCACCTTTTTCCTTCTCCCCAATTACTCCCCTGAATCAATGTACAAATCAGCACCCACATCCCCTTTCTTGACAAATGATTTTTCTAGAGAACTATGTTCTTCCCTGACTTTAGGGAAGGTGAATGTGTTCCCGTCCTCCCGCAGTCAGAAAGGAGACTCTGCCTCCCTCCTCCTCACTGAGTGCCTCATCCTACCGGGTGTCCCTTTGCCACCCTGCCTGGGACATCGCTGGAACCTGCACCATGCCAGGATCATGGGACCAGGCGAGAGGGCACCCTCCCTTCCTCCCCCATGTGATAAATGGGTCCAGGGCTGATCAAAGAA…	728	75.665	88.7653	117.823	118.52	82.8609	108.809	122.921	126.968	113.316	105.292
pMIR S-SLC9A3R1	SLC9A3R1	GACTAGTGGGAAGGTGAATGTGTTCCCGTCCTCCCGCAGTCAGAAAGGAGACTCTGCCTCCCTCCTCCTCACTGAGTGCCTCATCCTACCGGGTGTCCCTTTGCCACCCTGCCTGGGACATCGCTGGAACCTGCACCATGCCAGGATCATGGGACCAGGCGAGAGGGCACCCTCCCTTCCTCCCCCATGTGATAAATGGGTCCAGGGCTGATCAAAGAACTCTGACTGCAGAACTGCCGCTCTCAGTGGACAGGGCATCTGTTACCCTGAGACCTGTGGCAGACACGTCTTGTTTTCATTTGATTTTTGTTAAGAGTGCAGTATTGCAGAGTCTAGAGGAATTTTTGTTTCCTTGATTAACATGATTTTCCTGGTTGTTACATCCAGGGCATGGCAGTG…	464	72.2215	89.1672	75.0971	76.7153	67.0848	79.8197	65.6567	70.341	73.6593	74.5129
pMIR L- SNAP 25	SNAP25	GACTAGTGTTGTCCTGTGTCATCTGTCAGCTTCCCAACAATACTTTGTGTCTTTTGTTCTCTCTTGGTCTCTTTCTTTCCAAAGGTTGTACATAGTGGTCATTTGGTGGCTCTAACTCCTTGAGGTCTTGAGTTTCATTTTTCATTTTCTCTCCTCGGTGGCATTTGCTGAATAACAACAATTTAGGAATGCTCAATGTGCTGTTGATTCTTTCAATCCACAGTATTGTTCTTGTAAAACTGTGACATTCCACAGAGTTACTGCCACGGTCCTTTGAGTGTCAGGCTCTGAATCTCTCAAAATGTGCCGTCTTTGGTTCCTCATGGCTGTTATCTGTCTTTATGATTTCATGATTAGACAATGTGGAATTACATAACAGGCATTGCACTAAAAGTGATG…	848	64.0883	81.6442	88.1525	77.8304	97.2556	85.5983	100.753	94.6082	86.8754	86.2413
pMIR S-SNAP 25	SNAP25	GACTAGTCCCAACAATACTTTGTGTCTTTTGTTCTCTCTTGGTCTCTTTCTTTCCAAAGGTTGTACATAGTGGTCATTTGGTGGCTCTAACTCCTTGAGGTCTTGAGTTTCATTTTTCATTTTCTCTCCTCGGTGGCATTTGCTGAATAACAACAATTTAGGAATGCTCAATGTGCTGTTGATTCTTTCAATCCACAGTATTGTTCTTGTAAAACTGTGACATTCCACAGAGTTACTGCCACGGTCCTTTGAGTGTCAGGCTCTGAATCTCTCAAAATGTGCCGTCTTTGGTTCCTCATGGCTGTTATCTGTCTTTATGATTTCATGATTAGACAATGTGGAATTACATAACAGGCATTGCACTAAAAGTGATGTGATTTATGCATTTATGCATGAGAA…	447	86.2811	93.226	80.6622	87.679	87.8278	93.4179	94.5353	103.82	90.5269	90.9312
