# Supplementary material for: Validation of human microRNA target pathways enables evaluation of target prediction tools
Source: Nucleic Acids Res. 2020 Dec 10;49(1):127–44. doi: 10.1093/nar/gkaa1161 (PMC7797041; doi:10.1093/nar/gkaa1161)
Supplement: gkaa1161_Supplemental_Files [file gkaa1161_supplemental_files.zip › Supplemental Table 21.xlsx]

## Sheet: Table S21
Tool	Balanced Accuracy	Sensitivity	Specificity	Pos Pred Value	Neg Pred Value	Precision	Recall	F1	Comment
microrna.org	0.666	0.514	0.818	0.9	0.346	0.9	0.514	0.655	miRDIP high confidence
miRDB	0.631	0.671	0.591	0.839	0.361	0.839	0.671	0.746	miRDIP high confidence
miRanda	0.629	0.461	0.797	0.863	0.347	0.863	0.461	0.601	miRWalk2
microrna.org	0.621	0.368	0.875	0.886	0.343	0.886	0.368	0.52	miRDIP Low Confidence
microrna.org	0.62	0.368	0.872	0.886	0.337	0.886	0.368	0.52	miRDIP medium confidence
TargetScan_7.2	0.612	0.708	0.516	0.803	0.388	0.803	0.708	0.752	TargetScan
Targetscan	0.598	0.697	0.5	0.795	0.372	0.795	0.697	0.743	miRWalk2
miRDB	0.598	0.472	0.725	0.82	0.341	0.82	0.472	0.599	miRDIP Low Confidence
miRDB	0.595	0.472	0.718	0.82	0.333	0.82	0.472	0.599	miRDIP medium confidence
TargetScan	0.583	0.257	0.909	0.9	0.278	0.9	0.257	0.4	miRDIP high confidence
DIANA	0.582	0.613	0.55	0.783	0.349	0.783	0.613	0.688	miRDIP Low Confidence
DIANA	0.576	0.613	0.538	0.783	0.339	0.783	0.613	0.688	miRDIP medium confidence
Mirza-G	0.571	0.368	0.775	0.813	0.316	0.812	0.368	0.506	miRDIP Low Confidence
Mirza-G	0.569	0.368	0.769	0.812	0.309	0.812	0.368	0.506	miRDIP medium confidence
DIANA	0.568	0.771	0.364	0.794	0.333	0.794	0.771	0.783	miRDIP high confidence
CoMeTa	0.566	0.314	0.818	0.846	0.273	0.846	0.314	0.458	miRDIP high confidence
MultiMiTar	0.565	0.357	0.773	0.833	0.274	0.833	0.357	0.5	miRDIP high confidence
MirTar	0.564	0.129	1	1	0.265	1	0.129	0.228	miRDIP high confidence
TargetRank	0.564	0.129	1	1	0.265	1	0.129	0.228	miRDIP high confidence
Microt4	0.56	0.511	0.609	0.784	0.31	0.784	0.511	0.619	miRWalk2
TargetScan	0.56	0.17	0.95	0.9	0.302	0.9	0.17	0.286	miRDIP Low Confidence
TargetScan	0.559	0.17	0.949	0.9	0.296	0.9	0.17	0.286	miRDIP medium confidence
RepTar	0.558	0.843	0.273	0.787	0.353	0.787	0.843	0.814	miRDIP high confidence
PACCMIT	0.556	0.157	0.955	0.917	0.262	0.917	0.157	0.268	miRDIP high confidence
CoMeTa	0.554	0.208	0.9	0.846	0.3	0.846	0.208	0.333	miRDIP Low Confidence
CoMeTa	0.552	0.208	0.897	0.846	0.294	0.846	0.208	0.333	miRDIP medium confidence
MultiMiTar	0.548	0.245	0.85	0.812	0.298	0.812	0.245	0.377	miRDIP Low Confidence
MultiMiTar	0.546	0.245	0.846	0.812	0.292	0.812	0.245	0.377	miRDIP medium confidence
Pictar2	0.546	0.124	0.969	0.917	0.284	0.917	0.124	0.218	miRWalk2
miRDB	0.545	0.09	1	1	0.283	1	0.09	0.165	miRWalk2
BiTargeting	0.544	0.543	0.545	0.792	0.273	0.792	0.543	0.644	miRDIP high confidence
MirTar	0.542	0.085	1	1	0.292	1	0.085	0.157	miRDIP Low Confidence
MirTar	0.542	0.085	1	1	0.287	1	0.085	0.157	miRDIP medium confidence
TargetRank	0.542	0.085	1	1	0.292	1	0.085	0.157	miRDIP Low Confidence
TargetRank	0.542	0.085	1	1	0.287	1	0.085	0.157	miRDIP medium confidence
miRWalk	0.54	0.657	0.422	0.76	0.307	0.76	0.657	0.705	miRWalk2
PACCMIT	0.539	0.104	0.975	0.917	0.291	0.917	0.104	0.186	miRDIP Low Confidence
PACCMIT	0.539	0.104	0.974	0.917	0.286	0.917	0.104	0.186	miRDIP medium confidence
ElMMo3	0.535	0.843	0.227	0.776	0.312	0.776	0.843	0.808	miRDIP high confidence
ElMMo3	0.533	0.642	0.425	0.747	0.309	0.747	0.642	0.69	miRDIP Low Confidence
RepTar	0.533	0.642	0.425	0.747	0.309	0.747	0.642	0.69	miRDIP Low Confidence
Mirza-G	0.531	0.471	0.591	0.786	0.26	0.786	0.471	0.589	miRDIP high confidence
Cupid	0.527	0.1	0.955	0.875	0.25	0.875	0.1	0.179	miRDIP high confidence
ElMMo3	0.526	0.642	0.41	0.747	0.296	0.747	0.642	0.69	miRDIP medium confidence
RepTar	0.526	0.642	0.41	0.747	0.296	0.747	0.642	0.69	miRDIP medium confidence
BiTargeting	0.526	0.453	0.6	0.75	0.293	0.75	0.453	0.565	miRDIP Low Confidence
RNA22	0.526	0.143	0.909	0.833	0.25	0.833	0.143	0.244	miRDIP high confidence
RNAhybrid	0.525	0.849	0.2	0.738	0.333	0.738	0.849	0.789	miRDIP Low Confidence
MAMI	0.525	0.151	0.9	0.8	0.286	0.8	0.151	0.254	miRDIP Low Confidence
MAMI	0.524	0.151	0.897	0.8	0.28	0.8	0.151	0.254	miRDIP medium confidence
MAMI	0.523	0.229	0.818	0.8	0.25	0.8	0.229	0.356	miRDIP high confidence
BiTargeting	0.521	0.453	0.59	0.75	0.284	0.75	0.453	0.565	miRDIP medium confidence
Cupid	0.521	0.066	0.975	0.875	0.283	0.875	0.066	0.123	miRDIP Low Confidence
MirAncesTar	0.52	0.991	0.05	0.734	0.667	0.734	0.991	0.843	miRDIP Low Confidence
Cupid	0.52	0.066	0.974	0.875	0.277	0.875	0.066	0.123	miRDIP medium confidence
MirMAP	0.517	0.943	0.091	0.767	0.333	0.767	0.943	0.846	miRDIP high confidence
miRTar2GO	0.517	0.434	0.6	0.742	0.286	0.742	0.434	0.548	miRDIP Low Confidence
RNAhybrid	0.514	0.849	0.179	0.738	0.304	0.738	0.849	0.789	miRDIP medium confidence
PicTar	0.514	0.029	1	1	0.244	1	0.029	0.056	miRDIP high confidence
miRTar2GO	0.512	0.434	0.59	0.742	0.277	0.742	0.434	0.548	miRDIP medium confidence
PicTar	0.509	0.019	1	1	0.278	1	0.019	0.037	miRDIP Low Confidence
PicTar	0.509	0.019	1	1	0.273	1	0.019	0.037	miRDIP medium confidence
BCmicrO	0.508	0.991	0.026	0.734	0.5	0.734	0.991	0.843	miRDIP medium confidence
MirAncesTar	0.508	0.991	0.026	0.734	0.5	0.734	0.991	0.843	miRDIP medium confidence
BCmicrO	0.508	0.991	0.025	0.729	0.5	0.729	0.991	0.84	miRDIP Low Confidence
mirbridge	0.507	0.045	0.969	0.8	0.267	0.8	0.045	0.085	miRWalk2
mirbase	0.502	0.104	0.9	0.733	0.275	0.733	0.104	0.182	miRDIP Low Confidence
mirbase	0.501	0.104	0.897	0.733	0.269	0.733	0.104	0.182	miRDIP medium confidence
BCmicrO	0.5	1	0	0.761	0.761	1	0.864	0.761	miRDIP high confidence
RNAhybrid	0.497	0.994	0	0.734	0	0.734	0.994	0.845	miRWalk2
MirMAP	0.496	0.868	0.125	0.724	0.263	0.724	0.868	0.79	miRDIP Low Confidence
miRNAMap	0.496	0.118	0.875	0.724	0.263	0.724	0.118	0.203	miRWalk2
MirAncesTar	0.493	0.986	0	0.758	0	0.758	0.986	0.857	miRDIP high confidence
mirbase	0.488	0.157	0.818	0.733	0.234	0.733	0.157	0.259	miRDIP high confidence
MirMAP	0.485	0.868	0.103	0.724	0.222	0.724	0.868	0.79	miRDIP medium confidence
RNAhybrid	0.482	0.829	0.136	0.753	0.2	0.753	0.829	0.789	miRDIP high confidence
RNA22	0.482	0.113	0.85	0.667	0.266	0.667	0.113	0.194	miRDIP Low Confidence
RNA22	0.48	0.113	0.846	0.667	0.26	0.667	0.113	0.194	miRDIP medium confidence
MirSNP	0.477	0.104	0.85	0.647	0.264	0.647	0.104	0.179	miRDIP Low Confidence
MirSNP	0.475	0.104	0.846	0.647	0.258	0.647	0.104	0.179	miRDIP medium confidence
MBStar	0.473	0.629	0.318	0.746	0.212	0.746	0.629	0.682	miRDIP high confidence
miRTar2GO	0.468	0.571	0.364	0.741	0.211	0.741	0.571	0.645	miRDIP high confidence
MBStar	0.453	0.557	0.35	0.694	0.23	0.694	0.557	0.618	miRDIP Low Confidence
miRMap	0.451	0.809	0.094	0.713	0.15	0.713	0.809	0.758	miRWalk2
PITA	0.45	0.416	0.484	0.692	0.23	0.692	0.416	0.519	miRWalk2
MBStar	0.445	0.557	0.333	0.694	0.217	0.694	0.557	0.618	miRDIP medium confidence
RNA22	0.435	0.635	0.234	0.698	0.188	0.698	0.635	0.665	miRWalk2
MirSNP	0.428	0.129	0.727	0.6	0.208	0.6	0.129	0.212	miRDIP high confidence
