# Supplementary material for: Validation of human microRNA target pathways enables evaluation of target prediction tools
Source: Nucleic Acids Res. 2020 Dec 10;49(1):127–44. doi: 10.1093/nar/gkaa1161 (PMC7797041; doi:10.1093/nar/gkaa1161)
Supplement: gkaa1161_Supplemental_Files [file gkaa1161_supplemental_files.zip › Supplemental Table 22.xlsx]

## Sheet: Table S22
rules	support	confidence	coverage	lift	count
{miRanda} => {validated}	0.338843	0.863158	0.392562	1.17351	82
{miRWalk,miRanda} => {validated}	0.252066	0.884058	0.285124	1.20192	61
{miRanda,Targetscan} => {validated}	0.338843	0.863158	0.392562	1.17351	82
{miRanda,miRMap} => {validated}	0.256198	0.861111	0.297521	1.17072	62
{miRanda,RNAhybrid} => {validated}	0.338843	0.863158	0.392562	1.17351	82
{miRWalk,Microt4} => {validated}	0.285124	0.821429	0.347107	1.11677	69
{Microt4,Targetscan} => {validated}	0.280992	0.860759	0.326446	1.17025	68
{miRWalk,Microt4,RNAhybrid} => {validated}	0.285124	0.821429	0.347107	1.11677	69
{Microt4,RNAhybrid,Targetscan} => {validated}	0.280992	0.860759	0.326446	1.17025	68
