# Supplementary material for: Validation of human microRNA target pathways enables evaluation of target prediction tools
Source: Nucleic Acids Res. 2020 Dec 10;49(1):127–44. doi: 10.1093/nar/gkaa1161 (PMC7797041; doi:10.1093/nar/gkaa1161)
Supplement: gkaa1161_Supplemental_Files [file gkaa1161_supplemental_files.zip › Supplemental Table 4.xlsx]

## Sheet: TNF signaling
TNF-Signaling
Database	Pathway name	Accession	Number of genes	Target genes
Kyoto Encyclopedia of Genes and Genomes (KEGG)	TNF signaling pathway	hsa04668	45	AKT2,CASP10,CFLAR,CHUK,CREB1,CREB3L1,CREB3L2,CREB3L3,CREB5,CX3CL1,CXCL1,CXCL10,CXCL2,CXCL5,DNM1L,FOS,ICAM1,IKBKB,IKBKG,ITCH,JAG1,LIF,MAP2K1,MAP2K3,MAP3K14,MAP3K7,MAPK1,MAPK10,MAPK13,MAPK8,MMP14,NFKBIA,PIK3CB,PIK3CD,PIK3R2,PIK3R3,RPS6KA4,SOCS3,TAB1,TAB2,TAB3,TNFAIP3,TRAF1,TRAF3,VCAM1

## Sheet: TGFB signaling
TGFB-Signaling
Database	Pathway name	Identifier	Number of genes	Target genes
Kyoto Encyclopedia of Genes and Genomes (KEGG)	TGF-beta signaling pathway	hsa04350	32	ACVR1B,ACVR1C,ACVR2B,BMP6,BMP7,BMP8A,BMP8B,BMPR2,CHRD,E2F5,EP300,GDF5,IFNG,INHBB,MAPK1,MYC,PPP2R1A,PPP2R1B,ROCK1,RPS6KB1,SKP1,SMAD2,SMAD3,SMAD4,SMAD5,SMAD7,SMURF1,SP1,TGFB2,TGFB3,TGFBR1,TGFBR2

## Sheet: PD-related categories
PD-related categories
Database	Pathway name	Identifier	Number of genes	Target genes
Kyoto Encyclopedia of Genes and Genomes (KEGG)	Parkinson's Disease	hsa05012	22	ADCY5,COX7A2,CYCS,DRD2,GNAI2,GNAL,NDUFC2,PARK2,PRKACB,PRKX,SDHC,SLC18A1,SLC6A3,SNCA,TH,UBA1,UBE2G1,UBE2G2,UBE2J2,UBE2L3,UQCRB,UQCRQ
Kyoto Encyclopedia of Genes and Genomes (KEGG)	Dopaminergic synapse	hsa04728	57	ADCY5,AKT2,CACNA1A,CACNA1C,CALM3,CALML3,CALML5,CAMK2B,CLOCK,COMT,CREB1,CREB3L1,CREB3L2,CREB3L3,CREB5,DRD2,FOS,GNAI2,GNAL,GNAO1,GNAQ,GNAS,GNB3,GNG12,GNG2,GNG7,GRIA1,GRIA4,GRIN2A,GSK3B,ITPR1,ITPR2,ITPR3,KCNJ5,KIF5C,MAOA,MAPK10,MAPK13,MAPK8,PLCB1,PLCB4,PPP1CC,PPP2R1A,PPP2R1B,PPP2R3A,PPP2R5A,PPP2R5B,PPP2R5C,PPP2R5D,PRKACB,PRKCA,PRKCB,PRKX,SCN1A,SLC18A1,SLC6A3,TH
WikiPathways	Dopamine metabolism	WP2436	5	COMT,MAOA,NQO1,PRKACB,TH
WikiPathways	Dopaminergic Neurogenesis	WP2855	10	CDKN1C,EN2,LMX1B,NEUROD1,NR4A2,RET,SLC6A3,STAT3,TH,WNT1
WikiPathways	Parkinsons Disease Pathway	WP2371	15	ATXN2,CASP2,CCNE2,CYCS,MAPK13,PARK2,SLC6A3,SNCA,SYT11,TH,UBA1,UBE2G1,UBE2G2,UBE2J2,UBE2L3
Gene Ontology (GO) - Biological Process	dopamine biosynthetic process(6)	GO:0042416	8	CHRNA7,DAO,GCH1,NR4A2,SLC6A3,SNCA,TGFB2,TH
Gene Ontology (GO) - Biological Process	dopamine catabolic process(6)	GO:0042420	3	COMT,MAOA,SLC6A3
Gene Ontology (GO) - Biological Process	dopamine metabolic process(5)	GO:0042417	15	CHRNA7,CHRNB2,COMT,DAO,DRD2,GCH1,GRIN2A,MAOA,NR4A2,PARK2,PDE1B,SLC6A3,SNCA,TGFB2,TH
Gene Ontology (GO) - Biological Process	dopamine receptor signaling pathway(6)	GO:0007212	13	ADCY5,ARPP19,DRD2,GNAL,GNAO1,GNAQ,GNAS,GNG2,HMP19,HTT,NSG1,OPRM1,SLC9A3R1
Gene Ontology (GO) - Biological Process	dopamine secretion(6)&regulation of dopamine secretion(7)	GO:0014046	12	CHRNA4,CHRNB2,CNR1,CXCL12,DRD2,GDNF,HTR2A,KCNA2,PARK2,SLC18A1,SNCA,SNCG
Gene Ontology (GO) - Biological Process	dopamine transport(7)	GO:0015872	16	CHRNA4,CHRNB2,CNR1,CXCL12,DRD2,GDNF,HTR2A,KCNA2,PARK2,RAB3B,SLC18A1,SLC22A3,SLC6A3,SNCA,SNCG,TOR1A
Gene Ontology (GO) - Biological Process	dopaminergic neuron differentiation(7)	GO:0071542	6	HIF1A,NR4A2,RSPO2,TSHR,VEGFA,WNT1
Reactome - Pathways	Dopamine Neurotransmitter Release Cycle	R-HSA-212676	11	APBA1,CASK,PPFIA1,RIMS1,SNAP25,STX1A,STXBP1,SYN2,SYT1,UNC13B,VAMP2
Reactome - Pathways	Pink/Parkin Mediated Mitophagy	R-HSA-5205685	6	ATG5,MFN2,PARK2,TOMM22,TOMM70A,UBA52

## Sheet: PD-related categories Cut-off 1
PD-related categories
Database	Pathway name	Identifier	Number of genes	Target genes
Kyoto Encyclopedia of Genes and Genomes (KEGG)	Parkinson's Disease	hsa05012	104	ADCY5, ADORA2A, APAF1, ATP5A1, ATP5B, ATP5C1, ATP5D, ATP5E, ATP5F1, ATP5G1, ATP5G3, ATP5J, CASP3, CASP9, COX4I1, COX4I2, COX5A, COX6B1, COX6B2, COX6C, COX7A2, COX7A2L, COX7B, COX7B2, COX8C, CYC1, CYCS, DRD1, DRD2, GNAI1, GNAI2, GNAI3, GNAL, GPR37, HTRA2, LRRK2, NDUFA10, NDUFA12, NDUFA2, NDUFA4, NDUFA4L2, NDUFA5, NDUFA6, NDUFA7, NDUFA8, NDUFA9, NDUFB10, NDUFB11, NDUFB2, NDUFB4, NDUFB5, NDUFB6, NDU…
Kyoto Encyclopedia of Genes and Genomes (KEGG)	Dopaminergic synapse	hsa04728	125	ADCY5, AKT1, AKT2, AKT3, ARNTL, ARRB2, ATF2, ATF6B, CACNA1A, CACNA1B, CACNA1C, CACNA1D, CALM1, CALM2, CALM3, CALML3, CALML5, CALML6, CALY, CAMK2A, CAMK2B, CAMK2D, CAMK2G, CLOCK, COMT, CREB1, CREB3, CREB3L1, CREB3L2, CREB3L3, CREB5, DDC, DRD1, DRD2, DRD3, DRD5, FOS, GNAI1, GNAI2, GNAI3, GNAL, GNAO1, GNAQ, GNAS, GNB1, GNB2, GNB3, GNB4, GNB5, GNG10, GNG11, GNG12, GNG2, GNG3, GNG4, GNG5, GNG7, GNGT1,…
WikiPathways	Dopamine metabolism	WP2436	13	COMT, DDC, MAOA, MAOB, NQO1, PPP2CA, PPP2CB, PRKACA, PRKACB, PRKACG, SOD1, TH, TYR
WikiPathways	Dopaminergic Neurogenesis	WP2855	28	ALDH1A1, ASCL1, CDKN1C, DDC, EN1, EN2, FGF8, FOXA2, GBX2, GLI1, GLI2, LMX1A, LMX1B, MSX1, NEUROD1, NEUROG2, NKX2-2, NR4A2, OTX2, PITX3, RET, SLC18A2, SLC6A3, SOX2, STAT3, TGFB1, TH, WNT1
WikiPathways	Parkinsons Disease Pathway	WP2371	36	APAF1, ATXN2, CASP2, CASP3, CASP6, CASP7, CASP9, CCNE1, CCNE2, CYCS, DDC, GPR37, HTRA2, LRRK2, MAPK11, MAPK12, MAPK13, MAPK14, PARK2, PARK7, PINK1, SEPT5, SLC6A3, SNCA, SNCAIP, SYT11, TH, UBA1, UBA7, UBE2G1, UBE2G2, UBE2J1, UBE2J2, UBE2L3, UBE2L6, UCHL1
Gene Ontology (GO) - Biological Process	dopamine biosynthetic process(6)	GO:0042416	12	AGTR2, CHRNA7, DAO, DDC, GCH1, GPR37, NR4A2, PARK7, SLC6A3, SNCA, TGFB2, TH
Gene Ontology (GO) - Biological Process	dopamine catabolic process(6)	GO:0042420	5	COMT, DBH, MAOA, MAOB, SLC6A3
Gene Ontology (GO) - Biological Process	dopamine metabolic process(5)	GO:0042417	32	AGTR2, ATP7A, CHRNA7, CHRNB2, COMT, DAO, DBH, DDC, DRD1, DRD2, DRD3, GCH1, GPR37, GRIN2A, HPRT1, HTR1A, MAOA, MAOB, NPR1, NR4A2, PARK2, PARK7, PDE1B, PNKD, SLC6A3, SNCA, SNCAIP, SNCB, SPR, TACR3, TGFB2, TH
Gene Ontology (GO) - Biological Process	dopamine receptor signaling pathway(6)	GO:0007212	30	ADCY5, ADCY6, ARPP19, CALY, CAV2, DRD1, DRD2, DRD3, DRD5, DTNBP1, FLNA, GNA11, GNA14, GNA15, GNAL, GNAO1, GNAQ, GNAS, GNB1, GNG2, HMP19, HRH2, HTT, KLF16, LRRK2, NSG1, OPRM1, PALM, RGS9, SLC9A3R1
Gene Ontology (GO) - Biological Process	dopamine secretion(6)&regulation of dopamine secretion(7)	GO:0014046	18	CHRNA4, CHRNA6, CHRNB2, CNR1, CXCL12, DRD2, DRD3, DTNBP1, GDNF, HTR2A, KCNA2, NPY2R, OPRK1, PARK2, PINK1, SLC18A1, SNCA, SNCG
Gene Ontology (GO) - Biological Process	dopamine transport(7)	GO:0015872	28	CHRM5, CHRNA4, CHRNA6, CHRNB2, CNR1, CXCL12, DRD1, DRD2, DRD3, DTNBP1, GDNF, HTR2A, KCNA2, NPY2R, OPRK1, PARK2, PARK7, PINK1, RAB3B, SLC18A1, SLC18A2, SLC22A1, SLC22A2, SLC22A3, SLC6A3, SNCA, SNCG, TOR1A
Gene Ontology (GO) - Biological Process	dopaminergic neuron differentiation(7)	GO:0071542	15	DMRTA2, FGF8, FOXA2, HIF1A, LMX1A, NR4A2, PHOX2A, PHOX2B, PITX3, RAC1, RSPO2, TSHR, VEGFA, WNT1, WNT5A
Reactome - Pathways	Dopamine Neurotransmitter Release Cycle	R-HSA-212676	23	APBA1, BZRAP1, CASK, CPLX1, LIN7A, LIN7B, LIN7C, PPFIA1, PPFIA2, PPFIA3, PPFIA4, RAB3A, RIMS1, SLC18A2, SNAP25, STX1A, STXBP1, SYN1, SYN2, SYN3, SYT1, UNC13B, VAMP2
Reactome - Pathways	Pink/Parkin Mediated Mitophagy	R-HSA-5205685	20	ATG12, ATG5, MAP1LC3A, MAP1LC3B, MFN1, MFN2, PARK2, PINK1, RPS27A, SQSTM1, TOMM20, TOMM22, TOMM40, TOMM5, TOMM6, TOMM7, TOMM70A, UBA52, UBC, VDAC1
