# Supplementary material for: Validation of human microRNA target pathways enables evaluation of target prediction tools
Source: Nucleic Acids Res. 2020 Dec 10;49(1):127–44. doi: 10.1093/nar/gkaa1161 (PMC7797041; doi:10.1093/nar/gkaa1161)
Supplement: gkaa1161_Supplemental_Files [file gkaa1161_supplemental_files.zip › Supplemental Table 5.xlsx]

## Sheet: Table S5
Databse	Pathway	miRWalk	Microt4	miRanda	mirbridge	miRDB	miRMap	miRNAMap	Pictar2	PITA	RNA22	RNAhybrid	Targetscan6	TargetScan7	SUM (ex TS7)
Kyoto Encyclopedia of Genes and Genomes (KEGG)	Dopaminergic synapse	1	1	1	1	1	1	1	1	1	1	1	1	1	12
Kyoto Encyclopedia of Genes and Genomes (KEGG)	TNF signaling pathway	1	1	1	1	0	1	1	1	1	1	1	1	1	11
Kyoto Encyclopedia of Genes and Genomes (KEGG)	TGF-beta signaling pathway	1	1	1	0	1	1	1	1	1	1	1	1	1	11
WikiPathways	Parkinsons Disease Pathway	1	1	1	0	1	1	1	0	1	1	1	1	1	10
Reactome - Pathways	Dopamine Neurotransmitter Release Cycle	1	1	1	0	0	1	1	1	1	1	1	1	1	10
WikiPathways	Dopaminergic Neurogenesis	1	1	1	0	0	1	0	1	1	1	1	1	1	9
Gene Ontology (GO) - Biological Process	dopamine metabolic process(5)	1	1	1	0	0	1	1	0	1	1	1	1	1	9
Gene Ontology (GO) - Biological Process	dopamine biosynthetic process(6)	1	1	1	0	0	1	0	0	1	1	1	1	1	8
Gene Ontology (GO) - Biological Process	dopamine receptor signaling pathway(6)	1	0	1	0	0	1	1	0	1	1	1	1	1	8
Gene Ontology (GO) - Biological Process	dopamine secretion(6)&regulation of dopamine secretion(7)	1	1	1	0	0	1	0	0	1	1	1	1	1	8
Gene Ontology (GO) - Biological Process	dopamine transport(7)	1	1	1	0	0	1	0	0	1	1	1	1	1	8
Kyoto Encyclopedia of Genes and Genomes (KEGG)	Parkinson's Disease	1	1	1	0	0	1	0	0	0	1	1	1	1	7
Gene Ontology (GO) - Biological Process	dopaminergic neuron differentiation(7)	1	0	0	0	0	0	1	1	1	1	1	1	1	7
WikiPathways	Dopamine metabolism	1	1	0	0	0	1	0	0	0	1	1	1	1	6
Reactome - Pathways	Pink/Parkin Mediated Mitophagy	1	0	0	0	0	1	0	0	0	1	1	0	0	4
Gene Ontology (GO) - Biological Process	dopamine catabolic process(6)	1	0	0	0	0	0	0	0	0	1	0	1	1	3
