# Supplementary material for: Validation of human microRNA target pathways enables evaluation of target prediction tools
Source: Nucleic Acids Res. 2020 Dec 10;49(1):127–44. doi: 10.1093/nar/gkaa1161 (PMC7797041; doi:10.1093/nar/gkaa1161)
Supplement: gkaa1161_Supplemental_Files [file gkaa1161_supplemental_files.zip › Supplemental Table 6.xlsx]

## Sheet: TNF & TGFB target gene clones
TNF signaling
#	target gene	# plasmid	name	sequence	restriction sites	# nt
1	AKT2	1	pMIR-AKT2	GACTAGTCTGAGCGTTTGGTTAGAACCCTGTTCAGCTTGGGGTCAGCCCTCCCCTAGTCACTGCCCTTTAGCCTGGATGTGTCTGGGCCCCTGCACTTCCCGTGCTTGAGTCACGTGGCTGCATGGCCGGGCGCTGGCCGGATGGAACACCTCCCCCAGCAAGGGACCAGGGACCAGAGCCCTGGCCTGCCCTGCTGAGCCCTGCTGTGCAGAGGGCCTGGCACAGATGAATTTGAGATTTTGCCGCAAGGTGTTAGCACTTCACACCCATTGAGTCTTTGAGATTTTAAGTGAATGTAAGCAGAAAAAGTCAGATCCAATTTACAGAAATCAGAGTTAGCTACAGCTAGGACTCGTTTGGTTGGGGTTTTTTAGTTTGTCTTTCTAAAGTCATGTGGA…	SpeI/SacI	489
2	CASP10	1	pMIR-CASP10	GACTAGTGTCATGTGGATTTGAATGTAGCTTGACAGAGGGAATGTCTAATCTATATTGACAGGGCAGGAACACCGTCATCTTAGACAAACACCGCCACTTTAAGTTCCAGTTCCCTTTCTAGCCTCATGCATTTCAAGGAAATCACTTCTTTTCTAACAGCGAGCAGCCAGAAAGAGAAGAGAGTAAAATACAGATAAGACAGCTCTGGCATAGAGGGAGGTGGGGGGGTGGGGGAAGTCTCTTGGGTAACTGCCAAACTTTGCCTTCATACAATGGGTTCCAGGAAAACAATGAGCCTTAATAAGCACATTCCTTTCCCTTCAGGTGCACTAAGTGGGGAAGCTAAAAGCAGACTGGAGGGGGGTGGGGTGTACCTACAGCTGCAGAAATATTGTATG…	SpeI/SacI	490
3	CFLAR	1	pMIR-CFLAR	GACTAGTCTTGGGTGTTTCTCACAGAGGGTGATTTGGCAGGGTCACAGGACAATAGTGGAGGGAAGGTCAGCAGATAAACAAGTGAACAAAGGTCTCTGGTTTTCCTAGGCAGAGGACCCTGCGGCCTTCCGCAGTGTTTGTGTCCCTGGGTACTTGAGATTAGGGAGTGGTGATGACTCTTAAGGAGCATGCTGCCTTCAAGCATCTGTTTAACAAAGCACATCTTGCACTGCCCTTAATCCATTTAACCCTGAGTGGACACAGCACATGTTTCAGAGAGCACAGGGTTGGGGGTAAGGTCATAGATCAACAGCATCCTAAGGCAGAAGAATTTTTCTTAGTACAGAACAAAATGAAGTCTCCCATGTCTACTTCTTTCTACACAGACACAGCAACAA…	SpeI/SacI	490
4	CREB1	2	pMIR-CREB1_1	GACTAGTGATTTAAATTTTCACCTGTTAAGGTGGAAAATGGACTGGCTTGGCCACAACCTGAAAGACAAAATAAACATTTTATTTTCTAAACATTTCTTTTTTTCTATGCGCAAAACTGCCTGAAAGCAACTACAGAATTTCATTCATTTGTGCTTTTGCATTAAACTGTGAATGTTCCAACACCTGCCTCCACTTCTCCCCTCAAGAAATTTTCAACGCCAGGAATCATGAAGAGACTTCTGCTTTTCAACCCCCACCCTCCTCAAGAAGTAATAATTTGTTTACTTGTAAATTGATGGGAGAAATGAGGAAAAGAAAATCTTTTTAAAAATGATTTCAAGGTTTGTGCTGAGCTC	SpeI/SacI	356
5			pMIR-CREB1_2	GACTAGTGATGTCATAAAACACGTGTTCACTGAAAGGACAATAAGACTATATACCTTCTCAGGTCCCCTTGCAATTCTAAAACTCTGTGATCATATAAATTGGAAGGAAAGGGGAGGGGATATGGTTAATCTTTGCTTAAGCTGTAAGAATAAAAAAGTTATCTCCTATACTATTAACTTCTGAAATAAGTTCTGAGACGAGACATCTGAAAATAAGCAGCTGCATTATTTGTATGTTTCTTCACTGCCAAGATGTGTTCAAGCCTGCTATACCTGCCATTGTATTGGAAGGCTTAATGAATTTCATTTATTTTCTGCAACAACGATTACAGAATTTATTGCACAAAATGAGACATTTTGAGAGTGATATTAATTACATGAGGGACAATAGGCATGAAC…	SpeI/SacI	489
6	CREB3L2	1	pMIR-CREB3L2	GACTAGTCAGCTTTTCCTCTTTGCCACTGGATCTTCATGGAGACATGGGCAAGCATTAGTGGCTTCAGATTGGAGACCAGCCTGGGACTTCCCTGCAGTGAGAGAGCATCTCCCCCTGGTCCATGCCCCTCCTGTGCAGAAGGGAGCCTGCATCCCTCCCTTCCTTTCTCTTACTGCCATAGGAAATTATTTTAGGGGTTGGAGGTGGGACAAGCAGGCTTGTTTCCACCAATAGTGCCAAAAAGATATTGCCTAATGTGCACCTGTGAGGTGTAACCCCCCGCTTTGGAGACGAGATGGCTCTTGTTCAGTCAAGACCCCAGACTCTGGCCACAAAAATGCCATAATGCCTGTTGGTATTTGGCAAAGCACTGACCCGTGTCCTCCGTTGCTCGCACT…	SpeI/SacI	489
7	CREB5	1	pMIR-CREB5	GACTAGTGAAAGATACATTGGTCAAATCCAACACTTGGCTTATCAATATTAAGTCTTTTACCTAAAGGCCCAGCCGTCACCAGACAACAGAATAATCAATCTGCCTGAAAATCCCTCCTCCTTGTCCTACACTTTTTGCCTGTTTGGGAGAATATCTTTGTACTCCATTCTCCTCCCTCAGCCAGTTACTGGGTCACCCATCCATGTGTTCATGAATCAATCATCACGGCCTGCAGAGCACCTGTCCTAAGGAGGGAAAATCCTGTCACACTGCCTCTCCCCATTCGTGTGTGGTTTTCTTGATCGGTGAGATCTGTCTCTGAAGTCACTGCCAGCCTCCCTGGGAACGTCTATAGTGCCTCCCCTGCCTTATGTGATGGGAGTTAACAACTCAGATAA…	SpeI/SacI	490
8	DNM1L	2	pMIR-DNM1L_1	GACTAGTGAGAACTATGTAATACTGAGACTTTGTTGACTCAAAACTTGCTAGTTACTGCCTACCTGAGTAGAATCTTATTTATGAACTCCTGTGTATTGCAATGGTATGAATCTGCTCATGTGGAGACTGGCTATAAACTGAAAAGTGTATTCCAAATTGCAGAACACATCACACATTTAATCCAAATAATAAATGGCTGTTTCTAAAGTTTCCCAGTATATATAAAATACATCAAGTCTGTCTTGTGACAGTTTCATCTGAACTTAACTTAAAAACAACTGTTAATGTTCTAGTTGTGCAAAGCAGTTTGCCTGTGGATAAGATGACCTGTGTAATAATCTTTGTTAGTAGTCTTAAAGCTGCTGCCATAGTCCTCCAAGAAGAAAGCACCAAGACAA…	SpeI/SacI	490
9			pMIR-DNM1L_2	ACTAGTACCATCTTGACAGAGGATACATGCTCCCAAAACGTTTGTTACCACACTTAAAAATCACTGCCATCATTAAGCATCAGTTTCAAAATTATAGCCATTCATGATTTACTTTTTCCAGATGACTATCATTATTCTAGTCCTTTGAATTTGTAAGGGGAAAAAAAACAAAAACAAAAACTTACGATGCACTTTTCTCCAGCACATCAGATTTCAAATTGAAAATTAAAGACATGCTATGGTAATGCACTTGCTAGTACTACACACTTTGTACAACAAAAAACAGAGGCAAGAAACAACGGAAAGAGAAAAGCCTTCCTTTGTTGGCCCTTAAACTGAGTCAAGATCTGAAATGTAGAGATGATCTCTGACGATACCTGTATGTTCTTATTGTGTAAA…	SpeI/SacI	491
10	FOS	1	pMIR-FOS	GACTAGTGGGGGCAGGGAAGGGGAGGCAGCCGGCACCCACAAGTGCCACTGCCCGAGCTGGTGCATTACAGAGAGGAGAAACACATCTTCCCTAGAGGGTTCCTGTAGACCTAGGGAGGACCTTATCTGTGCGTGAAACACACCAGGCTGTGGGCCTCAAGGACTTGAAAGCATCCATGTGTGGACTCAAGTCCTTACCTCTTCCGGAGATGTAGCAAAACGCATGGAGTGTGTATTGTTCCCAGTGACACTTCAGAGAGCTGGTAGTTAGTAGCATGTTGAGCCAGGCCTGGGTCTGTGTCTCTTTTCTCTTTCTCCTTAGTCTTCTCATAGCATTAACTAATCTATTGGGTTCATTATTGGAATTAACCTGGTGCTGGATATTTTCAAATTGTATCT…	SpeI/SacI	491
11	ITCH	1	pMIR-ITCH	GACTAGTGCCAAGAATAAGCAGCAGAACCCTGTTCCATATGGAAAAAAGAAAAACAATTTTTTGTCCCTAATGTTCTTCCTTTTACATCCTGGAACAACAATAAAAACATTTTTTTAAACTTGTCTACTGTAAGATACTGCCATCATAAAGCAGAGACTTACATGAGTGAAAGGGTTGCCTCATCAAGCAGCTCAGTGTAAATGGGGAGGCTAGGCTCTCCCCAGCCCTATGGTTTTTTTATTTCATGTACCCCAGGAAATACTGTGTGGTTTCTAAAAGCCCTGGTTGTTAAAAGTAGGGACTCTGCCTTTTTGTTGGTAGGGAGAAAAAACGCTATTGCTTTGTCTTACAGAGCGAATGTCTGCCAACTACCCGTTCATTATATAAGTCTGAACTTG…	SpeI/SacI	489
12	LIF	1	pMIR-LIF	GACTAGTCTGAGAGCAGGGGAGGGAAGGAGGCAGCAGAGTTGGGGCAGCTGCTCAGAGCAGTGTTCTGGCTTCTTCTCAAACCCTGAGCGGGCTGCCGGCCTCCAAGTTCCTCCGACAAGATGATGGTACTAATTATGGTACTTTTCACTCACTTTGCACCTTTCCCTGTCGCTCTCTAAGCACTTTACCTGGATGGCGCGTGGGCAGTGTGCAGGCAGGTCCTGAGGCCTGGGGTTGGGGTGGAGGGTGCGGCCCGGAGTTGTCCATCTGTCCATCCCAACAGCAAGACGAGGATGTGGCTGTTGAGATGTGGGCCACACTCACCCTTGTCCAGGATGCAGGGACTGCCTTCTCCTTCCTGCTTCATCCGGCTTAGCTTGGGGCTGGCTGCATTCCCC…	SpeI/SacI	489
13	MAP2K3	2	pMIR-MAP2K3_1	GACTAGTGGGCTGGGCCTCGGACCCCACTCCGGCCCTCCAGAGCCCCACAGCCCCATCTGCGGGGGCAGTGCTCACCCACACCATAAGCTACTGCCATCCTGGCCCAGGGCATCTGGGAGGAACCGAGGGGGCTGCTCCCACCTGGCTCTGTGGCGAGCCATTTGTCCCAAGTGCCAAAGAAGCAGACCATTGGGGCTCCCAGCCAGGCCCTTGTCGGCCCCACCAGTGCCTCTCCCTGCTGCTCCTAGGACCCGTCTCCAGCTGCTGAGATCCTGGACTGAGGGGGCCTGGATGCCCCCTGTGGATGCTGCTGCCCCTGCACAGCAGGCTGCCAGTGCCTGGGTGGATGGGCCACCGCCTTGCCCAGCCTGGATGCCATCCAAGTTGTATATTTTTTT…	SpeI/SacI	490
14	MAP3K14	2	pMIR-MAP3K14_1	GACTAGTCCCTGCCCTCCACCGCCGGCTCCACACTGCCGGAAGCAGCCTTCCTGCTCGGTGCACGATGCTGCCCTGAAACACAGGCTCAGCCGTTCCCAGGGATCTGCCAGCCCCCGGCTCAGCAGTGGGACCAGGGCCTCGCAGCAGCAAGGTGGGGGCAAGCAGAATGCCTCCCAGGATTTCACACCTGAGCCCTGCCCCACCCTGCTGAGAAAACACTCCGCCACGTGAAGAGACAGAGGAGGATGGCAGGAGTTACCTCGGGAAACAAACAGGATCTTCTCTGCCCTGCTCCAGTCGAGTTGGCCTGACCCGCTTGGATCAGTGACCATTTGCTGGCAGACAGGGGAGAGCAGCTTCCAGCCTGGGTCAGAAGGGGTGGGCGAGCCCCTCGGCCC…	SpeI/SacI	490
15			pMIR-MAP3K14_2	GACTAGTGGTGTGTAAGTGAAGTGGTTCTCAGTCCCCAGACATGTGCCCCTTTGCTGCTGGCTACCACTCTTCCCCAGAGCAGCAGGCCCCGAGCCCCTTCAGGCCCAGCACTGCCCCAGACTCGCTGGCACTCAGTTCCCTCATCTGTAAAGGTGAAGGGTGATGCAGGATATGCCTGACAGGAACAGTCTGTGGATGGACATGATCAGTGCTAAGGAAAGCAGCAGAGAGAGACGCTCCGGCGCCCCAGCCCCACTATCAGTGTCCAGCGTGCTGGTTCCCCAGAGCACAGCTCAGCATCACACTGACACTCACCCTGCCCTGCCCCTGGCCAGAGGGTACTGCCGACGGCACTTTGCACTCTGATGACCTCAAAGCACTTTCATGGCTGCCCTCTG…	SpeI/SacI	489
16	MAP3K7	1	pMIR-MAP3K7	GACTAGTCTCTGGGACCGTTACATTTTGAAATATGCAAAGAAAGACTTTTTTTTTAAGGAAAGGAAAACCTTATAATGACGATTCATGAGTGTTAGCTTTTTGGCGTGTTCTGAATGCCAACTGCCTATATTTGCTGCATTTTTTTCATTGTTTATTTTCCTTTTCTCATGGTGGACATACAATTTTACTGTTTCATTGCATAACATGGTAGCATCTGTGACTTGAATGAGCAGCACTTTGCAACTTCAAAACAGATGCAGTGAACTGTGGCTGTATATGCATGCTCATTGTGTGAAGGCTAGCCTAACAGAACAGGAGGTATCAAACTAGCTGCTATGTGCAAACAGCGTCCATTTTTTCATATTAGAGGTGGAACCTCAAGAATGACTTTATTCTTG…	SpeI/SacI	490
17	MAPK10	2	pMIR-MAPK10_1	GACTAGTGTGATGGAACACACACACACGCAGACACACACACACACACAAATGCAGACACACAACATCAAGAAAACAGCAAGGGAGAGAATCCAAGCCTAAAATTAAATAAATCTTTCAGCCTGCTTCTTCCCCAGGGTTCTGTATTGCAGCTAAGCTCAAATGTATATTTAACTTCTAGTTGCTCTTGCTTTGGTCTTCTTCCAATGATGCTTACTACAGAAAGCAAATCAGACACAATTAGAGAAGCCTTTTCCATAAAGTGTAATTTTAATGGCTGCAAAACCGGCAACCTGTAACTGCCCTTTTAAATGGCATGACAAGGTGTGCAGTGGCCCCATCCAGCATGTGTGTGTCTCTATCTTGCATCTACCTGCTCCTTGGCCTAGTCAGATGGATGT…	SpeI/SacI	490
18			pMIR-MAPK10_2	GACTAGTGTTTTGTACTGCAGTAGATGTAAGAGCAATAACTCTGCCCATAAATTTACTGCTGCCAAATAGTTTTAGCAATATGAGTTTGTCTTAAAAGCCATGAAGCATTAATGTCAATGTTTAGCAAAATCTCCAGAATTTAGCTTAAATTAAATTAAATGAAAGTGCTTTCCTGAGCACTTAAGGAGGCACTGTGAAACATCTTGGTTATGTACAAGGCAATACCAAGGTGATCTCAGCAATAATCAGGCTTCCCTTCTTATTCACTTCGAAGTATCCATCACAGTTATTTGCACTCTGACCATGTTGGTGCTCACTAGAGTGGTGATATTTCACCTGAAGAAGTGAAAGACAGGAAGTGGATGGTTGATGAGTGTGAACTGATTGGCAAATAGAAT…	SpeI/SacI	489
19	RPS6KA4	1	pMIR-RPS6KA4	GACTAGTGGGTTTGGGGGGCCCTCTCCCAGGACACTGCCTCTTCTGGGCAGAAGGCCCCTCCAGGGGGACTGCTCCAACAGGAAAGAGCCCCTCCCCCACTTCTAAGCACTGAGTTAGGAGTGCTAACTCCTAAACTGGGACCCCCTACCCTGTTCTCCCCTGAGGCCCCGTTCCTGGGAGGGGCACCCCTCAACTGTCACTTTATGGACTGTCTGTGCAATTACGTCCACCAAAGACCCGTGTTGGGGGTACTGAAGGAGAGGCCCTGGGGGACCCTCTGAAGCATTTCTGCCTCACTTTATGTCATCTGCTTCTCCCCTGTTGGGGCTAAGGAAGGAGATAGGTGGCTCCTAAAAGAGGAGGCCATCTTCTCACCCACCCCTTCCTCTTTGGCACAG…	SpeI/SacI	490
20	SOCS3	2	pMIR-SOCS3_1	GACTAGTGGGAGAGGGGACGCAGGCCCCTCTCCTCCGTGGCACATGGCACAAGCACAAGAAGCCAACCAGGAGAGAGTCCTGTAGCTCTGGGGGGAAAGAGGGCGGACAGGCCCCTCCCTCTGCCCTCTCCCTGCAGAATGTGGCAGGCGGACCTGGAATGTGTTGGAGGGAAGGGGGAGTACCACCTGAGTCTCCAGCTTCTCCGGAGGAGCCAGCTGTCCTGGTGGGACGATAGCAACCACAAGTGGATTCTCCTTCAATTCCTCAGCTTCCCCTCTGCCTCCAAACAGGGGACACTTCGGGAATGCTGAACTAATGAGAACTGCCAGGGAATCTTCAAACTTTCCAACGGAACTTGTTTGCTCTTTGATTTGGTTTAAACCTGAGCTGGTTGTGGA…	SpeI/SacI	490
21			pMIR-SOCS3_2	GACTAGTGGGAATGTCAGCCCAGTAAGTATTGGCCAGTCAGGCGCCTCGTGGTCAGAGCAGAGCCACCAGGTCCCACTGCCCCGAGCCCTGCACAGCCCTCCCTCCTGCCTGGGTGGGGGAGGCTGGAGGTCATTGGAGAGGCTGGACTGCTGCCACCCCGGGTGCTCCCGCTCTGCCATAGCACTGATCAGTGACAATTTACAGGAATGTAGCAGCGATGGAATTACCTGGAACAGTTTTTTGTTTTTGTTTTTGTTTTTGTTTTTGTGGGGGGGGGCAACTAAACAAACACAAAGTATTCTGTGTCAGGTATTGGGCTGGACAGGGCAGTTGTGTGTTGGGGTGGTTTTTTTCTCTATTTTTTTGTTTGTTTCTTGTTTTTTAATAATGTTTACAAT…	SpeI/SacI	490
22	TRAF1	1	pMIR-TRAF1	GACTAGTGTGTATGGTTTGGGAGTTGTTTGTACTGAGCCAGGTTTGAAAAGGCCATTGCTGAGTTTGAGGTGGTGCCACCAGTTTTGCAGGTGGCATCAGAGGCTGGCATGCTGGCAGGAACATCCCCTCTTAGCCCCAGTCTTCTCTTTTCTATAATGAGACCCACCCCAGCTTGCCTCCCTCCCTGGCTTCTCTGACCCTCAAAGGAGATGCCACGCAGGACAGACTGGAGAGAGAAGCCTGGGCAATACTGCCCGCCTGTCATGGCCTGGTGGTGGCCCACACCTATCTTCTCACCTTGGAGGCCACACCCAACTTTCCAAAGACCCTGAGACAAGTCAGGACCCTACTACTCTCCCCTGCTGCTTTCCTGACAGCTTACTCTTCCTCCACCTGCT…	SpeI/SacI	490
23	TRAF3	1	pMIR-TRAF3	GACTAGTCTCTGAGCATTCCAGAGACCGCTGCTCGGGGGCCTGCCCAGGCTGACCAACGGGCGCTCCTGACCACCACCCTGGCGGGAAGGGTGGCCACGGGGCCCGTCGTCCCAGCCTGTGCCTGCCCAGATGGCATTTTCTCAACTCACTGTTTACTGTCTCTCAGTGTCCAACTGTGATTAGAAGCCTGGAGCCTGCCCCCTGCACCCCTTTTGCTATGCACCACGCTTCATGGTGCTCTTACCACTGATGGGTGCTACACGCGACGGGTGCTTCTTAGGCAAAACCAATGTGTGCGAACTGTCACACCTGTGCCACTCGCCCACAAGCCGCGCCCACAATTGGCCAGCTGGGCCGTGCACGTCAGACTGCCTGCCTCGGCTCTCCCCGTGGCCGCG…	SpeI/SacI	490
24	TNFRSF8	1	pMIR-TNFRSF8	GACTAGTCTGGGAGGCCAGGATGGCACTGTTGGCACCGAGGTTGGGGGCAGAGGCCCATCTGGCCTGAACTGAGGCTCCAGCATCTAGTGGTGGACCGGCCGGTCACTGCAGGGGTCTGGTGGTCTCTGCTTGCATCCCCAACTTAGCTGTCCCCTGACCCAGAGCCTAGGGGATCCGGGGCTTGTACAGAAGAGACAGTCCAAGGGGACTGGATCCCAGCAGTGATGTTGGTTGAGGCAGCAAACAGATGGCAGGATGGGCACTGCCGAGAACAGCATTGGTCCCAGAGCCCTGGGCATCAGACCTTAACCACCAGGCCCACAGCCCAGCGAGGGAGAGGTCGTGAGGCCAGCTCCCGGGGCCCCTGTAACCCTACTCTCCTCTCTCCCTGGACCTCA…	SpeI/SacI	490
25	TNFRSF9	1	pMIR-TNFRSF9	GACTAGTCAGTCTCCTGAGTAGCTGGAACTACAAGGAAGGGCCACCACACCTGACTAACTTTTTTGTTTTTTGTTTGGTAAAGATGGCATTTCACCATGTTGTACAGGCTGGTCTCAAACTCCTAGGTTCACTTTGGCCTCCCAAAGTGCTGGGATTACAGACATGAACTGCCAGGCCCGGCCAAAATAATGCACCACTTTTAACAGAACAGACAGATGAGGACAGAGCTGGTGATAAAAAAAAAAAAAAAAAAGCATTTTCTAGATACCACTTAACAGGTTTGAGCTAGTTTTTTTGAAATCCAAAGAAAATTATAGTTTAAATTCAATTACATAGTCCAGTGGTCCAACTATAATTATAATCAAAATCAATGCAGGTTTGTTTTTTGGTGCTAATAT…	SpeI/SacI	490
26	TNFRSF10D	1	pMIR-TNFRSF10	GACTAGTCCTCAGTAATCGTTTTAGCTTCTTTCCAGCAAACTCTTCTCCACAGTAGCCCAGTCGTGGTAGGATAAATTACGGATATAGTCATTCTAGGGGTTTCAGTCTTTTCCATCTCAAGGCATTGTGTGTTTTGTTCCGGGACTGGTTTGGCTGGGACAAAGTTAGAACTGCCTGAAGTTCGCACATTCAGATTGTTGTGTCCATGGAGTTTTAGGAGGGGATGGCCTTTCCGGTCTTCGCACTTCCATCCTCTCCCACTTCCATCTGGCGTCCCACACCTTGTCCCCTGCACTTCTGGATGACACAGGGTGCTGCTGCCTCCTAGTCTTTGCCTTTGCTGGGCCTTCTGTGCAGGAGACTTGGTCTCAAAGCTCAGAGAGAGCCAGTCCGGTCCC…	SpeI/SacI	486
27	TNFRSF14	1	pMIR-TNFRSF14	GACTAGTCCCAGAGTCCTGAGGAGGAGCGCCAGTTGCCCCTCGCTCACAGACCACACACCCAGCCCTCCTGGGCCAGCCCAGAGGGCCCTTCAGACCCCAGCTGTCTGCGCGTCTGACTCTTGTGGCCTCAGCAGGACAGGCCCCGGGCACTGCCTCACAGCCAAGGCTGGACTGGGTTGGCTGCAGTGTGGTGTTTAGTGGATACCACATCGGAAGTGATTTTCTAAATTGGATTTGAATTCGGCTCCTGTTTTCTATTTGTCATGAAACAGTGTATTTGGGGAGATGCTGTGGGAGGATGTAAATATCTTGTTTCTCCTCAAACTGTCACCTCCCGGTGTTTCTTGCTGAACAAGGAGTTCCAGGATGGCTGCTGGGCTGTTCGGGGGACCCCTGCC…	SpeI/SacI	440
28	TNFSF14	1	pMIR-TNFSF14	GACTAGTGGAGACTGATCATCGGGACTCATCATGAAGAGCCCAGCCCCACCCCACATACTCAGATCCCACCCACAGACTGGTGGCCACACCTCAGCCTGGTCACAAAGAGTTACACTCAGATACATGAGCACGGCAGCGTGCTCATAACTGTTTAACAACCAGCTGTCCTGGGAGGGGGACAGCTTTGTAATGTTTGCCAATTTCCATGGTGTAAATGCTACCACCATGGCTGATTTCATCACTGCCAAGCATAGACATCCCTAATAGGACACCACGGATCTGTCCCCGGCATCCGGCCCAGGGCCTGGCACAAAGCATGCTCTAGGGAAATGCTTGCTGATTGAAAGGAAGGAAGAATGACTCTACAGTCACACCTATGGCATCCCACAAAATCTGTC…	SpeI/SacI	490
29	TRAF4	1	pMIR-TRAF4	GACTAGTGGCACAGCAGGGGAGCCCTGATTTTTAATAAATCCGGAATTGTATTTATTAATTTGCTTCCAGCCTGACTTACCTGGGTTGGTTAGGTCCCTGGGAGGCTCAACCAAACTGAAGGCAAAGAAAGGACCAGTCAGAGAAGGGCCGCTGCCTGGGTCTGGCCCCAGGATCCAGCTTACCTGCTGGCTCGCCCTCTGATGGACGCCGGGAAAACTGCATCGGGCTTTGTGTGGAAGACGGTCCCTGCCACTGCCCTCTGCCGATGAAATGCGGGAAGTGTATGGCCTAGATGTTTCATAAGGCTGGAGTCCCTGGTCAGCCCCACCAGATTAGTGCTTCTACCCTAGGCAGGGCTTTCTTGGTCTAATGGTAATAAGCACCGACACTGCTAAGCA…	SpeI/SacI	490
30	VCAM1	1	pMIR-VCAM1	GACTAGTCTAATGCTTGATATGTTCAACTGGAGACACTATTTATCTGTGCAAATCCTTGATACTGCTCATCATTCCTTGAGAAAAACAATGAGCTGAGAGGCAGACTTCCCTGAATGTATTGAACTTGGAAAGAAATGCCCATCTATGTCCCTTGCTGTGAGCAAGAAGTCAAAGTAAAACTTGCTGCCTGAAGAACAGTAACTGCCATCAAGATGAGAGAACTGGAGGAGTTCCTTGATCTGTATATACAATAACATAATTTGTACATATGTAAAATAAAATTATGCCATAGCAAGATTGCTTAAAATAGCAACACTCTATATTTAGATTGGAGCTCG	SpeI/SacI	339
TGFB signaling
31	ACVR1B	1	pMIR-ACVR1B	GACTAGTGTCCCGCGAAACCCGGTGCATCTGGCACGTGGCCAGGAGCCATGACAGGGGCGCTTGGGAGGGGCCGGAGGAACCGAGGTGTTGCCAGTGCTAAGCTGCCCTGAGGGTTTCCTTCGGGGACCAGCCCACAGCACACCAAGGTGGCCCGGAAGAACCAGAAGTGCAGCCCCTCTCACAGGCAGCTCTGAGCCGCGCTTTCCCCTCCTCCCTGGGATGGACGCTGCCGGGAGACTGCCAGTGGAGACGGAATCTGCCGCTTTGTCTGTCCAGCCGTGTGTGCATGTGCCGAGGTGCGTCCCCCGTTGTGCCTGGTTCGTGCCATGCCCTTACACGTGCGTGTGAGTGTGTGTGTGTGTCTGTAGGTGCGCACTTACCTGCTTGAGCTTTCTGTG…	SpeI/SacI	489
32	ACVR1C	1	pMIR-ACVR1C	GACTAGTGCTTTTGACAAACTAAGCCATTATGCTATTAGTTTGGAATATAATACTACAGCAAAATTAGGTAACAATCCCTATTTTAAAATTCCCCTAACAATAATAGAACTGCCAGCATACTTTTCTCTTTCAGTTGTAGATGAATACATTCGAGAGAATATGAGCTGTATTTCATCCTAGATTTTAATATTTTCAGATGTGACTGTATTTCCTGATCATTGGTCCAAGTTGTCCTAAAAGAAATTTTTCTCTCCAGACCTAACAGTTTTAACTGCAAGAGTTTACTGTGGGTTATGTTAATCTGAATTTTAATAGGGCCACTAAGAATCTGAGTGCCTTAGGAGATTACCCTTATACCCACTGCCATCACATCCAGTCAGGCCTGTTGTGCTCTATAT…	SpeI/SacI	491
33	ACVR2B	4	pMIR-ACVR2B_1	GACTAGTGCGGGGGCCGTGGGGAGAGGTTGACCTGGGTGAGAACTGAAGAGGCCGCCTCCTCTTGGGTTGTTTGGAGCTTCACATGTAATTCACATGTAACATGTAACTTGATCGGTCAGTGTTCAGAATGACAAGTAACCCCGCTTAAACTTGGTAGAAGGATGGCCCTTAGACCTGAATGGGGTGATTTTACTTGGGATTTAACTTCTTCAGCAAATTAACAGCAACGTTGGAAGAGATCTGTGGCGCCTCTGTGAAGCACACCGTGACTCAGGCCAGTCTTTTAGTGCAGCGTGTCTGGGAGTGAAGGGTTTTGCCCTTGCTGGTCTTGGAGTCCACAGTGTGAGGGGCACTGCACATGCCTGGGCATCTACCTAGTGTGCTATGTTCAGTGTCTG…	SpeI/SacI	482
34			pMIR-ACVR2B_2	GACTAGTCCACTGTAAACTTTGGTTCAAAAAAGAATTTGAATTTAAAGAATTTACCATTATTTAAATTATTACCAAGTTTTTACATTTTCATGATGGTATTTTCCAGGTATGAATGAAACATGACTTTTTGATTGTGGTACTTCCTGTATCCCCTGTAGTGCCAAAACCAGTGATACTTTATTTGCTCCTATGGCAGCTCATAGAGGTAACCGAAGTGATTTTTCCTCAGTAATTGAAACACATATTCTCTAAATGCCAATGTGTGGTGATGGGCCCTGCACTGCCTTCATTTCTCTAGGGCAGTGTCTTTGGATTGTCTAGGGCCTAGGTAATTCTGAGAACTACTGTAAACCAACCACAGGGCACTAAAGCAATGTACACACCACTCTTTGTGTGTA…	SpeI/SacI	483
35			pMIR-ACVR2B_3	GACTAGTGGTTGGGGGGCAGAATTACCCAGTTAAGTAATTGTTCAGAAAAGTGGGGAGGGTGGCATGTGGATGCAGTGATCCAATTAAATGGAGAGCTGCCAGGCACATTTTGTCCTCTCTGGTCAGTGAGAATGGTTGGGTTGGCTCGCTGCTTCAATCTGTGGAATCAGCCAGGAGCCCAGTGAGGAAGCTCAGAACCCCAGTAACAGCAGAGCATCTTTCAGATAGCTCCAGAGTTTTCCTGCTTTTCTGAGGAAGCTCAGCATCACTGCCACAATACGGAAAGTGGTCTTCATTTTAGCCTATTTATTTTTAGGCAGAGAGTGGATGGTTATTTGTGTGGGACTTTTGGTGGCGATATATAATGAATAATTAAGTTAATTTCTGGTATGCATAAT…	SpeI/SacI	490
36			pMIR-ACVR2B_4	GACTAGTCCGCAGACCATGGGACACAAGGTCAGTGTGTTCCCAGTGAGGGTCCCAAGTCAGTCATCTTAAGTGTTTGTTCTCTGCCCCATTCAGTGGACTGTTGACTTCAGTCCCTGCAAGTGCTTTAGCCCGAGTGGGGTTTTCTCAGAGCACTGCCACGAGTTAAGTGTGTGTTTAGCCAAATAATTTCTCCGTAAGGGAAAAATGCAGTCACCCAAATTTTACCAACAATGACAGAGATGAGAGTAGAAAAGATTAGGCAACATCTGAGTTTTAACTTGAAAAGTGTCCAAGTCATCATGAAAGGCCGACTGGGAGCAAGTGATTATTAGAGATTCTTCAGGAGACCTCATCTGAAAATGTTAAGACTGCCAGTGAGGGAAGGAATTGTTAAAATG…	SpeI/SacI	491
37	BMP6	1	pMIR-BMP6	GACTAGTGTGTGAAAATACACTTATTTCAGCCAAAACATACCATTTCTACACCTCAATCCTCCATTTGCTGTACTCTTTGCTAGTACCAAAAGTAGACTGATTACACTGAGGTGAGGCTACAAGGGGTGTGTAACCGTGTAACACGTGAAGGCAATGCTCACCTCTTCTTTACCAGAACGGTTCTTTGACCAGCACATTAACTTCTGGACTGCCGGCTCTAGTACCTTTTCAGTAAAGTGGTTCTCTGCCTTTTTACTATACAGCATACCACGCCACAGGGTTAGAACCAACGAAGAAAATAAAATGAGGGTGCCCAGCTTATAAGAATGGTGTTAGGGGGATGAGCATGCTGTTTATGAACGGAAATCATGATTTCCCTTGTAGAAAGTGAGGCTCAG…	SpeI/SacI	491
38	BMP8A	1	pMIR-BMP8A	GACTAGTGGCAAGACCAGCAGCTCCAACATGTAGTGTAGGCTGGCACAGAGCAAATGCCCCCGCAGCCTGCTCCCCTTGCCCATGGCTCATGTCAGTAATCAACCTACGTACCTTTCCCACTGAACCAGGACAGGGCCTCCAGGCCTCAGCACAGAACTGCAGACAGCCACCACCAGGCATTGTCAATAAGACCTCAGTTCCCCCTCCTGCCCCACTGCAGAGCAATCCATTCCATCCAAAGCAGGGTGACTGGCAGTCTCCGGCCAGGCATGGGGCAAGGGTGGGGACTGCCAGTGTTTGCTTGTGTCTAGGAGTTATGAACAAGCTGGCCACCAAAATTGGCGTCACCCTGGGTGCCCACCAGCGCTGTCCTGTGTCTTGGGTCTGTGAGTCAAAGA…	SpeI/SacI	489
39	BMP8B	1	pMIR-BMP8B	GACTAGTGCTCTGTGGAGTTTTCCCTTTGCTGAGCAAGCATGTGGTTGCATTGGGTGGCCCAGGATGACAATGCACAGCACAGATGCCATCATTTCCCTTTCCCCTCTGAATGGCAGACATCAGTAATCAATCTGGAATGTTTTTCTTCCAAATCTGAGTGGAATTTTCAAATGATCAGCACAGCCACTGCCAACAGATATGATGTAAAGTGAAACCTGGTTGCCATCTTCTGCCATGCTGAGGAGCAGTCCATCCCTGCCCGAGCATGTATCGGCAACATGGGCAGCCTGTGACCGGGTCTGGGGCGAGGCCAGGGGCCATCAAAAACAGGCTGATCACCAAAGTCAGTGTCACCCTGGATGCCCAGCAGCCCTGTCCTGTGTCTTGGGCCTGTGAGT…	SpeI/SacI	489
40	BMPR2	1	pMIR-BMPR2	GACTAGTCCACATCTAGTAACAGACAAAGCTGGGATTTCAGTCTATGTCTGCCTCTCTCCACATCTCTTTCATCCATACCACACTGCCTACATGCCATATGACAGGATGTGTAATGGGCTAACGTTTATTTAAAAAGTTCAGGCCAGGTGCAGTGGCTTATGCCTATAATCCCCGCACTTTGGGAGGCCGAGCCGGGTGGATCATGAGGTCAGACGTTCAACACCAGCCTGGCCAAGATGGTGAAACCCCGTCTCTATTAAAAATATTTTTTAAAAATTAACTGAGCGTGGTGGTGGGCGCCTGTAGTCCCAGCTACTCAGGAGGCTAAGGCAGGAGAATCTCTTGAACCCGAGAGGTGGAGGTTGCAGTGAGCTGAGATCGCGCCACTGCACTGCAGC…	SpeI/SacI	489
41	EP300	1	pMIR-EP300	GACTAGTGTGAAGCCAAACAATATGCTCCTGCCTTGCACCTCCAATAGGTTTTATTATTTTTTTTAAATTAATGAACATATGTAATATTAATAGTTATTATTTACTGGTGCAGATGGTTGACATTTTTCCCTATTTTCCTCACTTTATGGAAGAGTTAAAACATTTCTAAACCAGAGGACAAAAGGGGTTAATGTTACTTTAAAATTACATTCTATATATATATAAATATATATAAATATATATTAAAATACCAGTTTTTTTTCTCTGGGTGCAAAGATGTTCATTCTTTTAAAAAATGTTTAAAAAAAAAAAAAAACTGCCTTTCTTCCCCTCAAGTCAACTTTTGTGCTCCAGAAAATTTTCTATTCTGTAAGTCTGAGCGTAAAACTTCAAGTATT…	SpeI/SacI	491
42	IFNG	1	pMIR-IFNG	GACTAGTGGTTGTCCTGCCTGCAATATTTGAATTTTAAATCTAAATCTATTTATTAATATTTAACATTATTTATATGGGGAATATATTTTTAGACTCATCAATCAAATAAGTATTTATAATAGCAACTTTTGTGTAATGAAAATGAATATCTATTAATATATGTATTATTTATAATTCCTATATCCTGTGACTGTCTCACTTAATCCTTTGTTTTCTGACTAATTAGGCAAGGCTATGTGATTACAAGGCTTTATCTCAGGGGCCAACTAGGCAGCCAACCTAAGCAAGATCCCATGGGTTGTGTGTTTATTTCACTTGATGATACAATGAACACTTATAAGTGAAGTGATACTATCCAGTTACTGCCGGTTTGAAAATATGCCTGCAATCTGAGCCAG…	SpeI/SacI	490
43	PPP2R1B	1	pMIR-PPP2R1B	GACTAGTCTCTCAGTGCATCTTGCTATGAGGTTTGCTTGTTACCCTTTTGGTTTTTGAATTGTTGATTTTGTTCACAACCTCTTTTAAATCTAACAAGTCCTGTTCTGTTTAGTGAAGGCCCAAAGACTCCTCTAAGACTTTGTATATTTGTTACATAAAACCAAGTTTTACTAAATACTTTAAAATTTGTCCTACATTCGAAAAATAGAAATTGTAAATCAGAGGTTATCTGTCTGCATTTTAAACTGCCAAATTACCTTATAGTAAGTTTCTATTTTATGACTTTGGGCCAAGAATTAAGTATTTTCCTAAGCACAAATCTTTTTCTATATTCTCATTTTAATATCTTATGCTATTATTCTGTAAACATTTTAATTTTAGTTTCATGAGTCTTTATT…	SpeI/SacI	489
44	RPS6KB1	1	pMIR-RPS6KB1	GACTAGTCTTATTGCAGCAGCCTACTGAGAACTTTGACTGTTGCTGGTAAATTAGAAGCTACAATAATAATTAAGGGCAGAAATTATACTTAAAAAGTGCAGATCCTTGTTCTTTGACAATTTGTGATGTCTGAAAAAACAGAACCCGAAAAGCTATGGTGATATGTACAGGCATTATTTCAGACTGTAAATGGCTTGTGATACTCTTGATACTTGTTTTCAAATATGTTTACTAACTGTAGTGTTGACTGCCTGACCAAATTCCAGTGAAACTTATACACCAAAATATTCTTCCTAGGTCCTATTTGCTAGTAACATGAGCACTGTGATTGGCTGGCTATAACCACCCCAGTTAAACCATTTTCATAATTAGTAGTGCCAGCAATAGTGGCAAACACT…	SpeI/SacI	489
45	SMAD2	2	pMIR-SMAD2_1	GACTAGTCTTATCTCGTGTGTTCATGTAATTTTTTGAGTAGGAACTGTTTTATCTTGAATATTGTAGCTAACTATATATAGCAGAACTGCCTCAGTCTTTTTAAGAAGGAAATAAATAATATATGTGTATGAATTTATATATACATATACACTCATAGACAAACTTAACAGTTGGGGTCATTCTAACAGTTAAAACAATTGTTCCATTGTTTAAATCTCAGATCCTGGTAAAATGTTCTTAATTTGTCTGTGTACATTTTCCTTTCATGGACAGACCATTGGAGTACATTAATTTTCTTAATCTGCCATTTGGCAGTTCATTTAATATACCATTTTTTGGCAACTTGGTAACTAAGAATCACAGCCAAAATTTGTTAACATCAAAGAAAGCTCTGCCAT…	SpeI/SacI	489
46			pMIR-SMAD2_2	GACTAGTGCAAGCTTAGAGGAACTAGCCATTAGCTAGTGATGTAAAAATATTTTGGGGACTGATGCCCTTAAAGGTTATGCCCTTGAAAGTTCTTACCTTTTCTCTAGTGATATTAAGGAACGAGTGGGTAGTGTTCTCAGGGTGACCAGCTGCCCTAAAGTGCCTGGGATTGAGGGTTTCCCTGGATGCGGGACTTTCCCTGGATACAAAACTTTTAGCAGAGTTTTGTATATATGTGGATTTTTCTGATAAGTAGCACATCAGAGGCCTTAACCACTGCCCAAAAGCGATTCTCCATTGAGAGTACATATCTTGAACTTAAGAAATTCATTTGCTCTGATTTTTAATCTTGTAAAGTTTTTGCTAAACTCAAAACAAGTCCCAGGCACACCAGAAGG…	SpeI/SacI	490
47	SMAD5	1	pMIR-SMAD5	GACTAGTGTATATGGAGTCATATCATTCTTCTGTTTAAAATGTTAGTTTGGTTTGACTTTCCACTTTGTCCTTTCTGCTCTTGTGAAGAAAAAAAAAAGCATTTTCGAGGAAAGAATTATGCAATTTCTTTTGTTTTCTGTGTCATTATTTATTGCTTTTTCAATGTGCAGCCAGTGGATGGTTTTAGTTCTTTCAGATGAACTGCCATTTGTGTTTCAGCTCACAGTTCTTTGCTGGGTAAAAGAAATACTTTCTGACAGTCACCTGAGCCTTAAATGTAAGTATTACATGACATGCATTCTGTTTCTTCCAGAGTTCTGTCTGCCACACGAAAGAGAATATTTGCTTACTTGATAGAACTTTGGCATTTTCATCATTCTTTTACTTAACCAGGCTTA…	SpeI/SacI	489
48	SMAD7	1	pMIR-SMAD7	GACTAGTGGGCAAGCTGGCGGCTGGGGTCCCAGCAGCTGCCAGGAGCACGGCTCTGTCCCCAGCCTGGGAAAGCCCCTGCCCCTCCTCTCCCTCATCAAGGACACGGGCCTGTCCACAGGCTTCTGAGCAGCGAGCCTGCTAGTGGCCGAACCAGAACCAATTATTTTCATCCTTGTCTTATTCCCTTCCTGCCAGCCCCTGCCATTGTAGCGTCTTTCTTTTTTGGCCATCTGCTCCTGGATCTCCCTGAGATGGGCTTCCCAAGGGCTGCCGGGGCAGCCCCCTCACAGTATTGCTCACCCAGTGCCCTCTCCCCTCAGCCTCTCCCCTGCCTGCCCTGGTGACATCAGGTTTTTCCCGGACTTAGAAAACCAGCTCAGCACTGCCTGCTCCCATCC…	SpeI/SacI	491
49	SMURF1	1	pMIR-SMURF1	GACTAGTGTTGTCCATAGAAGAGCATCGACTGTGTCACTTAAAATATTAGTAAACCATGATGCAGCAACTGCTAAGAGCTAAACTAACAAAATTGTGTCATCATAGCTGCTGGCTTGGTGTGAACTCGCTTAAAAGCAATGGTGAAAGGATAACCTCGATGATGTAAATCCACCCAAAGATACTGTTCTACAAAAAGTAGGGTGTGGACGCAAACCTGTGACAGCAGAGGGGGACGACTTCACACTCACTGCCTCATGTGGCCCCTTTCCCAGTGGCAGCTGGTGACACTAACGATTGCTACTCGGTTCACTTGCCCAGATGTCTTCATATGATGAGCAAGGCCAGAAGCAAGGCTAGATTCGAAGTTTCTGACACCATTTCCAGTTTGCACAAAAGTC…	SpeI/SacI	491
50	TGFB2	1	pMIR-TGFB2	GACTAGTCATCGAGTCTAGAAAACACCTGTGATGCAATAAGACTATCTCAAGCTGGAAAAGTCATACCACCTTTCCGATTGCCCTCTGTGCTTTCTCCCTTAAGGACAGTCACTTCAGAAGTCATGCTTTAAAGCACAAGAGTCAGGCCATATCCATCAAGGATAGAAGAAATCCCTGTGCCGTCTTTTTATTCCCTTATTTATTGCTATTTGGTAATTGTTTGAGATTTAGTTTCCATCCAGCTTGACTGCCGACCAGAAAAAATGCAGAGAGATGTTTGCACCATGCTTTGGCTTTCTGGTTCTATGTTCTGCCAACGCCAGGGCCAAAAGAACTGGTCTAGACAGTATCCCCTGTAGCCCCATAACTTGGATAGTTGCTGAGCCAGCCAGATATAA…	SpeI/SacI	489
51	TGFB3	2	pMIR-TGFB3_V1	GACTAGTGACCCCACGTGCGACAGAGAGAGGGGAGAGAGAACCACCACTGCCTGACTGCCCGCTCCTCGGGAAACACACAAGCAACAAACCTCACTGAGAGGCCTGGAGCCCACAACCTTCGGCTCCGGGCAAATGGCTGAGATGGAGGTTTCCTTTTGGAACATTTCTTTCTTGCTGGCTCTGAGAATCACGGTGGTAAAGAAAGTGTGGGTTTGGTTAGAGGAAGGCTGAACTCTTCAGAACACACAGACTTTCTGTGACGCAGACAGAGGGGATGGGGATAGAGGAAAGGGATGGTAAGTTGAGATGTTGTGTGGCAATGGGATTTGGGCTACCCTAAAGGGAGAAGGAAGGGCAGAGAATGGCTGGGTCAGGGCCAGACTGGAAGACACTTCAGA…	SpeI/SacI	479
52			pMIR-TGFB3_V3	GACTAGTGACTGGGCCCACATGGGAACCAACATCTACTGCCTGCCTACTGCCCAATGGCTAGGTCAGGCCCCAGAGCCAAGCCACACTCAACAGAGGGTCCCTGATGCTATTCACAAACATCTCCAGGAAGAAGACTGAAAATCTCTCACAGAGATTTTCTCTGTGAAATCTCTTTCTGTTTTCCTGGGAGTCCCACTGTTTTTCCATAGGCTAACTCTGGAAGGAGCTGGCTGAAGTAAATGAGGAAAACTCTGTGGAGCTCG	SpeI/SacI	264
53	SMAD3		pMIR-SMAD3	ACTAGTCTAAATTATTTCAACTGGAAAAAAGAAAAAAGAGTCCTCTTCTTTTCCCAGCCTTTTGCAGAACACAGTAGACAGAACTGCCACCTTCAATTGGTACTTTATTCTTTGCTGCTGTTTTTGTATAAAATGACCTATCCCACGTTTTTGCATGAATTTATAGCAGGAAAAATCAAGGGATTTCCTATGGAAGTCCTGCTTTATTCCAGGTGAAGGGAAGGAAGTGTATATACTTTTGGCAAGTCATACAGCTCAAATGTGATGAGATTTCTGATGTTAGAGGGAGATGGAGAGGCTTCCTGATGGAGCTCG	SpeI/SacI	315

## Sheet: PD-related target gene clones
Parkinson disease related categories
#	target gene	# plasmid	sequence	restriction sites	# nt
1	ADCY5	pMIR-ADCY5_1	GACTAGTCTGTGTGTATGTCGGTGTATGTACTGGTGTATATGTGTGTGTGTTCATGCTGTGGAACTGGTCTCACACAGGATGTGTTTCCCTCATTTCAGATTTGGCAGTTTTGGGTTTTCCAAGGTACCACCAGAGCAGTGGGTGTGTGCTTTTGGGGTACCATATGCTCAGATTAAGTAGGAGGATGCATGGACACACTGCCCCATCTTTTCTGACACACGCACACGTATGTACACACATGCACACACCCTCCTTCCCCTAAGCAAAACGCAGATGGAATAAGAAAACAAAAAGCTGCTTTCCCATCCCAGGCCGAGCTGGAACCAAGGGAAGCAATCTCATCCTGCGACAGGCAGTGTGGTGCCCTCCACACCCTGAGATTTCAGACGTTTGCGGCT…	SpeI/SacI	465
2		pMIR-ADCY5_2	GACTAGTGTGGGAGGGGGCAGTTAAACATACCAAGAAAAAAATACTATTTTTATAACCTATGAGGAAGACATTTGGAAAATGATACTCTAGCACAGAATTCAGTGGAATCCTTAGGGCCCATGCCCAAATCTTTCCATTGCTTCTCAGGTTAGAATGATCTTCACCTCCAACATGAGCTTGGAGGTGATGAGGCAGTGGCTCTGTGCCAGCTGCCACAATGTGACTTTGATGTCCACCTGTACCACCTCTCACTGGGCTCTAGCACCACCCTCCCCTCCCCGCACACCAACTGAACACAGCTCTGAGAAGCAAAGTGTGTGGACCCAAAACTGCCAAGCCTGAGTCTGTCCCGTGCTTCTGCTGCTCCATCCTTTGAGTTCTGCATTGCCATCCTGACG…	SpeI/SacI	471
3	ADORA2A	pMIR-ADORA2A	GACTAGTCAACAGCCTCCTGCCACCCACACACCACTCTCCCTAGACTCTCCTAGGGTTCAGGAGCTGCTGGGCCCAGAGGTGACATTTGACTTTTTTCCAGGAAAAATGTAAGTGTGAGGAAACCCTTTTTATTTTATTACCTTTCACTCTCTGGCTGCTGGGTCTGCCGTCGGTCCTGCTGCTAACCTGGCACCAGAGCCTCTGCCCGGGGAGCCTCAGGCAGTCCTCTCCTGCTGTCACAGCTGCCATCCACTTCTCAGTCCCAGGGCCATCTCTTGGAGTGACAAAGCTGGGATCAAGGACAGGGAGTTGTAACAGAGCAGTGCCAGAGCATGGGCCCAGGTCCCAGGGGAGAGGTTGGGGCTGGCAGGCCACTGGCATGTGCTGAGTAGCGCAGA…	SpeI/SacI	494
4	AKT1	pMIR-AKT1	GACTAGTCTGGGATGGGACCAGGGATGGGGGATGGGCCAGGGTTTACCCAGTGGGACAGAGGAGCAAGGTTTAAATTTGTTATTGTGTATTATGTTGTTCAAATGCATTTTGGGGGTTTTTAATCTTTGTGACAGGAAAGCCCTCCCCCTTCCCCTTCTGTGTCACAGTTCTTGGTGACTGTCCCACCGGGAGCCTCCCCCTCAGATGATCTCTCCACGGTAGCACTTGACCTTTTCGACGCTTAACCTTTCCGCTGTCGCCCCAGGCCCTCCCTGACTCCCTGTGGGGGTGGCCATCCCTGGGCCCCTCCACGCCTCCTGGCCAGACGCTGCCGCTGCCGCTGCACCACGGCGTTTTTTTACAACATTCAACTTTAGTATTTTTACTATTATAATATA…	SpeI/SacI	450
5	ARPP19	pMIR-ARPP19	GACTAGTGTGTTTGGGTGATCAGAAGCAGGTAGCCAATGGGAAGAGCACTTCTGAGTGATAACTAAAGCAGTTTGGTGGCCTTTTCACATTCTCCAATGTTCAAACATATTTTCCACTTTCCATTTTCTCTTTCACCTCATTTTGCCTCTCTATCCCCCATCCCTGCTTATTTCTTAAGCCCATTGATGGCACTCATTAAATTGTATTTAGGGCTAATGAGTCATTGTTCCTTAATATCGTTTTCAATATGCCACAATTTAGGACACATTTAAAATTTTCTAAAACAATATCCTAATCAATATTGACTAATTTGAGCCACATTCCCAACTCTAACTCAGCACACACTGCCAGTCTTCCCCAATATCTGTCTCCTCTCAATTCCCCACCACACCTTATAA…	SpeI/SacI	491
6	ATG12	pMIR-ATG12	GACTAGTCACTAAGGAAGCCAGCTACAGGCCACGTAATGAAAACTATTCAGAAAACAGTTCAGCAAATACTACTATTTGAATACAGTTCAAATCGTATTTATATAAATACTCTGCCTACATTATTTAACCCAAACTGGATTATTCACCATTCTTTGAAGATGCCTTGTGTTTTCTGTTATCTACTTCTGCTCGTGCAGTTTACTTACACCTTCACCCTTTCAAATCCTAACTCTTCTTCAAGGCCTGATTCAGATTTTAACTTTTTAAAGGCTATCTGAATCATTCAAGGAGAAGATACCCTTTCTCTCATAAAAACACTTAGAGCAAACTACCACTATTAAATCACTTATTGCATACTGCCTCAGAGCCATGTGTCCAGTTATTCTGGTTTTTATCTG…	SpeI/SacI	487
7	ATG5	pMIR-ATG5	GACTAGTAGGATCAACTATTTGCCTGAACAGAATCATCCTTAAATGGGATTTATCAGAGCATGTCACCCTTTTGCTTCAATCAGGTTTGGTGGAGGCAACCTGACCAGAAACACTTCGCTGCTGCAAGCCAGACAGGAAAAAGATTCCATGTCAGATAAGGCAACTGGGCTGGTCTTACTTTGCATCACCTCTGCTTTCCTCCACTGCCATCATTAAACCTCAGCTGTGACATGAAAGACTTACCGGACCACTGAAGGTCTTCTGTAAAATATAATGAAGCTGAAACCTTTGGCCTAAGAAGAAAATGGAAGTATGTGCCACTCGATTTGTATTTCTGATTAACAAATAAACAGGGGTATTTCCTAAGGTGACCATGGTTGAACTTTAGCTCATGAAAG…	SpeI/SacI	494
8	ATP5D	pMIR-ATP5F1D	GACTAGTGCGGTGCGTACCCGGTGTCCCGAGGCCCGGCCAGGGGCTGGGCAGGGATGCCAGGTGGGCCCAGCCAGCTCCTGGGGTCCCGGCCACCTGGGGAAGCCGCGCCTGCCAAGGAGGCCACCAGAGGGCAGTGCAGGCTTCTGCCTGGGCCCCAGGCCCTGCCTGTGTTGAAAGCTCTGGGGACTGGGCCAGGGAAGCTCCTCCTCAGCTTTGAGCTGTGGCTGCCACCCATGGGGCTCTCCTTCCGCCTCTCAAGATCCCCCCAGCCTGACGGGCCGCTTACCATCCCCTCTGCCCTGCAGAGCCAGCCGCCAAGGTTGACCTCAGCTTCGGAGCCACCTCTGGATGAACTGCCCCCAGCCCCCGCCCCATTAAAGACCCGGAAGCCTGGAGCT…	SpeI/SacI	401
9	CACNA1A	pMIR-CACNA1A	GACTAGTCGGGGAGAAAAAAATAGCTTCTATTGATGAGTTTTATCATCTCAATTGAATCTTTCCTTTCCCTGATGAAGACAGCTGGTGGCCGAGTGCGGCAAAGAAGCCAGAAGGAACCAGAATCCCAGTGCCCTACACCCACCACCAGACACACTCACACCCACACACGTTCTCAGACACACACAAGAGTGCTTGCCGGTTATACCAAACCCTACTATTACTGCCTGCAGAAATCAATTTAAAAAAATAATAATAACAATAAACAATTTTAAAAAGGACAAAAAAATTAATGATTGAGAAAAGAGGCATTTTTTTCTGACATTTGGTCCTGCTTGAAACAACAAAAGAAGAAGAAAAACCCACCATCACGAGCTCG	SpeI/SacI	377
10	CACNA1C	pMIR-CACNA1C_1	GACTAGTCATTAAATCTCTTCCAGTCCTAGTGTTCCCTGAGCCCCTCTTGGCACATATATAAGTAAGCTAGAAATTACAATAAGGGACAGTCCATTCCTCTATGACAGCTTGCTGGACTGATTCATGACAAAGTGGAGAAATGTACTCAATACTCCCCGGTTAACACAGTCTAGAAACAGAGTTTCTTTATGGATATCCACACCCAAGTCATCCAAACTTTCTTGATTCCTTTTCACTGCCATCAAGGTCCTCTAGAAATTGAGTTTAGGTATCATCCTTTGAAAAGTTCCCAAGATTTCTACCAGGAGGTACACACAGGCGTTCCCTGTCTAGGGCAGGAGGACTATCCTAGCTTGACCTTCTGATCCACTAGAATAAGACTGGCGTATGATGCCTGT…	SpeI/SacI	472
11		pMIR-CACNA1C_2	GACTAGTGGGGGTGTCTGCCACCCTGTCCCCCCTCTGCTGATGTCCCTCCCCTCAGGCTGTCCAGGTGCCACCTGACACAGGCTGCTGTGCAAAGACAGGCGGGGAAGCCCAAACCTCACTCCCAGGGAGGCCCTCAGCCGCCAGAGTCCAGGTTCTCCAGAGGCTACGATTTGAGGAGGTTGAGGGGGAAGACAGGAGGGAAAGAAAAGTCCTACAACTGTCAGGAATGGGGCACCTTTCCCTGTCCCTAAGCAAAGCTCCCTCTTCCCACTGCCCTCCCCAGCCCCAGCTCCCTGTCCTCCCCAACACCTAGTGAGAAAGACGGTGCGTGGAAGGGAGTCCCATGGGCAGATGCTTACACGACCTCTTTGTGAAGCCTCTTCTGGGTTTAACTTCAT…	SpeI/SacI	494
12	CALML3	pMIR-CALML3	GACTAGTCAGGCAAACCGTGACGCCCTCCCCACTCGGGAGAAGCAGAGCTGACCTTAGGACCGAGCACCAGGGCAGGTTGCGCTGACTCTGCGGCCCTCCAGGACGGACACCGGGTGACCCCTTAGGGCACCCAGGCAAGATCCCTAAGAGGCACCCAATGCCCAGGCCAGGGGGGCTGCAGCCCTCAGCCCCCGCCAGGATTCCCGCAGGCTCCTGGACTGGAAGCTCCCTCCGCGGTCGGATTCTGGAGGGTGGGAGGCATCTTGGCCTGCAGTAAGCGGTGCTGACGGGGACTCTGGCCACAGAGGTCAGGCCTCCTGAAAACAGCACTGCCTTCCGCGCTGCCCCAGCTTGCCCCATTCCTTGTCCGCCAACCCACCGTGATTCATCTTCTGAAG…	SpeI/SacI	493
13	CALML5	pMIR-CALML5	GACTAGTGGCTCCCCGCCTGTGTCCCCCTGGCTGCGCTCTGAGCCTTCAGGGCCACCGCCCGCTGCTGCTTTTGTGCTGGGACTCTCCGGGGAAACCTGGTCGGTGGATGGGAAACTGCCTCCCCCTGGGAGGAAGGCTTTGCGCTCCGGGGCCTGGATGCGGCGCCCTCGGGCCGCCTGCGAGCCCCTCTCTGCCTCCAGACCTTGGGCAGAAGGAGGCCTCCTTGGGCCTGGTCCCCCTTTGCCCTGCAGTGGAATGAGGGCCCCTCAGCCCCGCATTGATCTAAATAAAGGACTGCCGAGTTCCATGGAGCTCG	SpeI/SacI	317
14	CAMK2B	pMIR-CAMK2B	GACTAGTAGAGCTGCGCCCTGGTTTCGCCGGACAGAGTTGGTGTTTGGAGCCCGACTGCCCTCGGGCACACGGCCTGCCTGTCGCATGTTTGTGTCTGCCTCGTTCCCTCCCCTGGTGCCTGTGTCTGCAGAAAAACAAGACCAGATGTGATTTGTTAAAAAAAAACAAAAAAAAAAAAAAAAAAAACAAGATGACGACGACAACCACAAAAAAAATTGACATCAGATGAAATGAAAAAAAAAAAAAACAAAAAAAACTAAAGGAAGGAAAAAGCTGTAAAAATCACTGGCATTCGTGGGGCCACTCCCCACCCAAGCTCCACGTGTGTCCGTCTGTGCTCCTGGCCTCTGGGGGACCAGCTGGGACATGAACTTGTCTGCCAGGCCCCCGTCGCGTGC…	SpeI/SacI	499
15	CASK3	pMIR-CASK3	GACTAGTGGTGTTCCTGTTCCCCGTCCAATTCCTTCTTAGGCTGCTAGAGACAGCCAGTGGGCCAAGCCTTCCCCTGTGCTCCAGGCAGGCCTGGGCTGCAGCTACTGTTACCTTTTTACAGCCTTTGATCTGATCGCTGCAGAGTTCTTTTGTTTTTAAATCACTTGTATTTGTCTCTTCATTAAGGCTTCAAGTTTATTTCTTGAAAAAGTTTAGTCAATTGAACCACCCTCCAGGAAGATTCCCAGCGTGGAAACTGCCCCTGAAAAACAAGGCAGCCCAAAGCCAGCTCTCTTTTGTCCCCCACTGATGTCATGTCCTTTTTTTTTTTCATTTCAGGCCAGTTTCTTAACTTGGGGCAAAGAGAATGTGTTGCTAAAGCTACCAAGAAAACTGCT…	SpeI/SacI	493
16	CASP6	pMIR-CASP6	GACTAGTCACCTGAGGTCGGGAGTTCGAGACCAGCCTGACCAACATGGAGAAGCCCCGTCTCTACTAAAAATGCAAAAAAAAATTTAGCTAGGCATGGCGGCGCATGCCTGCAATCCCAGCTACTTGGAAGGCTGAGGCAGGAGAATCACTTGAACCCAGGAGGTGGAGGCTGCGGTGAGCCGAGATTGCGCCATTGCACTCCAGCCTGGGCAACGAGTGAAACTCCGTCTCAAAAAAAAGAAAATGTCTTTCTCTTCCTTTTATATAAATATCGTTAGGGTGAAGCATTATGGTCTAATGATTCAAATGTTTTAAAGTTTAATGCCTAGCAGAGAACTGCCTTAAAAAAAAAAAAAAAAAGTTCATGTTGGCCATGGTGAAAGGGTTTGATATGGAGA…	SpeI/SacI	477
17	CASP7	pMIR-CASP7	GACTAGTCAACAGAGGGAGTTTAATACAGGAAATTGACTTACATAGATGATAAAAGAGAAGCCAAACAGCAAGAAGCTGTTACCACACCCAGGGCTATGAGGATAATGGGAAGAGGTTTGGTTTCCTGTGTCCAGTAGTGGGATCATCCAGAGGAGCTGGAACCATGGTGGGGGCTGCCTAGTGGGAGTTAGGACCACCAATGGATTGTGGAAAATGGAGCCATGACAAGAACAAAGCCACTGACTGAGATGGAGTGAGCTGAGACAGATAAGAGAATACCTTGGTCTCACCTATCCTGCCCTCACATCTTCCACCAGCACCTTACTGCCCAGGCCTATCTGGAAGCCACCTCACCAAGGACCTTGGAAGAGCAAGGGACAGTGAGGCAGGAGAAGAAC…	SpeI/SacI	489
18	CDKN1C	pMIR-CDKN1C	GACTAGTCCATGTATATTTGTACAAAAAGTTTTTAAAGTTATACTAACTTATATTTTCTATTTATGTCCAGGCGTGGACCGCTCTGCCACGCACTAGCTCGGTTATTGGTTATGCCAAAGGCACTCTCCATCTCCCACATCTGGTTATTGACAAGTGTAACTTTATTTTCATCGCGGACTCTGGGGAAGGGGGTCACTCACAAGCTGTAGCTGCCATACATGCCCATCTAGCTTGCAGTCTCTTCGCGCTTTCGCTGTCTCTCTTATTATGACTGTGTTTATCTGAAACTTGAAGACAAGTCTGTTAAAATGGTTCCTGAGCCGTCTGTACCACTGCCCCGGCCCCTCGTCCGCCGGGTTCTAAATAAAGAGGCCGAAAAATGCTGCGAGCTCG	SpeI/SacI	394
19	CHRNA7	pMIR-CHRNA7	GACTAGTCCACGCCTGGTTCTGTACATGTGGAAAACTCACAGATGGGCAAGGCCTTTGGCTTGGCGAGATTTGGGGGTGCTAATCCAGGACAGCATTACACGCCACAACTCCAGTGTTCCCTTCTGGCTGTCAGTCGTGTTGCTTACGGTTTCTTTGTTACTTTAGGTAGTAGAATCTCAGCACTTTGTTTCATATTCTCAGATGGGCTGATAGATATCCTTGGCACATCCGTACCATCGGTCAGCAGGGCCACTGAGTAGTCATTTTGCCCATTAGCCCACTGCCTGGAAAGCCCTTCGGAGAaaTCCCCATGGCTCCTCACCACCGAGACAGTTGGTTTTGCATGTCTGCATGAAGGTCTACCTGAAAATTCAACATTTGCTTTTTGCTTGTGTACA…	SpeI/SacI	477
20	CHRNB2	pMIR-CHRNB2_1	GACTAGTGTTAACACACGAGTAAACAGGCCTAGAGCTTGTCTGCTGTTTGACCTCTTTTAAGACCCGGCTGTGCTGCATCTACAAAATGAAGATGACAGAGCTAGCCGAGGTCTTCAGCAAGGAAGAAAGGGGTCAGTGTATATGAAAGGGTTACCTGGGCAGTGTCATTCCCTCCATCTCTGTACGCAGCCCTTTGGGAACCATCACAATAAGGAAGAGGTGAGGGCAGAGGTGAAGGATCCACTGCCCAGGCAAGGTGCTACCATGTGGTGGGAGAGTGTGAACCCTCAAGTGCACTGGGAAGCTTTGGGGAACCACAGTCTCTTCCACCCTTGGGTCGTGTGTCGTCCTCTTCTCTTGATGTCAGGGAAGCCCCTATGCCTCCTTCCCGTGGTGGG…	SpeI/SacI	484
21		pMIR-CHRNB2_2	GACTAGTCTTGGGAGGAAAGTAAGGGGCATTCAAAGCCTTCTCTGAATCACTCCCCAAGCCAGAGTAGACCTGGTTCCAGTTGTCCCCCCCTTGTTTCCGGGCAGAGTCAGGCAGGTGTCATACCATCCCTCCCCGCCCAACCAGTGCTGGCCAGACTCCCATTCACCGACCTTGACTAGACAGCGAACAGCCACCTTTTAGTATTCATCCCAACAGGTCCAGGCGGTCAGTGTGATAGCCACGCAGTTCCTAAGGGACTGTAGGTCTAGGAATCATTAGGACACTCACTCAGCCACCCTCGATGCCCCCATCTTCCCCACACTGCCCTTGGCCTCCCCGCTCTGCACGCCTGGAGTATTTGCACTGGTCTAGCCTACTCCAGGTCAGACTCATTAGGA…	SpeI/SacI	437
22	CLOCK	pMIR-CLOCK_1	GACTAGTGATGGAAAAAGAATATATTGCCAAATATTAAGAAGCTCAGCTATGAAATGACCTCCAGGGAATCAGAAAGGCACTAATGATGTTAGTAACTTTTAGTGGTTCTGTGCCTCTTATCAAGTGTTACAGAGGACATACCACTGCCATGTCAGGGGTTTGCTTACAGTGATGCCATGAAGACAGTCCAGTAGACTTGGTAGCGACCCCCTCCCCCAACCCCTCTCCCTTTTCAGATAATGATGGAACAGTAATTACTTTCAGAATGTTGTGTGGGTTCAAATTCTCTATGTACAGATGATGTAAAAATATGTATATGTCTAGATAAAAGGAGAGAAAGCAAAACATTTTGTATGCTGCATGAAAGCGTTATCTCTTCCTTACAGGTGTGAGCACCT…	SpeI/SacI	469
23		pMIR-CLOCK_2	GACTAGTCTAGTTTCACTTGCTGCCTTCTTTGTTTTATGGGCACTTTTTGTGTGATTACTTCCCCAACACAGTCAAAGGCCAGTATGACAGAACCAATGGCACATGATGCCTCTATTTTGCCCATTTGGGGAAATGTTAGTAAAAGAAATAGCATCTTTTAATGGCTGTCATTATCATATCCATATTAAAATCCATTTAAAGTTCTTAAATTTGGCGGAATAATGTATACAGGCTGTAAACTTCTACAAAAAATGTTTGCTGTCTTTAATATGGTGTCAAGTTACTTGGTCCTTTGAAAACAAAACAAAACTTCCATACACAGCACTGCCCAGTAAAGCAGTGTTGGAATATTGGAAACCTAGACATTTGAGGATCCTTCTTGCTCACAAGCATTGGAA…	SpeI/SacI	492
24	CNR1	pMIR-CNR1	GACTAGTCTTCCACGTGTTCCACCGCAAAGATAGCCGCAACGTGTTTCTGTTCAAACTGGGTGGGGTCACGGCCTCCTTCACTGCCTCCGTGGGCAGCCTGTTCCTCACAGCCATCGACAGGTACATATCCATTCACAGGCCCCTGGCCTATAAGAGGATTGTCACCAGGCCCAAGGCCGTGGTGGCGTTTTGCCTGATGTGGACCATAGCCATTGTGATCGCCGTGCTGCCTCTCCTGGGCTGGAACTGCGAGAAACTGCAATCTGTTTGCTCAGACATTTTCCCACACATTGATGAAACCTACCTGATGTTCTGGATCGGGGTCACCAGCGTACTGCTTCTGTTCATCGTGTATGCGTACATGTATATTCTCTGGAAGGCTCACAGCCACGCCGTCC…	SpeI/SacI	471
25	COMT	pMIR-COMT_1	GACTAGTGCGAAGCAGGGCCCTGACTGCCCCCCCGGCCCCCCTCTCGGGCTCTCTCACCCAGCCTGGTACTGAAGGTGCCAGACGTGCTCCTGCTGACCTTCTGCGGCTCCGGGCTGTGTCCTAAATGCAAAGCACACCTCGGCCGAGGCCTGCGCCCTGACATGCTAACCTCTCTGAACTGCAACACTGGATTGTTCTTTTTTAAGACTCAATCATGACTTCTTTACTAACACTGGCTAGCTATATTATCTTATATACTAATATCATGTTTTAAAAATATAAAATAGAAATTAAGAATCTAAATATTTAGATATAACTCGACTTAGTACATCCTTCTCAACTGCCATTCCCCTGCTGCCCTTGACTTGGGCACCAAACATTCAAAGCTCCCCTTGACG…	SpeI/SacI	498
26		pMIR-COMT_2	GACTAGTCTGGATTGTTCTTTTTTAAGACTCAATCATGACTTCTTTACTAACACTGGCTAGCTATATTATCTTATATACTAATATCATGTTTTAAAAATATAAAATAGAAATTAAGAATCTAAATATTTAGATATAACTCGACTTAGTACATCCTTCTCAACTGCCATTCCCCTGCTGCCCTTGACTTGGGCACCAAACATTCAAAGCTCCCCTTGACGGACGCTAACGCTAAGGGCGGGGCCCCTAGCTGGCTGGGTTCTGGGTGGCACGCCTGGCCCACTGGCCTCCCAGCCACAGTGGTGCAGAGGTCAGCCCTCCTGCAGCTAGGCCAGGGGCACCTGTTAGCCCCATGGGGACGACTGCCGGCCTGGGAAACGAAGAGGAGTCAGCCAGCATTC…	SpeI/SacI	449
27	COX6B2	pMIR-COX6B2	GACTAGTCGGGATTTTCGCCGGCAAAATCTGACTGCCCCAGCGCGGCTTCCTCTGAAGATGCAGTGATCCTGCATCTTTTTGTCTCGCGGAGCCCCGGGTCTCGGTTATCCACCCCTACCTCCCAGTGTCTAAGCCACGAATAATGCCACCAGCCTTCGAGTTCCTTGTTTCCCTTGCTCTGGTCTCCACGTGTATGATGGGGTTCTCAGGCCCAGGCTTCGACCAGAGGACCCTCTGCCACCACCGTTTCTTCCTGTCCTTGAGCTACCTTGGTGAACTCATGACCCCAGGCCCCTGCTCCACCAGGATGTCCCCCAGGTCCTGCCAGCTGGGAAGTGCCAGCATGAACGCCTCCAACTTCGTGGAAGCCAGGGTCCCCTGCAGCTGAGGGACGCCAA…	SpeI/SacI	489
28	COX7A2	pMIR-COX7A2	GACTAGTTTCTTTGGGGATCAATATTTATTGACTTGTAGTAACTGCCACCAATAAAGCAGTCTTTACCATGCTTTGTCTGATTTTATCACTTTATGCCAATAATTTCAACTTTTGGTCAGCCTTGTAAATCTTAGGTAAGGATCAAAGAAATGATTCTTTTGCCACTAAACTTGTGAAAGCGAGCTCG	SpeI/SacI	188
29	CYCS	pMIR-CYCS	GACTAGTCTAATGAGTAATAATTGGCCACTGCCTTATTTATTACAAAACAGAAATGTCTCATGACTTTTTTATGTGTACCATCCTTTAATAGATCTCATACACCAGAATTCAGATCATGAATGACTGACAGAATATTTTGTTGGGCAGTCCTGATTTAAAACTAAGACTGGCTTGTGGTTAAATGAATATGTTCAGTTTTTGAATTTTAATAGTAACTCCAATTCAGTAAATGGTATCACTGTTTACCCCTTTTAAAGATATGATTAGACTTCGTTAGTAATGTTCAACTTTTCACAAAGATGGTGAGTGCCATCTTAAAACTTACTGGAGATTGGTTTTATATTTAGATTTATATAACTGGTTATGTGAATATATTTAAATACTGGGGAAATTGCTTC…	SpeI/SacI	482
30		pMIR-CYCS_2	GACTAGTCACAGATCATGACTTTTTGACTGTGCTTGATTTCATGACTGATGCACAAATTTTAATGATTAAAAAGTGCAGGAGCCCTAAATGTCAGTGCAGCAGCCCTAAATGTCAGTGCAGCAGTGTTAACCAGTCATGGTGCTAGATTGTTTACTTGGTTTTCTAGGACTGCCTCAACTAGAATAACACTTCACTAATTGACTCTTAGTTTCTTTGCTCAGATTGAGAACTGCAGCATTTATGCCAGACATGGACAGAGGAATGCCTGTGGTCATAGTTTTGTGATGTGTAACAGTGTATAATTACATACTGAATTATTTCATGCATAGTCTGTGCCATACACATTTAGAGTAGTCCTTGGAGATTTTATGGAGATGGTGAGCACAAGGTAAGTCATA…	SpeI/SacI	480
31		pMIR-CYCS_3	GACTAGTGCCTTCCAGTTGCAAGTGATTCTCCTGCCTCAGCCTCCTGAGTAGCTGGGATTACAGGCACCCGCCACCACGCCTGGCTAATTTTTGTATTTTTAGTGGAGATGGTGTTTCACCATGTTGGCCAGACTGGTCTTGGACTCCTGACCTCGTGATCCACCCACCTTGGCCTCCCAAAGTTCTAGGATTACAGGTGTGAGCCACCACGTCCGGCCAATTTTTCTCATTTCTATGCCTCCTATATTAAGGTCTGTGTTGGCACAGATGAGTAACTGCCATGTTCTAGGTCAGTTATACCCAAGCACTTCTGGTGGTTTAAAATGTGATTCTGTAACTTTTTTATTTTTATTTTTTTGAGATAATTTCACTCTTGTTGCCCAGGCTGGAGTGCAATG…	SpeI/SacI	492
32	DAO	pMIR-DAO	GACTAGTAGACTCCAGTGACTGCTGCCTCCCCCCACAAGAACTCCCTTCTCCCCTCAGCCAATGAATCAATGTGCTCCTTCATAAGCCATTGCTTCTCCCTCACTTCTTTCCTCAAAGAAGCATGAGGTGAGAGAAAGCCACAAAGTCAGTGCCTGGAGAAGGGTTCAGCCCAACATGGGGCCCCTCTCATCACTGAAATCCCTCTACCTTCTCTGGGTCTGGCATTATAAAGAACAGCTGAGGCTGTCATTCCATGAGTCTTCAGAAGAAAGGACAGCTCAGAAAATCAAAGAGGCCAACTGCCCAGAGCCACAGAAAATGGAGGATAATTGAGGCTAAGTAACCTGATTACAAGTTGTACTAACATATTAAAGGTTCTGAAAAGTCCTGCAGCAAAG…	SpeI/SacI	411
33	DDC	pMIR-DDC	GACTAGTGAGTGAAGCCAGCTGCAGGAATCAAAAATTGAAGAGAGATATATCTGAAAACTGGAATAAGAAGCAAATAAATATCATCCTGCCTTCATGGAACTCAGCTGTCTGTGGCTTCCCATGTCTTTCTCCAAAGTTATCCAGAGGGTTGTGATTTTGTCTGCTTAGTATCTCATCAACAAAGAAATATTATTTGCTAATTAAAAAGTTAATCTTCATGGCCATAGCTTTTATTCATTAGCTGTGATTTTTGTTGATTAAAACATTATAGATTTTCATGTTCTTGCAGTCATCAGAAGTGGTAGGAAAGCCTCACTGATATATTTTCCAGGGCAATCAATGTTCACGCAACTTGAAATTATATCTGTGGTCTTCAAATTGTCTTTTGTCATGTGGCT…	SpeI/SacI	437
34	DRD2	pMIR-DRD2_1	GACTAGTCACTGCTGACTCTGCTGCCTGCCCGCACAGCAGCCTGCTTCCCACCTCCCTGCCCAGGCCGGCCAGCCTCACCCTTGCGAACCGTGAGCAGGAAGGCCTGGGTGGATCGGCCTCCTCTTCACCCCGGCAGGCCCTGCAGTGTTCGCTTGGCTCCATGCTCCTCACTGCCCGCACACCCTCACTCTGCCAGGGCAGTGCTAGTGAGCTGGGCATGGTACCAGCCCTGGGGCTGGGCCCCCCAGCTCAGGGGCAGCTCATAGAGTCCCCCCTCCCACCTCCAGTCCCCCTATCCTTGGCACCAAAGATGCAGCCGCCTTCCTTGACCTTCCTCTGGGGCTCTAGGGTTGCTGGAGCCTGAGTCAGGGCCCAGAGGCTGAGTTTTCTCTTTGTGG…	SpeI/SacI	493
35		pMIR-DRD2_2	GACTAGTCAAAAACCTTAGCTCCCTCCCGCACCCCGATGTGGACCTCTACTTTCCAGGCTAGTCCGGACCCACCTCACCCCGTTACAGCTCCCCAAGTGGTTTCCACATGCTCTGAGAAGAGGAGCCCTCATCTTGAAGGGCCCAGGAGGGTCTATGGGGAGAGGAACTCCTTGGCCTAGCCCACCCTGCTGCCTTCTGACGGCCCTGCAATGTATCCCTTCTCACAGCACATGCTGGCCAGCCTGGGGCCTGGCAGGGAGGTCAGGCCCTGGAACTCTATCTGGGCCTGGGCTAGGGGACATCAGAGGTTCTTTGAGGGACTGCCTCTGCCACACTCTGACGCAAAACCACTTTCCTTTTCTATTCCTTCTGGCCTTTCCTCTCTCCTGTTTCCCTTC…	SpeI/SacI	496
36	DRD5	pMIR-DRD5	GACTAGTGCAGTCCAGCCCGAAATGCTGCCGCCAGGCAGCAACGGCACCGCGTACCCGGGGCAGTTCGCTCTATACCAGCAGCTGGCGCAGGGGAACGCCGTGGGGGGCTCGGCGGGGGCACCGCCACTGGGGCCCTCACAGGTGGTCACCGCCTGCCTGCTGACCCTACTCATCATCTGGACCCTGCTGGGCAACGTGCTGGTGTGCGCAGCCATCGTGCGGAGCCGCCACCTGCGCGCCAACATGACCAACGTCTTCATCGTGTCTCTGGCCGTGTCAGACCTTTTCGTGGCGCTGCTGGTCATGCCCTGGAAGGCAGTCGCCGAGGTGGCCGGTTACTGGCCCTTTGGAGCGTTCTGCGACGTCTGGGTGGCCTTCGACATCATGTGCTCCACTGC…	SpeI/SacI	491
37	EN2	pMIR-EN2	GACTAGTCCCTCCTCCTTCTCCTTTTTCCTCCTCTTCCTCCTTCCTCCTTCCTCCTGCTCCTCCTTTCTTCTTCTTTTTCTTCTCCTCCTCCTCCTTCCTTCCTCCTCCTCCTTCTCTTTCCTCCTCCTCCTCACCAAGGGCCCAACCGTGTGCATACATCGTCTGCGTCTGTGGTCTGTGTCGCTGTCCCCAGTCCCACCGCAGTCCTGCCGCAGGCCTAACCCTCCTGCCCTGGGCACTGCCTCCATGCAGAAGCGCTTCGAGGTTCTGGGGCTAAAGGCCTGGGGTGTGTGGCCTAAAGCCCAAGAGCGGTGGGGCGACCCTCCTTTTGGCTTGGCCCCAGGAATTTCCTGTGACTCCACCAGCCATCATGGGTGCCAGCCAGGGTCCCAGAAATG…	SpeI/SacI	479
38	GBX2	pMIR-GBX2	GACTAGTCAATCTGACTGGCCAGGCAGCTCACAAGGAGGAAGACCCGGGCCACGCGCTGGAGGAGACCCCGCCGAGCAGCGGCGCCGCGGGCAGCACCACGTCTACGGGCAAGAACCGGCGGCGGCGGACTGCCTTCACCAGCGAGCAGCTGCTGGAGCTAGAGAAGGAGTTCCACTGCAAAAAGTACCTCTCCTTGACCGAGCGCTCGCAGATCGCCCACGCCCTCAAACTCAGCGAGGTGCAGGTGAAAATCTGGTTCCAGAACCGACGGGCCAAGTGGAAACGGGTGAAGGCAGGCAATGCCAATTCCAAGACAGGGGAGCCCTCCCGGAACCCTAAGATCGTCGTCCCCATCCCTGTCCACGTCAGCAGGTTCGCTATCAGAAGTCAGCATCAGC…	SpeI/SacI	474
39	GCH1	pMIR-GCH1	GACTAGTGCTTCATTCAGTGTGTGTGCGTTGGTTGCCGATCGTACTGCCAGTAGCATTGTCTGTCTGTCCGGTCTTGTTTGTACATTCCATTTTCAATTGTTACAGATGTGAACTTTATTCCTTGTCACTAATTATATTTAAAATTATTTCTAGGAAGTCAAATAAATATAATAAAGGGTTGAGCCCTCTACTTTCTTCTTGCCACCTTTTTGTGGCAATATTAAAGTGAACTGCTAATAGTGTAAGTACGTGCACAAAACCACTGCCAGATAACCAGAGGGGCCTGGGAAGGGAGAAGAATTAGTGTATTTTTTTCAAATAGTACAGTAATTTGCCTCATAAGCATAGGAGCATTGGGAATGAGAGGGAACTGTGCCCAGTATACTGTTTTTTTTCTT…	SpeI/SacI	482
40	GDNF	pMIR-GDNF_1	GACTAGTCTACAACCAGCATTTTTGCCAACGGTTGGTGATTGATTTCCATCACGGTGTGTGGGGTGGGAAGAAGTTGGCTAGGAACCAAAAAGGCTGTGCTCATGATTAAACACAAACCTGAAGGTATTTCCTTTATGTCCTTGGAAACAGGAAACGAGTTGTGGTTTTCGCCAGCATTCTTGTAGGAGAGAATCGGGGAAGGCCCCGAACTGCCCCCGGGCAGGGAGAGCCCCTCAGGCCTGTTGGTTTACAGAGAGACAGATGTTACATAACCAGCTCCGTTGATGCGTGGTCACCAGTGACCAGAGAAGCTACTCGATGCAATGCATCTGTTTCAGATACAGAAATATAGAGAAGATATTTATTGAAATTTAAGTTATTGTTATTTATTACCGTTC…	SpeI/SacI	464
41		pMIR-GDNF_2	GACTAGTCAGAAATGTCGTGGGCTCCACTTCCTGTTGTCTTTAAGCTCTTAGTCCCCTCCACGTATACCTATCTGTACTATGCATAACCATATGTAGAAAAGGTTCAGTTCCTTTTAGTAGGTAGTCCTGGATTTAATGCTGACCTAAAAGTAATGTCGACAATGCTGTCAGGTAGCTGCCGTTCTACCGACTCCCTCCATCCCTGCCCACCCACTGCCCTCCCGAGAATATGCTGGCTGCCCAGTGCAGCCCGGGAGACACAGGGGCCTTCCAGAGGTAGGGTCTACCAGGTCCTGTACAACCCCTGGGCTGTCACCGGGGGTCAACAGCTGCTGCTCCTATATACCCAAACACCTGACAGCTCCCTGGGGAGCAGATGGCTGAGAAGGGTGCTGAGG…	SpeI/SacI	473
42	GNAI2	pMIR-GNAI2	GACTAGTGCACAAGAAGCGTGAGACGCCACCATTCCTGGAAACCACAGTCCACCTGCTCATTCTCGTAGCTTTTTAAAAAAATGAAAGTAAAGGAAAAAAAAAAAACTGCAAATCTAGAAAACTTTTTAGAGAAAAACTATTTAAAACTGTCAGATCCTGACCAGCAAGCCCCCCCCCAGCCCCCCTTCCAAGTGACTCCGTGCCTTGAGTGTGTCTGCGTGTTTACACCCGTCCCTCTGCTGGCCGCCCCCGTGCGAGCGGCACCCCTGCCCTGCCCTCCACAGAATTGGGTTCCAAGGGCTGTTCCAGACAACTGCCAACGTCACTGAGGGCCCTGCCCCAGCGGCCCTGGCCCCAGGCTCTATTAACCTAAAATGTAGCTCCCTAGCGCTAACCTA…	SpeI/SacI	494
43	GNAO1	pMIR-GNAO1	GACTAGTGCAACCAACACACCTCTCCCACTCCAAGATGCCTCCAGGTGGCTGAGGCCAACGCCCACACCCAGGCCAGTCGTGTGCTTGTACAGCAGGCTGTGCCTGGGGACCTAGATGTGCCATGGGAGGGAGGAGGGTACCCACTGACAGGCCTCTGCCTCCCTCCTCAAGCCCTCTGTTCTCCCTGCCCCCACTCTGGACACTGCTTAGTCCCCAGCCAGGCAGGGCCCCTGGGTTTCCACTTGCAGCCCCCGGACTGCCCCAGAGCCGGGAAGCACCAGTGCCAACAGCTCTGGACTTGTTGGACCCACAGGCACAGAAATC TGAGTGGTGCCCAGGAGACCCAGGAACCTTCCCTAGTGCCAAATGCCTGCAGGGACCGGTGCCTGGGGAGCCT…	SpeI/SacI	493
44	GNAQ	pMIR-GNAQ_1	GACTAGTGTAAACTTCCATATAAATCACTCTTTTGGAACAACAAAGGGGGAGGGAGAAAAATCACGGCCTGTTAAATGAGTACCAAAGCCGCCCAACAGTAATGAGATGTTCTCATCCTTGATTCTCCCAGCCTCAAACAACACAGCTTACTTTTTTTTTCCCTTGCTCAGAAAGTACCTGTAATTTAACAAACAGACTGCCTGTAGGTATAGTGCAATTACAAATGCTCTAATCATTGTACATACATCTCTCTTGATATTGCAGCATCCATACTGGCTTTGTAATCATTAATTTTTTGGCAGATTGAATGTGCTGTATTGATATGTATCTATGTAATTGTATTGTATGTCTATAGCTAATTCACGTTTTGAATAATGTTATTTTATTTACTTTTTTAA…	SpeI/SacI	412
45		pMIR-GNAQ_2	GACTAGTGAACCTGCATATGTTGTTTACTAGCAGATGACAACTACAAAAGGAATCTGAAGAACACGTAAAACTTGTATTTTTTTTTTTTTGGTAGATTAACTAGCAGGCCTATTTTAAAAAGGTAATTCAGCTAAAGGGCAATTTACTTTTTTGTACTTCAGACTATCTTGATTGTCAAAGTGTACGAACTGTAATTTTAAAATTTATACTGCCACATGATTGTAAATTTTAGTTGTCTTAAGTTAGGAATTGGTGAAAAGCTATTTATGCTGGATTTGGGTCAAAATGACTTATTTGCAAAAAAATAAATAATGGGAAGAAAGGGCTGTATAATGAAATACTGCAAGACTCACATATTGGTTGGAAATTTCCCTCAAATCACCTACCGATTACCCTTG…	SpeI/SacI	413
46		pMIR-GNAQ_3	GACTAGTGCGTTAATAGATCTGTCCTGGTAACTGTGTCTTTGGGATTTCATTTTGGTTCCATCAAATTAGGAAAAGAAATGGCTTAGTTGTATATGATTAGCTAGAGATTTTTGGAGCCAGACACCTGCTGTTTAGTAGATAACTTAGTACAGACCCTAAACTTGTCATTTGTTTTTCTCACAGAATAGCCATTTCCTGCTGTCTTCCCAATGATCACTGCCCTTTCAATAACACTCTTGCCTCTAGAATCATATGTTCAAAGTATGAATACACACCTAGCACATAGTAGGTGCTCAAATATTAATTTCCTCCTTGCCTTCCTTATCTACCCTGTGTCCTCCATTTCCCCGTATGATTCCAACCCAATATAGCAAATGACATTTACATGTTATGAAAAC…	SpeI/SacI	416
47	GNB3	pMIR-GNB3	GACTAGTGGAGGCTGGAGAAAGGGAAGTGGAAGGCAGTGAACACACTCAGCAGCCCCCTGCCCGACCCCATCTCATTCAGGTGTTCTCTTCTATATTCCGGGTGCCATTCCCACTAAGCTTTCTCCTTTGAGGGCAGTGGGGAGCATGGGACTGTGCCTTTGGGAGGCAGCATCAGGGACACAGGGGCAAAGAACTGCCCCATCTCCTCCCATGGCCTTCCCTCCCCACAGTCCTCACAGCCTCTCCCTTAATGAGCAAGGACAACCTGCCCCTCCCCAGCCCTTTGCAGGCCCAGCAGACTTGAGTCTGAGGCCCCAGGCCCTAGGATTCCTCCCCCAGAGCCACTACCTTTGTCCAGGCCTGGGTGGTATAGGGCGTTTGGCCCTGTGACTATGGCT…	SpeI/SacI	496
48	GNG10	pMIR-GNG10	GACTAGTCCCCTTCCGGGAGCCTAGATCCTGTGCTTTACTCTGAAGACTCTAGGAGAGAAGTTTGCTGAGGAATGCCTTCAAGCACAAAGTGATGAATGACTGCCTTCAAGTCTCAAGAAAACACTTTTCCCTAACTTTTAGAGATATTTCAGCCCTTTCCTGTGGCCTGGTCCTATAGCCAAAATCACAGATATTCATGAGTTTCTACTTGAGTGAGAAAACTGGGTGAAGGGAGCTCG	SpeI/SacI	240
49	GNG12	pMIR-GNG12	GACTAGTCCCCAGGAAGTAATTATTTACAACGATTTTCCCAAATTTTGTACAATCTGTCCTGGAAAGCAAACCCCTTTTAAAATCTAATGTCTGGGCTTTGAGTATTAGCTCATTTAGGGTGGACAAATGCATTACTGTTTTCAAACTGCTCACATTTATTCAGTATTTCTCCAAGTTGCTATCTACTCAGCCTTATGAATGCCCCTCGCTTTTCTAAGGCCATGTGAAAATCACGGCACTGCCCTTAGCCTTGTGTCATCTGCTTTTTCGTTCTGCGATATGCCCAGTTCCCAAATCAATTATAGGTACCTGTTTAGGAGAGAGGAAGATTTTACCTCTCAAAGGGTGAGATTTGAAATTTACACTAAAAAGACAACTTTACATTTAATGCTTCACTT…	SpeI/SacI	474
50	GNG2	pMIR-GNG2	GACTAGTGTCTTTGAGAGGGGCCTGAAGAGCCTCCGGGCTCCTGGGACATTGATGTAGAGTTTTTAGTGAAGTGGGCACCTTTCTAGTCCACGGCATTTGAAGAGAGCGAGGAGAACCATTCTGGAAACTCTAGGCTATGCATGTTTAAAGATCTGGTCCCCTTTATGAGAATGCAAGCCGATCCACATCCTGACTTAAGAGATCTGATTCTGACGAACTGCCTGGAGGAGGGGAATATATAAAAATAAAATTGGTGTCACTTCTTTTCTGCTATCCCCCAGCCCCCCCCCCAAAATCCTCATGTTTCTGCTTCATATTTTGAAAAATAACAATTAAAACAGACAGCTGTACTGAGGTAAGATATGTGTGACCTTCTTGGAATGAATATTGTCTTTAGA…	SpeI/SacI	477
51	GNG3	pMIR-GNG3	GACTAGTCCCTTGCCTGACCATGTGAGGTTATCTGAAGCACAAGGCCCACCCTCACCTATCTGTCGACCCCATTTCCTACCACCTTTGTGGCCGACCCCAAGCACCCCAGAGATATGAGGCACCCTTTGCTCCACCCACAGCAGGGCCCCGTCAGACTCTGCCAGCGCGTCCTGCCCGCTTCCCTCGGTGACCTGCTCAGACAATGGAGAGGGATGGGCCAGGTTCTTGCTCTCAGTCTCACCTGGAGCTACTGGGAGGGTAAAGCCATTTGAAGAATAAAGTCATCCAGAGCCTCAGGACAGAGCTCG	SpeI/SacI	309
52	GNG4	pMIR-GNG4	GACTAGTCACTTCCCACATTCTCCAGGAGGAAGCCGTATTCTGGTAGTTTAAGGAAGGTGATTCATGGATGCCCCAAGGAAAGGCTAGACATCGATGAATTAGCTCTTGGATTGTCTAAGATCAACCTGAAGGTCCTACCTAAACCAAACTCATATGATCCCGATGAAAGAGGAGAATACACAGTGGGAGCACAGGAGTTTGTGTAAGTTTGTTCTATTCTGTTTATTTGGAAACTGCCTCTCTCCCTAGTTCTGAAAGAGACTTGCTGTGTGATAGAGAACAGGCCATTTGTGCCTGAAATGTTCTAACCTGCAAATTGGGTTTAATGGTAATTATCCTGCCTTTCTGTCTGGGAGGAAACAGAGATGCTACATAGATGAAAGCTCTGATTATCATTT…	SpeI/SacI	432
53	GNG7	pMIR-GNG7	GACTAGTCCCCACGCAGCCCTGATCGCAGGAGGCCTGGCCGCCCCGACCCCCTCCACGGGGCTGGCCTAGAAGCAAGTAGTAGAATAAAACTAGCCTAGTCCTGTCCCTCCGGCCCCAGTGGAGACAGGCGTCTAAGAACCCGTGCCGAGAGGGTTCCTGGACGGCCGCCCAGGTCCTCCGTGCAGGCCCGTGAGGCGGGGATCCCTGCTTGGCTCACTTCCTGAGCTGGTGACTGCCAGGGTTCCCACCTCGCCAAGGCTAGAGGGCTCCGGGTGTGTGTGCAGGTGTCGGGGGAGTGACCTCCACTCCTCAACCTCGGGCAGCTCCCACAGGCCACAGCCGGGCTCCCCACCCCCGGCACCCAGCTCTCTACGGCAGGTCCGGGAGGGCTGGGGCTT…	SpeI/SacI	452
54	GRIA1	pMIR-GRIA1	GACTAGTGGGGTAGGTGCAGCTTTATTGGCTTTTCTGTGGATTCTCTCAGTGGACCCACACCATCTCTATGTCTCTCCACTCTCCTGCCTTCAGCCATAGCAAAGAATCCTTCCAAAATCAAACTCTTCACTTTTTTGACTCAAGTGTTGTTGTTCAGTCTCTCGCGTGTCAATGTGGTCATGGTTCATGAAACCGGACCCTCAAGATGGATGATTGCTTTTAACTACTGCCAGCTGATGTCTCTCAGCCCCTGCCCTCATACAAGATTTTTCTCAGCCTTCAGCCTACCACTGCAGAATCCGATGTGACCCACCATTAGGGAGTCTGCATCTTGGAAGAGTTGGAAATAACCCTTTAACATCAACATGCTTCAAAGACTTTTTGCCTTTGGCCTAGTA…	SpeI/SacI	482
55	GRIA4	pMIR-GRIA4	GACTAGTCCCAACTTCCTCGCAGAATACCCAGAATTTAGCAACCTATAGAGAAGGTTACAACGTATATGGAACCGAAAGTATTAAAATTTAGGGCTGACCTTTTCTGAAGCCATAAGAAACAAAGCCAGATTATCCATCACTGGGAGTGTGGGAGAGAATGGCCGCGTCTTGACGCCTGACTGCCCAAAGGCTGTACACACTGGAACTGCAATCAGACAAAGTTCAGGATTGGCTGTCATTGCATCGGACCTACCATAAAAACCAAAAAAATAATTGAGTGCCTTAATTAAACTGTTGGTGACTGGTGGAAACGCAGCCCTGAGGGACACGCCACGCGCGGGTCTTTGCTAAACCAATCCTTTGGCTGAGAGCGGGAAGTCCGTCCTAACGCGCTGGCC…	SpeI/SacI	408
56	GRIN2A	pMIR-GRIN2A	GACTAGTAGGACCAGCTATTAAAATGTTGTTGTTGTTTTCCTTCTTGGTCTGTTCCTTTTTTTTTTTCTTTTCCAAATTGTCTTAGAGATAATTCCCGGCTCACTTAGCATTAGGATAATGACGGTTATTCTGTCCCACTGAAGAGTGTTGAACTGGAACGCTTCCACCGGGCTTTATAGGTACCCAGAATGGCCTAATGTTTAACATATCCTGCAGGCATGCCCCTGAGCACACACTGCCTTTCCTGCATTCCCCCCTCTCCATGGTCTAAGCCACATTTCTTTCCTGGCATTTATATTTACTGAGAGGTGAGGGGTGCATTAGGCCCATTTGATGGATGAGGACACTAGCGGGGATTTGAAGGAATGTCTTTCTGGGAGTCTCCATGAATTCTCTGG…	SpeI/SacI	484
57	GRIN2B	pMIR-GRIN2B_1	GACTAGTCCACCTCTTTGGGCCTGGCTCCCTGGGAATGTGACTTGAGCCCAGAGTGAACACTCTTGGTAGAAGCCCTTCTACCTTCCTGCAACACCTTGTTTCCCTCTCAGATTGTACCATTGAGGAATAAAAAAAGATATACATGTATAAAACTCCAGGGATGAGGGTACCAGCAGAACTGATGCTCCCTTCACTTAACATTGGAAAATTGAGAAGGGAAATGAATATGTATCACTGCCGGTCCTGAAACTTGCGGTAGGGCTATTTATTCTATGGGTCAGTTCCACTGTCCTGCCATCCTCCCCTACACAGGGTGGCATCCAGAGAGCCCCAGGTCTGTGTGGAAGCTTGACTGCAGGATCGCCATGTTGCACACAGGACACATAAACCAGAAAGGT…	SpeI/SacI	455
58		pMIR-GRIN2B_2	GACTAGTGCATGTGATATCTGGTCACAGAGAGGTAGTGCTGGATATGTGTCTTACAAATTTGCATGCTTTTCTAGAAAAGATGATGGGATCCACTAGAAACTCAGTGGTGAGATGATTCCCTTAGCAAGATTGCTGAAGTTAGGTTTAGACGTGGGAGGGTGGGTATGTGAGCAATGGTGCCAATAGCGGCTCTTTATTTGCCTTGTCCTCATTACTGCCATCAGGAAGGTGCTACTGGCCTCGAGCCAGGTGTTCATAATCTGGCCTTGGGTTAACCAGACAAATAGAACTTCTTTTCCTAGACTGTTGGCTTTGTGGAGGTTGGCAGCCTCTATCACAGGATAAAATTTCCAAATCCATTTACCCAGTATATTCACTACATTTTTTCCTATCCTCCC…	SpeI/SacI	459
59		pMIR-GRIN2B_3	GACTAGTGCCCACAGTGAGCAGGGCAGCCTCAAGGGAGAGCCCCTTACATCCTTTTCTGGGCACCTCTGTCTAATTAAGTTCAAACATACAAGCCTGATTCTAGGATTAAGGCATAAGTTAGTTCTGAACAGAAAAATATAAGGCAGTTCACATACACAATGAATTCTTGAAGAAAGAACCTATAGCCCCCAGACCGATAATAAATAATTACTGCCTGCCAAAATCCTGAAGAAAGGGAAGCATGGGGGCTCCAAAATTAATAGTCTCCTGAGAATACTTATGAGACCTTGATTTTGTCACAAGGTTGCAATGGTGAATTATTTATTAAGCACCCGCAGATCAGAGAATCTTGCAACAACCTTCTCTTACAACCCACCTGTTCACTTATGAATGATATC…	SpeI/SacI	458
60	GSK3B	pMIR-GSK3B_1	GACTAGTGCAGAAATAGCCACATTCTACACATAGTTCTAATTTTAAATCCAAATCTAGAATCTGTATTTAATTTGTTTTTTAACCTCATGCTTTTTACATTTATTTATTGATGCATGTCAGATGGTAGAAATATTAAAAACTACACATCAGAATGATACAGTCACTTATACCTGCTGACTTTATAGGAAAGCTGATGATATAAATGTGTGTATATATGTTATATATACATATATTCAATACTGCCTTTTTTTTTGTCTACAGTATCAAAATTGACTGGTTGAAGCATGAGAAGAATGTTTCCCCCACACCCAGTTAAGAGTTTTTGTGTCTGTTTTCTTTGTGTATCAGTGAACGATGTTAAGAATCAGTCTCTCTTTTTGAAGAAAAAGCAATATTCC…	SpeI/SacI	463
61		pMIR-GSK3B_2	GACTAGTCCAAATCAAACAAATTGAATTTTATGTTTTATAAAGTGCTTCTGAAAGCTAAGATTTGAAAGAAGTCTGAAATCAAAGTATTTGGCAGCATAACTCCTTAAAGGTAGTGGCGTTGATAGACCATTTTCAGACAGAATTTATAAAGAATCTGAAAAGGCAGGTCTGTGATAGAGAAATGGACCTGCATTCAGATCCAACTGCCCAGCAAGCGTTTGGATGCAGACACTGCTCTGGACGTGGTATACTCCCCAGAGTCCATAAAAATCAGTGCTTATTTTAGGAAACAGGTTGCCCCCCACAACTGGGGTAAAAGAAGAGAGAAAAGTCACGCTTTTCTCTCATTTCATTGTGTGTGCATGTGTGCGTGTGTGTGTGTGTGTGTGTGTGCTGAG…	SpeI/SacI	430
62	HRH2	pMIR-HRH2	GACTAGTCTCAGGCCTCAGTTTCCTCATCGCATAGAGAGTTGGTCTTCCCTCACCGGGCTTCCTACTTGCCCTCCAGAGTTGCCTGAAGCTCACATGAGCGAAGGGACATGAACATGCTCTGCCATCTCCCAATAGGACATAAGTCCACGCTGGAGCGCTGAGCATCAGACTCAAGAAAAGCTTGCGTGGATATTGCAGACCCACCAACAAGGGCTCCAGGTTCTGGAGTTGTGGAGGCAAAACTGCCTAGTGAGAACCCTACATATTCCCTCTGGTCCTTGCAGCTGCCACCCCCATTCCCAGGGGTGGAGTGTCCCTCCATAGACTTGGATCCTGGGCCCTCTGCTCCTTCACCACTGTCCATCTGAAGCAAGCCTGGTTGCTCCGGCACTGAACTG…	SpeI/SacI	487
63	HTT	pMIR-HTT_1	GACTAGTGCAGCTCCCTGCTGTCCATCATGTCTTCCAGCCCGAGCTGCCTGCAGAGCCGGCGGCCTACTGGAGCAAGTTGAATGATCTGTTTGGGGATGCTGCACTGTATCAGTCCCTGCCCACTCTGGCCCGGGCCCTGGCACAGTACCTGGTGGTGGTCTCCAAACTGCCCAGTCATTTGCACCTTCCTCCTGAGAAAGAGAAGGACATTGTGAAATTCGTGGTGGCAACCCTTGAGGCCCTGTCCTGGCATTTGATCCATGAGCAGATCCCGCTGAGTCTGGATCTCCAGGCAGGGCTGGACTGCTGCTGCCTGGCCCTGCAGCTGCCTGGCCTCTGGAGCGTGGTCTCCTCCACAGAGTTTGTGACCCACGCCTGCTCCCTCATCTACTGTGTGC…	SpeI/SacI	492
64		pMIR-HTT_2	GACTAGTGTTGTACAGCCGCTGGATCCTGCCGTCCAGCTCAGCCAGGAGGACCCCGGCCATCCTGATCAGTGAGGTGGTCAGATCCCTTCTAGTGGTCTCAGACTTGTTCACCGAGCGCAACCAGTTTGAGCTGATGTATGTGACGCTGACAGAACTGCGAAGGGTGCACCCTTCAGAAGACGAGATCCTCGCTCAGTACCTGGTGCCTGCCACCTGCAAGGCAGCTGCCGTCCTTGGGATGGACAAGGCCGTGGCGGAGCCTGTCAGCCGCCTGCTGGAGAGCACGCTCAGGAGCAGCCACCTGCCCAGCAGGGTTGGAGCCCTGCACGGCGTCCTCTATGTGCTGGAGTGCGACCTGCTGGACGACACTGCCAAGCAGCTCATCCCGGTCATCAGCG…	SpeI/SacI	492
65		pMIR-HTT_3	GACTAGTCCAGCCCTCCCTGGCTGTGAGCAGCCTCCACTGTGTCCAGAGACATGGGCCTCCCACTCCTGTTCCTTGCTAGCCCTGGGGTGGCGTCTGCCTAGGAGCTGGCTGGCAGGTGTTGGGACCTGCTGCTCCATGGATGCATGCCCTAAGAGTGTCACTGAGCTGTGTTTTGTCTGAGCCTCTCTCGGTCAACAGCAAAGCTTGGTGTCTTGGCACTGTTAGTGACAGAGCCCAGCATCCCTTCTGCCCCCGTTCCAGCTGACATCTTGCACGGTGACCCCTTTTAGTCAGGAGAGTGCAGATCTGTGCTCATCGGAGACTGCCCCACGGCCCTGTCAGAGCCGCCACTCCTATCCCCAGGCCAGGTCCCTGGACCAGCCTCCTGTTTGCAGGCC…	SpeI/SacI	484
66		pMIR-HTT_4	GACTAGTCTCAGGATGGCTCAGACGAGGACACTCGCTTGCCGGGCCTGGGCCTCCTGGGAAGGAGGGAGCTGCTCAGAATGCCGCATGACAACTGAAGGCAACCTGGAAGGTTCAGGGGCCGCTCTTCCCCCATGTGCCTGTCACGCTCTGGTGCAGTCAAAGGAACGCCTTCCCCTCAGTTGTTTCTAAGAGCAGAGTCTCCCGCTGCAATCTGGGTGGTAACTGCCAGCCTTGGAGGATCGTGGCCAACGTGGACCTGCCTACGGAGGGTGGGCTCTGACCCAAGTGGGGCCTCCTTGTCCAGGTCTCACTGCTTTGCACCGTGGTCAGAGGGACTGTCAGCTGAGCTTGAGGAGCTCG	SpeI/SacI	361
67	KCNJ5	pMIR-KCNJ5_1	GACTAGTGGCCTTTGAGAATGGAAGCCTTTTCCTGCCCTGGATATGGCGCTTCTTCCTGGGAGAGGAGCAGAGCCACAGAGAGGTAGGAAGTTGAGGCAGAGCAAAGGGAAGGCTTCAGAGCTTAGGCCCGGTTCATCTCAGAAGTGTTTTCTAGGCCTGGGGCTGAAAGGAAGAGGGGTGGGGCAGCCTGGGACGGGAACTGCCTCTGTGGGCTCCCCACTCCCAGGGAGGGGCTCCATAAGCTTTGCTCCTGGGCTGGATCTTGAGAGGTGGGCAGGGTCTTCCCACCAGTGGCAGGGTGTGCAGTTGTGGTCCCAAGCCTTGGAGGGAATGGGGAATGGGCTGGCACCCGGCTCAGGGAAAGCAGAAGCAGACAGTGCCCCAGCAGGGGAGCTGCA…	SpeI/SacI	413
68		pMIR-KCNJ5_2	GACTAGTGGTCACTTTCAAAACATTTAATTAATTTATTTATGTAGAGACAGGGTCTCGCTCTGTCGCCCAGGCTGGAGTGCAGTGGTACAACCTCAGCTCACTGCAACCTCTGCCACCTCCCAGGTTCAAGCGATTCTCATGCTTCAGCCTCCTGAGTAGCTGGGATTACAGGCATGAGCCACCACGCCCAGCCATTTTCAAAACACTGCTCCTGCATACAAACCACTCAGAGGCCACTGCCCTTGGTTCTGTGATGGCTCTGAGCCCATGCCATCACATCTGATGGACCCCAGAGAGCTGAGCCGTGGTTTAAGATGGGGTCATGCGCTGGTCATTCCCACAGTCTTGAGTATCTCCAAAATCCCAAAGTGATATTTCACTTTCGGACCCTGAAAGTT…	SpeI/SacI	409
69		pMIR-KCNJ5_3	GACTAGTGCTGGTTTCTTGCCTTAATTTAAGCTCTCTGAGAATGTCCCCTGTAGGGAGAAGCCTCCAGGAACTCAGAATAGAACTCGTTCCCACTCATTTTCCTTGCTCCACCAATCTGACGCCTGACAGATGTCACCACTGCCTGAAGGATCCTGTCCCCAGGCCAGGGCAGAATGGGCATTGCCTTTGACTCTCCCCTTCAGACTCCCCTCCCACCGGCCTCCTGTGTAGTCAGAGAACCCACTGCCCATCGCCTCCTGCTGCTGCTTTGAGGTTGAGGTCCTGGCTTGAGCAGTTACCTTGCTGGAGAAGAGGAGCCCCTGCCATCTGGGGAGCACTGTCCCTGCTCGTGATCTGTAACAGTGGGGCGCTTTTTCACACCCCGAGCTCG	SpeI/SacI	392
70		pMIR-KCNJ5_4	GACTAGTCGGCTTGCTTCCAGCCCCCATCAATCCTGTGCCTCATGTGAGGTGAGCCCCAGAGAAACTTAAATTGCTTGTACTGAAGTTGCCAAAAACCAAAAGTTGCCCGTTGTCATTTTTAAGACTGTGCCCTGAACACACCTCTGCCCATGCGCCATGGAGCATGTGTTAGGTGCCTGCCGTGGGTCAGGCACTTGATTCTCAAAACACTGCCGAGAAGCTCTTACCAACGTGACAGTTGAGGCTGAGAGAGGTTCATGAGCTTGCTCAAGGCCACGGGTAGTAATAAGAGGCATGGCCTTGGTGCCAAGTGCCTCCCAAACAAACAGCCGGGGCCGTGGTCCTGCCTAAACTCTCACATCCACGGCACCACGCTGGGCCCAGGCAACAGAGATAAG…	SpeI/SacI	430
71	KIF5C	pMIR-KIF5C	GACTAGTCCCCTCTTTCGAAGTGCATTTTTTTAAAGCAGGGCAGGAGACATTTGGACTCTAGCTATATGACATACTGGGAAAGGCAGAGGGTGGAGGGAAGATTTCACTTCATTGTCTAGCCCAGAATCTTGAGCAAGCTAAAGAAACCATCATAATCTAAAATTGCTTCATTTAACACTAACAATTTAGACTTTTTAAACCAAGCATTGAATAATGGCTGGATAACTGCCGAAGTAAGCGCCGCTCCATGAAGTCTGCTTACTTATTTAAAAATTGTGTATCAGTTTTAAATACTGTTCATTGTGTGCAGATATAAGGGGAATAGGGCATTCTGTAGAATTATACATGTCTAGTTTGTAAAGTGTGTCCTGTGTACTGCAGATGTGTGTTCTCTGGGC…	SpeI/SacI	464
72	LIN7A	pMIR-LIN7A	GACTAGTGACACAGCCTGTTCATAAGACCAGCTTTAGACAACTTAGAACTCAATGCTCTGAAGATTCAGGGAGGCCAACATAGAAAAAGATCTTCCAAAATATGGGGTGGTCCAACCCATCTCATCCCTCTCTAGCTGGAAAACTATAGAGAAAGGGCTGTGACTGCCTTGACCACTGCCTGGCACAATGTAGGCACTCGGTATTTGTTGGATGAATAAGTGGCTGAATCAGTGAATAGACAAAAAACATGGATTTTGCCTTCTGAAAATCTCACAAATTTTACCAGCTTATATTATACTGATTGTCACTATGATTTCTAAGTTTCATGGTTAGAACCATATTTTGAGTCTATATAAAAACTTTTTAGATGTATGAATTTGAAATTTCATTAATTACTT…	SpeI/SacI	480
73	LMX1B	pMIR-LMX1B	GACTAGTGGCGCACGGACGCTTGGGCAGGGGCCTGGGGGGGACTGCCAGCCTCTGCGGCCAGCCTGGCCACCCCCGCCCTGCTCTCCGCACAGACTACAGACAGCCATACGGTGCCCTCCCCTCGGCCAGCTGGGCCTGACCACTGTGCCCGTTGGGTACAGCCAGACCGGTAGATGGGCACAGCCTGGGCAGGGGCTGTGTCCTGCCCACAGAGACCTTGTCATCCCCAGGGACCCAGAAATCTCGGACGGCCACTCGCCTCCCAGCCCCACCTCGGCCTCCATCGCCTCCTCCCCATCTCTTTTTTGGGAAGCTTAAATTCTCTCTATTTTTTTAAATGTCCTCTCTGTGTCCATGGCCCTCCATGCAAGCCCCAGGACAATGGTGTCATGAGGCGG…	SpeI/SacI	498
74	MAOA	pMIR-MAOA	GACTAGTGCCAGTCCAGATGTGCCTAGACACGAAATTGGAGCTGAGGACTCTCACGATATGCAAGTTCATCCAACGTGAAGATACCATAAGCTTTTTCTCTGAACCAGAGAAATGAAAGTCAGTTTAAGAGGCTGATAGATCTTGGCCCTGTTAAGGCATCCACTTCACAGTTCTGAAGGCTGAGTCAGCCCCACTCCACAGTTAGGCCAAGAATTAGATTTTAAAACTTCATCTGTCTGTCCCAGTTAACTGTTAAATAAGGCCTCATCCTCCACTGAAGAGTATGGATTGAAGGATTGTGAACTATGTTTAGTGTGATTGTGAACTTGGTGCCTAATGTTCCATGTCTGAAGTTTGCCCCAGTGCTACACGTTGGAGTATACCTATGTGTGTGCTTT…	SpeI/SacI	482
75	MAP1LC3A	pMIR-MAP1LC3A	GACTAGTGCCAGCAGTAGGGGGGCTCGGCCTGGGAGTCGGGCGGCCCCGGTCAGGCCCTGCCCAGAGACCTCCTGGTTCCTGAACTGAGCTGCCTCTACCGTGGTGGGCTGGGCAGGCATGTGCCCCCCTAGTCAGAGGGCACCAACCCACCTACTCTGCCCCTGGGTGGATCCTGGGCCGGTCGTGTTAGGGTTGTCCCTCTGGGTGCTGGCTGGTGGGATGGGGGAGGGTGGGGAGCAGCTCCCAGCACCCCTGCTGTGTGGTTCATCTTTTTTTTAGGCCCCTGCCTGTCTGCCCATCTGCCCCTCACCCACCCGAGGCTCTGCCCACCGCCTGGACCTGCCCACCCCTGAAAGACTGGCCCCTGGCTCCCCGCCCCTCGGTCTCCACGTGGTGTA…	SpeI/SacI	461
76	MAPK13	pMIR-MAPK13_1	GACTAGTCGCCGGAGTGGCATGAAGCTGTAGGGACTCATCTTGCATGGCACCGCCGGCCAGACACTGCCCAAGGACCAGTATTTGTCACTACCAAACTCAGCCCTTCTTGGAATACAGCCTTTCAAGCAGAGGACAGAAGGGTCCTTCTCCTTATGTGGGAAATGGGCCTAGTAGATGCAGAATTCAAAGATGTCGGTTGGGAGAAACTAGCTCTGATCCTAACAGGCCACGTTAAACTGCCCATCTGGAGAATCGCCTGCAGGTGGGGCCCTTTCCTTCCCGCCAGAGTGGGGCTGAGTGGGCGCTGAGCCAGGCCGGGGGCCTATGGCAGTGATGCTGTGTTGGTTTCCTAGGGATGCTCTAACGAATTACCACAAACCTGGTGGATTGAAACAGCA…	SpeI/SacI	466
77		pMIR-MAPK13_2	GACTAGTCCCTTACTGCTGACTGTGTCCATGGTCTCTGTTTTCTCTCCCACAGAATGGCCCTGCTGTCAAGGAGCTGGGGAGTCCTTGACTGGGACTGGCTAGTCTTGCCACAGCCCTGGCCTCGCTGGTTACTAAAACTGCCCCAGGTTCCCTGAGTCTACATCCCTCTAAGCCTCCTGAGAATTCTCACTGCCCCAAGGAAAAAGTCTAGCCTTCCTTCTTGGCCTGGCATTCAAAACCCCTTGTGTTCTCTCTAATCTCATCAGCTCCCACTGCCTCCCCTAGCTAGTCCTTATGTCAGTGTGGGACACCAGTCCTGGGATCCACCGTAAGGTTCATTCTGCATTCACAGGTTAAAGGTCTTGACAAGTCCTGCAGTAAAGAGATCCGTTCCTCAT…	SpeI/SacI	446
78	MFN2	pMIR-MFN2	GACTAGTGGGCACCTGAGGCGGAGTCTGCGTGGAGAGGGGCGGTGCTGCCAGCCCTAAGTGCCATGTGGGCTCCCCCAGGGGCACGTGTGGCTCCTGCCCCCTGGCCACTGCCAAGAGAATGAAGCACCCAGTCTCGTACCATTTTGAGCCCTCCAGCACTACTTATTTTCCCCCACCTTTGCCTGCTGTTGCTGGAAGAGCTGGCTCATACCCCCAAAGGACACTTTCAGCGACAGCTATGGACAGCATGGTACCAAGGAGTTAAGTTGAGGCTTTTTCCAGCTTTCTCTGGTTCATTTGATTGCTTGATAAGGCCTCAGGATCTCAGCATTGCACAATGCCTCATGGAAGCCTTTGAGGGTATCACACAGACACCCCCACCTTCCTCCAGCCTGTGC…	SpeI/SacI	494
79	NDUFC2	pMIR-NDUFC2	GACTAGTCGTACCATGAGTACTCTGACTCTTTATTGTTGTAAGAAAAATAGTTCATCATCAGAGAATGGTCAGTTTCCATTCACCCATCTGAAAGATTTTAAGATGAGGTTGAATTCTAGTTTAGAGTTAGCAGACTACCCAAATCTGGCCCACTGCCAATAAAGTCTCATTGGAACACAGCCATGCTCATTTGTTTACATGTTGTTTATGGCGACTGCCATGCTGCAAGAGCAGAATTGAGTAGTTGTGATAGAGACCTATGGCCTGCAAAGCCTAATTAATATGTAGCCCTTTCAGAAAAGGTTTGCCTGCCCCTGTCCTAGTGCAAAGTGAATTTAGAGTGAGCCAGATTATGGAGGATTCTGTGACTCTTGCCAAATAATTTTGACTTCATCCTG…	SpeI/SacI	463
80	NEUROD1	pMIR-NEUROD1	GACTAGTGGCACGCCAGTTTCACCATTTCCGGGAAACGAACCCACTGTGCTTACAGTGACTGTCGTGTTTACAAAAGGCAGCCCTTTGGGTACTACTGCTGCAAAGTGCAAATACTCCAAGCTTCAAGTGATATATGTATTTATTGTCATTACTGCCTTTGGAAGAAACAGGGGATCAAAGTTCCTGTTCACCTTATGTATTATTTTCTATAGCTCTTCTATTTAAAAAATAAAAAAATACAGTAAAGTTTAAAAAATACACCACGAATTTGGTGTGGCTGTATTCAGATCGTATTAATTATCTGATCGGGATAACAAAATCACAAGCAATAATTAGGATCTATGCAATTTTTAAACTGAGCTCG	SpeI/SacI	365
81	NQO1	pMIR-NQO1	GACTAGTCCACACCGTACATCTGCAATATGAATTCAAGAAAGGAAATAGTACCTTCAATACTTAAAAATAGTCTTCCACAAAAAATACTTTATTTCTGATCTATACAAATTTTCAGAAGGTTATTTTCTTTATCATTGCTAAACTGATGACTTACTATGGGATGGGGTCCAGTCCCATGACCTTGGGGTACAATTGTAAACCTAGAGTTTTATCAACTTTGGTGAACAGTTTTGGCATAATAGTCAATTTCTACTTCTGGAAGTCATCTCATTCCACTGTTGGTATTATATAATTCAAGGAGAATATGATAAAACACTGCCCTCTTGTGGTGCATTGAAAGAAGAGATGAGAAATGATGAAAAGGTTGCCTGAAAAATGGGAGACAGCCTCTTACTTGC…	SpeI/SacI	494
82	NSG1	pMIR-NSG1	GACTAGTGGGAAAAGTGGAAATGTAATTTCTGGTAAGCTTGAGCTACTTTAATTTTTATTCTATGAAACTGATATCCCTTGATGTGGGAAACAGGCAGGAAAGGCTGTGGGGTGGGGGTGGGGGACTGGTGTGGCACCGTGCAAACAAAATGACAAATTTCAACTCACAATCTTTGTAAGAAAATTGTTCCAGTTTGAATCTTGATATTAAAGTTTATGTTTACAAAACTGCCAGTTAGATGAACTAAGTGTGTAAAACAAATAGAAAAGACATTCGCAGACATTTCTTCTATGTTATTGAATGTGTTGTTTCTGGTGTACGTGTCAAAAGTTTCAGTTTTTTAGATCAGAAATAAACGACAAATAGTGTGAGATGTGTTGTGAACAGGCATGGTGACC…	SpeI/SacI	474
83	NSG2 (HMP19)	pMIR-NSG2	GACTAGTCATAACCCATAGTGAAATGTGCTGGCCTCTGGTGCATTTTGCAAGATGAGCACAAACTTTCTGGGCCTCCATCCTAGGACCTGGGCAGACCCACATGGCCTGGGCTCTGAATGCCCACCCTGCGACGGTGGGTTCTGCATCAGCAAACGCTGAGGAGTGGGCAGATTTTCTTTGTCTTTTGCTTGCATTTTCTAGATCCACACCTGGATACTGCCCATGTTGACGAGACAGCAGCAGGGGGAGAGGGAGGGAAGGAAGGTGCGGCTGCAAGAAGGAAGGCACGGGACAGGCATGTGACACTAGGCCACAAGCGATAAGCACAGGCACCTGACTTTTAAGTTTTTGTTTGTTTGTTGTTTCCCAAAGTGCTGATAACAATAACAACAACAATA…	SpeI/SacI	494
84	PARK2	pMIR-PARK2	GACTAGTCGTGAACATAACTGAGGGCATGAGTCTCACTAGCACATGGAGGCCCTTTTGGATTTAGAGACTGTAAATTATTAAATCGGCAACAGGGCTTCTCTTTTTAGATGTAGCACTGAAATCCTTGCTGGAGGGAAGAGAGGGGATGAACTCAAGTTTTCCACATCCTGGGACACCTGTCCCTCTTTTCCTAACTGCCTAAGATAACCCATTTCTTCCAACCATCTGAGGACAGTCCCGTCGTCTCAGAGGCCCTGCACCGGGGAGAGACTGGGCTCTGCAGCAGCCACATCAGCATTCACAGCTTCATGTGGCTTCACTGTCTGAAAATCTACCGACTCCAACATGGCCCCACGGTGACAACAGACCTGTGACAGGAAGCCCAAAGCTCACATAGA…	SpeI/SacI	471
85	PDE1B	pMIR-PDE1B	GACTAGTCCCTCCTCTCCACGTCCCAGAACTGGCCCAGCTGCAGGCACTAAGAAGCTCCTCCCCTGAGACAAGTGAGGGGTAGTCGGTGAAAGGCAGATGGACAAGGGGCTCAGGGCTGCTGCCTTCCTGTCCTCTGGAGAGAACCCAGCCAGGCGCGGTGCCCCTTCCTCTCCTCAGGCTCCTCCTTGCCCCCACCTTGCCCCAGGAAAGGCCAAAGTCCAGGTGACTGCCCTCCTTCTTTCTTGTAAATACCAACCATGCATTTGTACAGTGGGCCCTGTTCATGCGAAATCCACATCCATGGTCTCCTAGACCTGCTACCCTGGTACTTCCACCCTACCCCACCCCGAGAAGGGCAGAGACGCATGTGACTCACCCCTGCCCTTGGTTTCCCAGAC…	SpeI/SacI	446
86	PLCB1	pMIR-PLCB1	GACTAGTGTGAATGCTCCTGCCAGGCCTTCAGAAATTGCATGGCCACTCCAGCGTCATCGGACTCTCTCTTATTACAAAGATCACTGCCCAGGACCATCTTCCCGAGAAGCATCCCTTAGCCTAAAATCCACACCAAAGGGAGAGTTCCAGAGGAATCCATGAAGAATTCCCATGCCCAGGCTCCATGTGTCATGTGGAAACCTCCACAGGTCTGCTAGTGAAGAATGCATGTATGTGAGATTTTTGTTTTCTTTCCAATAGCAAATTCAAAGCAAGCAACTTGCAGGCTCCATGGAACTTTTAATGAAGGACAGTGTCTTCTTTGAAGAAAATCAAGCTCGTGTTTTTATTCGAAGCTCTGGTGTAAAATATTTCAAAGTCATAGAAATAGTTTGAGA…	SpeI/SacI	492
87	PLCB2	pMIR-PLCB2	GACTAGTTGCCCCCATCCCACTGGGACATTTAGCAAGGAGGTTCAGCCCCTTCTCTGGGATGTGGTTCTATTCCCCCAGGAAAAAGGAGCCCCAGCCTTCTGAGGCTGTGGGAACCTGTGGCTGCCTTGGACGCTGCAGCCCCCTCCTCAACGGCCAGGCCAGAGTCTGAGACAGGACCCAGGCACCCTCACGGCAGGGCCTCTCTGGGGCCTAGAAGTCTTCTCAAGCTGACTTCCTACCTCCCCCTCCATCTCTAGATAAGTGTCATATATTTGTTGAGGGCAAAAGACTATGGACTGGAAGGCAGAAAGTGGGATCCTGGCCCCACTCTGCCTTTCCTATTGAGCAACCAGCTCTGGGCTCAGTTTCCTCACCTGGAGGGTTGGACCCACTCACCT…	SpeI/SacI	478
88	PLCB3	pMIR-PLCB3	GACTAGTCCTCACTTCTTCTGTGGGACGCTGCCCTATCCCCCAGTTCTGCTCACTCCAGTGTATTCCGTATCTAGGCTCCTCAGCAGCCAACTCCCACCTTCCTGACTCTAGCTGGTGTCCACTGAGGGACACACTCCAAGTCAGTTCCCAGGTCCTCAAATACCAGCTGAATGTCTAACTTCTGGGTGTGACATTCCAGCCCCTAGAAGCCTGGCCTCTGCTGCTCCCCTGTCCTTCCATGGGTCCACTCCTCCTTGCGCCGGGGGGGATGACCCTCACCTCACCTTCCGGTCGCAGCTCTAGCTGCCTCCTCCCTGAAGCCCTCTCTGACTGCCCTGCCGATTCCGGGCCCTCGGGAGCTTCCGCGAGCAGGGCCGTGGCGCAATGCATCTCTGTGC…	SpeI/SacI	495
89	PPFIA1	pMIR-PPFIA1	GACTAGTGAACGAACCTAGTGGGACATTTTTAGACTTTGATGCTCTAGCCATTTTGGATTGTGTAAGTTGCAGATGTGGCTTTTACTTTTTAAATGGCATATTAACAAGCCAGCAAAGTGTGTCAGACCATGGCGTGGTATTTATTGTGCAGCAGATCCAGAGACAGAGGCAGCCTGTCTTTTCAGTTGGTTTCTGCTTTTAATTTACTTGTACAATTCATTGTTACTGTTCTGTTTTTCTATTAATCTTTTGTCAACTTCCTGATTATGTAACAAAGTATGTACAGTCTACTTTTGAACTATTTTTATCACAGTATTATTTATTGCTTTCTTTCAATAAAGTACTGAAGCATTTTCCACTGCCAATGAAGAATACTGAGAATAAGCTCTAACTGTTTT…	SpeI/SacI	476
90	PPFIA4	pMIR-PPFIA4	GACTAGTCCCTATAAAAATGAACCTAATGGGTGGATTGAATATACATTGAGCCCAAAGTCAAGTTTGGGGAAAAGGCAGACTAAGGCCTCCTTTCTCTGACCTCCCAGGAAGAAAATAGCTTCTCCTACAGTGATTCATGTCCCAGGTCCAGGAAATCCAATGTTGGTGAAGGCAGCCACTCTCTTGCTTGTCCCCAAATCACCTAACCCTCATCCAGGGCTATTTTGGTGGGCAGGGACTGCCTCCTCCCGGAATTCCTAAGATCCGCCCAGCTGCCACCATTTTCATTGCTTTCCCCAGCAGCATGATGGGAACCCAAGCTGAGGGATACAGGTCCTGATTTGGTAGGAATATTATTCCCAAGAAATACCCGCTCCTCACCTACTCCCTCATCCTAC…	SpeI/SacI	481
91	PPP1CC	pMIR-PPP1CC	GACTAGTGCAAAGAAATAGATGTCGTTTTGACACTGCCTAGTCGGGACTTGTAACATAGAGTATATAACCTTCATTTTTAAGACTGTAATGTGTACTGGTCAGCTTGCTCAGATAGATCTGTGTTTGTGGGGGCCCTTCCTTCCATTTTTGATTTAGTGAATGGCATTTGCTGGTTATAACAGCAAATGAAAGACTCTTCACTCCAAAAAGAAAAGTGTTTTGTTTTTTAATTCTCTGTTCCTTTTGCAAACAATTTTAATGATGGTGTTAAAGCTGTACACCCCAGGACAGTTTATCCTGTCTGAGGAGTAAGTGTACAATTGATCTTTTTTAATTCAGTACAACCCATAATCATGTAAATGCTCATTTTCTTTAGGACATAAAGAGAGCCCTAGGGT…	SpeI/SacI	432
92	PPP2R2C	pMIR-PPP2R2C	GACTAGTCTCGCTCTGCTTGGTGGCTTCAGGAGTGTGGCCCTCCCCAGGACTCCACTTCATCCTGGGCTTGCACCCTCCTTGAGCCAATGCACTGAACTGCCTTTGAAAGGAAATTGCATGTTCTGACCATTTTAGGATACCTTTACTTTAAGGACCACACAGTCCCAGAGGACACATCCCTCGGGAACTCTGCCCCTCTGACAATGAGGGCCACAGAGAAGGTGGTGTTTCCATGGTAGATGCTCCTGTTCTGGTGATACCAAACCTGCCCACCCCTCTGAGTCGTCTTTGCTCATGGACTTGCAGCAGAGCCACGTAGTTTGGCATTTTGATTCAGAAAGTGGGGAGCAGAGACCCAGCCAAATCCAAACGAGCTCG	SpeI/SacI	379
93	PPP2R3A	pMIR-PPP2R3A_1	GACTAGTCCTTCACTTGCAGAAAACTTGAGTCAGAAAATTCTGGAACTTGAAAAAGTAGTAAGGGCCTCCAGAATTGACTTAGCCCTAGTAATAAAAGCACTGCCAAAACATCTCAGAGACTTCTTTTATGTATACTGGAGTTCAAAGATCTTTAACTTACCTGGCTTAATGTAATTTCACAGTTACCTGCCAAACTACATGTCACTTTACATCCTCAGGTATTGTAACCACTGGGCCTTCCAACTTTGCTGGCAAGCTCTGGTAACCTCCCTGACTGTGGATCTTATATAAAATCTCAAGATAAAAAAACACTTCTTAAATGAAGTATAGAATTTGACTCATACTTGGAAAAAGCCCTTTTAACTTTTATCTTTTATTCATTGAACTATTGAATGATG…	SpeI/SacI	483
94		pMIR-PPP2R3A_2	GACTAGTGCTGGGCATGGTGGTGCACATCTGTAGTCCTACCAACTTGGGAGGCTGAGGCAGGAGAATCGCTTGAGCCCCAGGCTTCGAGGCTGCAGTGAGCTATGATTACGACACTGCACTCCAGCCTAGGCGACAGAGCAAGACCCCATTCTCTTACAAAGTCTCTATTATAAAAGTACATCCATCAATACCATTCCATTTAAAATGGGCTATTGTAATTTACCCACATTATCACATTTTCAGGAATTATAAGAATGTGTTTTATTGTACTCCTTCCTTGGAGCTGAATGCAAGGAATGTGAATTCTGAGGAATTAAGGTAGAATATATTTGACTTTCTGGTAAAGATCATGGTTAAGTATAATCATTACTGCCAAACTGGAATTTTCAAGTTATTAT…	SpeI/SacI	473
95	PPP2R5C	pMIR-PPP2R5C	GACTAGTCTTGACAGAAATTGGAGTTTTAAAATTATGTGTTAATATTTTTATTTGCAGATTTCGTTTCCGTCAACTTAAACATTGTTGCCCTTCAACAAGGCTCTTGAATTAATAAAATTATAGTCTCTAAGAATTCCACATTTTATGGAAAGTTAGAGCAAAATCATTTTGAGTTAAGCCAGTTCTTAGCCTAATGCAAACTGCAGCGCCTTTAAGCATAAAGTAACACAACAGCATTGCACGGGGCCGGCACTGCCGCTGCCTTCACTGAAGGCTGCAGTGCTGTTCTGAGAGCTTGGAGGAGGCACCAGCGAGGATGACGTTTAGTGGAGCTCTTTCTGTTGAAAAGAGCTCACGTTATCAACACCTTGTAAGGAAAATACAGTGTCTGAGTTTTC…	SpeI/SacI	487
96	PPP2R5CA	pMIR-PPP2R5CA	GACTAGTGGCAAAACCTTAAATCTCCAGGCTTTTTAAAGCACAAAATATAAATAAAAGCTGGGAAAGTAAACCAAAATTCTTCAGATTGTTCCTCATGAATATCCCCCTTCCTCTGCAATTCTCCAGAGTGGTAACAGATGGGTAGAGGCAGCTCAGGTGAATTACCCAGCTTGCCTCTCAATTCATTCCTCCTCTTCCTCTCAAAGGCTGAAGGCAGGGCCTTTCCAGTCCTCACAACCTGTCCTTCACCTAGTCCCTCCTGACCCAGGGATGGAGGCTTTGAGTCCCACAGTGTGGTGATACAGAGCACatGTTGTCACTGCCTGGCTTTATTTAAAGGAACTGCAGTAGGCTTCCTCTGTAGAcgTCTGAAAAGGTTGACTATATAGAGGTCTTGT…	SpeI/SacI	493
97	PPP2R5D	pMIR-PPP2R5D	GACTAGTCCCCTCACGTTCCTACCACAGGGCCACAGCCCACACAGCCCTGGGACACTGCCCTGGCCCTCCATACTCTGCTCCCTACTGGCTGTCTTGGGGGAAGGCAGCGCCTCTCTAGCTACTCAAGGGAGGGGGATGTGGGCACTTGAAGCAGGGACACCCACAGAATGGTCCCTCTTCTCCCCAAAAGGTGTTCATGCCTCCCTGTGGCTAGTACAGGCTGAGCACTAAGATGCTTAGTGCTCAGACAACCTGGGGATGCCTGTCCCCTACCTGCTCCTCACCCACAGCTACCTGAGGCTGCTCTGAGAAGTACACACAGGAATACATACGCTCCTCTATTCTTCCCTTCATCCTCATTTGAACGCCAGGTATCTCCCCTCCTCTCTCTCCCCTGC…	SpeI/SacI	490
98	PRKACB	pMIR-PRKACB_1	GACTAGTGAACATTGGTTTAGATAAATACTTATACTTTGCAAAGTCAAAAATGGCTTGATTTTTGGAAACAATATAGAGGTATTCATATTTAAATGAGGGTTTACATTTGTTTTGTTTTGTAACCGTTAAAAAGAAGTTGTTTCCAGCTAATTATTGTGGTGTACTATATTTGTGAGCCTAGGGTAGGGGCACTGCTGCAACTTCTGCTTTCATCCCATGCCTCATCAATGAGGAAAGGGAACAAAGTGTATAAAACTGCCACAATTGTATTTTAATTTTGAGGTATGATATTTTCAGATATTTCATAATTTCTAACCTCTGTTCTCTCAGTAAACAGAATGTCTGATCGATCATGCAGATACAATGTTGGTATTTGAGAGGTTAGTTTTTTTCCTACA…	SpeI/SacI	499
99		pMIR-PRKACB_2	GACTAGTGGCAATATATTTTAGGGCATCTTTCTTCTTATCTCTGACAGTGTTCTTAAAATTATTTGAATATCATAAGAGCCTTGGTGTCTGTCCTAATTCCTTTCTCACTCACCGATGCTGAATACCCAGTTGAATCAAACTGTCAACCTACCAAAAACGATATTGTGGCTTATGGGTATTGCTGTCTCATTCTTGGTATATTCTTGTGTTAACTGCCCATTGGCCTGAAAATACTCATTGTAAGCCTGAAAAAAAAAATCTTTCCCACTGTTTTTTCTGCTTGTTGTAAGAATCAAATGAAATAATGTATGTGAAAGCACCTTGTAAACTGTAACCTATCAATGTAAAATGTTAAGGTGTGTTGTTATTTCATTAATTACTTCTTTGTTTAGAATGGA…	SpeI/SacI	450
100	PRKX	pMIR-PRKX_1	GACTAGTCCTTAATTGTGAACTGATATGCAGGAAAATGAAATATGCAAGCACATTGGTGACCTTGTTCTTTACAGACGTCGTGATCAGCCTCCAGCCATACAGAACAAATGAGAAATTAGAAGCGATTCCAAGAACGTGTGATGGTGTGAAACCCACTTTGGACCATCACACACATTTCAGCATTTGAAGTGACACAAGCTACCTGGTAACTGCCCATGGCGGGGTCATAGTTTAAATGGCCCAATGTCATGTAGAGGTTAATTTAATCAAAATGAGCTATAAACATGGAGCAATCACTGTATAATTTTAAAATAGTTTACCTGGCCAGGCATGGTGGCTCACGCCTGTAATCCCAGCACTTTGGGAGGCCGAGGCAGGTGGATCACCTGAGGTCAGGA…	SpeI/SacI	442
101		pMIR-PRKX_2	GACTAGTTGCTCAACTGTCGTAGCTGAATTCTTTCTTTGCGCTGAACACTGGGCAGCCTCACCATGTTGCCAACGTGCTTCTGGGGCCCCTGTCACTGCCGCCGGATGCCGCGCACACAGGCAGAGTGCCTTGGCAGGTTTGTGCACCCCTTGGCGAGCCAGAACTGGGAACCCCGCGGGGTGACCCCTTCTCATGGGGGGTCGGGGAGGGGAGTGCCTATTTTTAATCCTGTCTGTTTGTTGCACAATGGAAATCACTGTGATTTGTACATATGCCCTAGGAAAATTTTACTGCTGTCTAATTTATGTAATAATACTGGAGCTCG	SpeI/SacI	326
102	RAB3B	pMIR-RAB3B_1	GACTAGTCCGCTGCTGCAGCAGAACTGCTCATGCTAGGCAAGGCCCACCTTCCTGACCTCCCCTCATTGTGGCCCCACACCCAGTCTGCTTCTCCCTGTTACACACTGTCCGCTCTCAGCCCACTCTCCCTGTTACACACTGCCCACACTCAGAGCAAGATGAGTTGCTGCTATTCTTTGCCTGCCCCTGGGGTTCTCTGCAGATGGTCCCAGTAATAGATACTCAGCACTAGACTAACATAACAGGTCACTACACGGGTGCAGAATCACTTTACAAAAGAAGACTCTGTTTTACGAAGGGGATTCACTACAGGGACTTAGAGAACAGTCTCTTTTCTGCCTTTAAAATGAGAGTTCCTCCATTTACCAAAATTTGACACGCACACATTCTTCAGGGGC…	SpeI/SacI	471
103		pMIR-RAB3B_2	GACTAGTGGCACGTGATGCTGTGAGAACACTCAACTGGGAAACCGGAATCACCTTTGAGAAACTGTTTCAGGGGCTCTTGGAAGAGTCTACTGCTCCCAAATATCTCTGCTACCCACTGGCCATTGCTTTACATTCCTCAACTAAGCTTTCACCTTTTAGTACTAACCTTTGATGACTGATCAAATACAAATGCCCCAAGAAGACTGAGGATAGGAGAAAGAATATCTCTACCTGTGAAACATTGTTAGACTGCCTGGCTAGGAGTTCATTGTTGTTTTCTGAAGGACGTAACCAACCACTCCAAAACTTACAGGCTTAAAACAACAAACATGTATCATTTCTTATGATTCTGTGGGTTGGCTGGGTGGTTCTTCTGGCTGAGGCAGGATGGTCTAGGA…	SpeI/SacI	469
104		pMIR-RAB3B_3	GACTAGTGGGTCATTCAGAAAATCCCACTGATATAGACTTTCTGATCCAGAATGTATAATCTGAAAAGAAGCCTACCCTCGTCTCCATCCTCTCTTCTTGTACCTGAAGGAACGAAGAAGAGGGATTTCTCAAGGTGAGAAGCAGTTCTCCATGGACACTGATGACAGCACAGGCAAAGTTTCCTATGACTAGGGATCACTGTCCACACAGAGTCTGGCTTCCCAGGTATCCAGCAGGTAGACAAAACAGCTAACTCCACTGCCACTCCTTTCTCCACATCCGTTCCTATTTCTCAGCCATCTCAGTGACATCCGCCATCTTGAGAGTCAACTACTGACTGGACTGAGTTGTGTGGTATATGCTTCTGTTTACTTCTCTTCTGTCTTTTTTAAGTGGCC…	SpeI/SacI	461
105	RIMS1	pMIR-RIMS1	GACTAGTGGCCAGCTTGTATGTTGCATGTACTTGTACAGTTTGCTTGTTAATTACTATACCGAAATAACCAAGAAATCTAAGCCATCCACTTTTGTTATAGACATTTTGCAGGTTTTAGCCAGACTCAGTCTCTGGGTCTGTGGTGAAATGTCTATAGATGGACTTTATTTTTTACCCTCCGGAAAACGTGATGTAGTACGGACCAAATTCCTTCTAATAAATATTTTGGTGTAGATTCCTACTGTGGGGCTGTAACACATGTAGACACTGTGTACACACTAGGTTTTAATTCATAGACATACTGCCTGCACCAAGTGAATTATTTATTATTATTTACACATGCCAGAATTATCTGCCCATCATTCCACAGGGCACAGATTGACCACTGCTCACCATGC…	SpeI/SacI	491
106	RSPO2	pMIR-RSPO2	GACTAGTGTTTGCATATTGGGTAGACCTTCTCCACTCCACATGTCCCACACATATAGATAAAGCAGCAGGCGGCATCTGGCAATCAGAAGCCCAAACTGCCTTTGAGTCTAAGATGTGATGACTTTGATGAAACACAACTGAAAACATGAGGGACTATATCCAGTCACTTGTAGCCAGTTTCACAGGCCAGCTACAGAATTGTCCAAACAAACATTATTTCTGACTGCAATTTTTTTCCCCCAAATTTAAAGCAATCCCTGGCTTTAAATGACAAGGCACCTACCAATGTTCTTGGGTCACTGAAGAAGCTACTACCATGAGCCTGGGCATAGAATTTTAGGAGATAAAAGGATGAATTTCTGTGACTGCCAGTCAGATCTTAACAGGTTTCTGTTGAG…	SpeI/SacI	475
107	SCN1A	pMIR-SCN1A	GACTAGTAGCTGACACTGCTGAAGATAAGATGCACAATGGCTAGTCAGACTGTAGGGACCAGTTTCAAGGGGTGCAAACCTGTGATTTTGGGGTTGTTTAACATGAAACACTTTAGTGTAGTAATTGTATCCACTGTTTGCATTTCAACTGCCACATTTGTCACATTTTTATGGAATCTGTTAGTGGATTCATCTTTTTGTTAATCCATGTGTTTATTATATGTGACTATTTTTGTAAACGAAGTTTCTGTTGAGAAATAGGCTAAGGACCTCTATAACAGGTATGCCACCTGGGGGGTATGGCAACCACATGGCCCTCCCAGCTACACAAAGTCGTGGTTTGCATGAGGGCATGCTGCACTTAGAGATCATGCATGAGAAAAAGTCACAAGAAAAACA…	SpeI/SacI	463
108	SDHC	pMIR-SDHC	GACTAGTCCCCTTGTTTCTAAAGATGAGGTGGCTGCAAAAACTCCCCTTTTTTGCCCACAGCTTGCCTACTCTCGGCCTAGAAGCAGTTATTCTCTCTCCATATTGGGCTTTGATTTGTGCTGAGGGTCAGCTTTTGGCTCCTTCTTCCTGAGACAGTGGAAACAATGCCAGCTCTGTGGCTTCTGCCCTGGGGATGGGCCGGGTTGGGGGGTGGGTTGGTGAGGCTTTGGGTGCCACTGCCTGTGGGTTGCTGGCTTAAAGGACAATTCTCTTCATTGGTGAGAGCCCAGGCCATTAACACCTACACAGTGTTATTGAAAGAAGAGAGGTGGGGGTGGAGGGGAATTAGTCTGTCCCAGCTAGAGGGAGATAAAGAGGGCTAGTTAGTTCTTGGAGCA…	SpeI/SacI	481
109	SLC18A1	pMIR-SLC18A1	GACTAGTGTGTCTTCTATTTTCATTATCTTTCAGAAACAGGAGCCCATTTCTCTTCTGCTGGAGTTATTGACATTCTCCTGACCTCCCCTGTGTGTTCCTACCTTTTCTGAACCTCTTAGACTCTTAGAAATAAAAGTAGAAGAAAGACAGAAAAAATAACTGATTAGACCCAAGATTTCATGGGAAGAAGTTAAAAGAAACTGCCTTGAAATCCCTCCTGATTGTAGATTTCCTAACAGGAGGGGTGTAATGTGACATTGTTCATACTTGCTAATAAATACATTATTGCCTAATTCGAGCTCG	SpeI/SacI	304
110	SLC6A3	pMIR-SLC6A3_1	GACTAGTGCCAAGTGTCCTGCTTGGTTTAGCTGTGCAGAAGGTGAAATGGAGGAAACCACAAATTCATGCAAAGTCCTTTCCCGATGCGTGGCTCCCAGCAGAGGCCGTAAATTGAGCGTTCAGTTGACACATTGCACACACAGTCTGTTCAGAGGCATTGGAGGATGGGGGTCCTGGTATGTCTCACCAGGAAATTCTGTTTATGTTCTTGCAGCAGAGAGAAATAAAACTCCTTGAAACCAGCTCAGGCTACTGCCACTCAGGCAGCCTGTGGGTCCTTGCGGTGTAGGGAACGGCCTGAGAGGAGCGTGTCCTATCCCCGGACGCATGCAGGGCCCCCACAGGAGCGTGTCCTATCCCCGGACGCATGCAGGGCCCCCACAGGAGCATGTCCTATC…	SpeI/SacI	473
111		pMIR-SLC6A3_2	GACTAGTCATATTTACCTGTGAATCAAAACAAATTCAAGAATGCAGTATCCGCGAGCCTGCTTGCTGATATTGCAGTTTTTGTTTACAAGAATAATTAGCAATACTGAGTGAAGGATGTTGGCCAAAAGCTGCTTTCCATGGCACACTGCCCTCTGCCACTGACAGGAAAGTGGATGCCATAGTTTGAATTCATGCCTCAAGTCGGTGGGCCTGCCTACGTGCTGCCCGAGGGCAGGGGCCGTGCAGGGCCAGTCATGGCTGTCCCCTGCAAGTGGACGTGGGCTCCAGGGACTGGAGTGTAATGCTCGGTGGGAGCCGTCAGCCTGTGAACTGCCAGGCAGCTGCAGTTAGCACAGAGGATGGCTTCCCCATTGCCTTCTGGGGAGGGACACAGAGGA…	SpeI/SacI	494
112	SLC9A3R1	pMIR-SLC9A3R1	GACTAGTGGGAAGGTGAATGTGTTCCCGTCCTCCCGCAGTCAGAAAGGAGACTCTGCCTCCCTCCTCCTCACTGAGTGCCTCATCCTACCGGGTGTCCCTTTGCCACCCTGCCTGGGACATCGCTGGAACCTGCACCATGCCAGGATCATGGGACCAGGCGAGAGGGCACCCTCCCTTCCTCCCCCATGTGATAAATGGGTCCAGGGCTGATCAAAGAACTCTGACTGCAGAACTGCCGCTCTCAGTGGACAGGGCATCTGTTACCCTGAGACCTGTGGCAGACACGTCTTGTTTTCATTTGATTTTTGTTAAGAGTGCAGTATTGCAGAGTCTAGAGGAATTTTTGTTTCCTTGATTAACATGATTTTCCTGGTTGTTACATCCAGGGCATGGCAGTG…	SpeI/SacI	464
113	SNAP25	pMIR-SNAP25	GACTAGTCCCAACAATACTTTGTGTCTTTTGTTCTCTCTTGGTCTCTTTCTTTCCAAAGGTTGTACATAGTGGTCATTTGGTGGCTCTAACTCCTTGAGGTCTTGAGTTTCATTTTTCATTTTCTCTCCTCGGTGGCATTTGCTGAATAACAACAATTTAGGAATGCTCAATGTGCTGTTGATTCTTTCAATCCACAGTATTGTTCTTGTAAAACTGTGACATTCCACAGAGTTACTGCCACGGTCCTTTGAGTGTCAGGCTCTGAATCTCTCAAAATGTGCCGTCTTTGGTTCCTCATGGCTGTTATCTGTCTTTATGATTTCATGATTAGACAATGTGGAATTACATAACAGGCATTGCACTAAAAGTGATGTGATTTATGCATTTATGCATGAGAA…	SpeI/SacI	447
114	SNCA	pMIR-SNCA	GACTAGTCACTTGTGTTTGTATATAAATGGTGAGAATTAAAATAAAACGTTATCTCATTGCAAAAATATTTTATTTTTATCCCATCTCACTTTAATAATAAAAATCATGCTTATAAGCAACATGAATTAAGAACTGACACAAAGGACAAAAATATAAAGTTATTAATAGCCATTTGAAGAAGGAGGAATTTTAGAAGAGGTAGAGAAAATGGAACATTAACCCTACACTCGGAATTCCCTGAAGCAACACTGCCAGAAGTGTGTTTTGGTATGCACTGGTTCCTTAAGTGGCTGTGATTAATTATTGAAAGTGGGGTGTTGAAGACCCCAACTACTATTGTAGAGTGGTCTATTTCTCCCTTCAATCCTGTCAATGTTTGCTTTACGTATTTTGGGGAA…	SpeI/SacI	458
115	SNCG	pMIR-SNCG	GACTAGTGGCATCCAAAGAGAAAGAGGAAGTGGCAGAGGAGGCCCAGAGTGGGGGAGACTAGAGGGCTACAGGCCAGCGTGGATGACCTGAAGAGCGCTCCTCTGCCTTGGACACCATCCCCTCCTAGCACAAGGAGTGCCCGCCTTGAGTGACATGCGGCTGCCCACGCTCCTGCCCTCGTCTCCCTGGCCACCCTTGGCCTGTCCACCTGTGCTGCTGCACCAACCTCACTGCCCTCCCTCGGCCCCACCCACCCTCTGGTCCTTCTGACCCCACTTATGCTGCTGTGAATTTTTTTTTTAAATGATTCCAAATAAAACTTGAGCCCACTCCTGCGAGCTCG	SpeI/SacI	344
116	SOX2	pMIR-SOX2	GACTAGTCCCCTGGCATGGCTCTTGGCTCCATGGGTTCGGTGGTCAAGTCCGAGGCCAGCTCCAGCCCCCCTGTGGTTACCTCTTCCTCCCACTCCAGGGCGCCCTGCCAGGCCGGGGACCTCCGGGACATGATCAGCATGTATCTCCCCGGCGCCGAGGTGCCGGAACCCGCCGCCCCCAGCAGACTTCACATGTCCCAGCACTACCAGAGCGGCCCGGTGCCCGGCACGGCCATTAACGGCACACTGCCCCTCTCACACATGTGAGGGCCGGACAGCGAACTGGAGGGGGGAGAAATTTTCAAAGAAAAACGAGGGAAATGGGAGGGGTGCAAAAGAGGAGAGTAAGAAACAGCATGGAGAAAACCCGGTACGCTCAAAAAGAAAAAGGAAAAAAAA…	SpeI/SacI	457
117	STAT3	pMIR-STAT3	GACTAGTCTTACTTCTCCAGCAACACTCTTCAGTACATAATAAGCTTAACTGATAAACAGAATATTTAGAAAGGTGAGACTTGGGCTTACCATTGGGTTTAAATCATAGGGACCTAGGGCGAGGGTTCAGGGCTTCTCTGGAGCAGATATTGTCAAGTTCATGGCCTTAGGTAGCATGTATCTGGTCTTAACTCTGATTGTAGCAAAAGTTCTGAGAGGAGCTGAGCCCTGTTGTGGCCCATTAAAGAACAGGGTCCTCAGGCCCTGCCCGCTTCCTGTCCACTGCCCCCTCCCCATCCCCAGCCCAGCCGAGGGAATCCCGTGGGTTGCTTACCTACCTATAAGGTGGTTTATAAGCTGCTGTCCTGGCCACTGCATTCAAATTCCAATGTGTACTTC…	SpeI/SacI	435
118	STXBP1	pMIR-STXBP1	GACTAGTGGGGTTGTTCCTGTCCTTGTTGAGAATCATAGAGATGTCTGTGTTCTTGGAGTATTTCACACTGAGGACTAATCTGCTATCTTCATTCCAGTCCCTACCCCTCAGTGCCTGCTCTCATCCAAATAACCTGGGAGGTGACAATCAGGATATCTCAGGAGGTCCAAGGTGGAACAGACCTCTTTGCCTTTCCCAGCGTCTCATACCCCCGGTAGTGCAGCTGTGGGTGGAGGCTGGGGTGTCTGCACGAAGTCAGGCCAGCGTCCTCCTCCACAGCCTGTCACTGCCCCCTCCCCAGCCTGTGTCCACAGTGCTGTGATCCCGAGGGAAGTCCTCCAGTCTAAGTCACAGTGCCCTGACAGGTGAGAAGCAAACTCCCGCTGGAAGCCTCCATC…	SpeI/SacI	495
119	SYN2	pMIR-SYN2_1	GACTAGTGGATCCAGCCATGTGTGCGCTTGTGTGGACCTGAGGCTGCTTTCTGTTCCCAAAGCTTGACCTGTGTACAGAGATAATTCCTTGGCAATGTTGGACATAGAATGCAGGGAGCTACTGAAGGTCTGTCAGGGATTTGTCCATTCTGCTCTTGGCCTCTCCTGAGGCCTCATAATGGGAGACCAAATCAAAAATGTCCCATGTCACTTGAGTGGGTACACTGCCTACAGAACCTTGAGGTTGACTCCTGCTTCAGTTCTCAGCTGTTTACCACAGCCCTCCAGGGTCCAAAGATTGAGGAGCTTTCTCTTTCCTGGGAGGAACTGTCTCAGATTTAGCTTGTGTGTGTTTTGGACAGAGGCTCCACAGCGGTGGCTCTTGAGGAATCCTCACCA…	SpeI/SacI	437
120		pMIR-SYN2_2	GACTAGTGGAATACATTATTTTATCGTATATTTTTGTCCAAGCGATGAGCTGACGGTGGTATTGCTTCTCTGCATGTTATCAGTGTGTACATCTGGTGCTTTTCATGTGTCATTTGTGAGCCACAAATGCAAAGTTGCCATTTGAATTCAGTCAGGCTACAGGGTGGTGTCAGTCAAGGTCTTTCAGGTGGGGGAGAAATTGGTTAGGGCTCCCACTGCCAAATGCAAGCAGATAGCATAACCTGACTGTTATGTGCCCTCAGGCAGCATGCTTAGGGACAACTCTGTGGCCTGGGGGACATCTGTGTCACAGTATAGGATTGCCATTCAGGTGTTTTGTACCTATTTCTTTCCTGACGTTGTCCCCTTTTTTTGTACTGATCCAACTGGGAGAACCTC…	SpeI/SacI	440
121	SYT11	pMIR-SYT11_1	GACTAGTGGGGGACAAAAGAGAGGGAAAGACCCCTATAAATCTATATATAACAATGTAACCATATACTTGCATGTCTAATACAAACTGAAGAAATTAGCCTAACTGCCAATATCAAGTTGCAGATTTTAATCCATGGAAATTGTGTTTTGTGCTGAATTGTATTTGCTGATTACCTGAAATTGGCTTCTTTTTATTGGGCTTCTCTGGAGAATTTCTCCCACTCCCCACCTCTGCAGAAGAAAATTTTGCTCTTATAAAACCTCATGTTTTCATCATTCCCATCTTTTCTTTTTATTGCCTCTTATATCTCTGCTCTTTGACCTCAAGGTCTAGAGGTCTGCAGTAAGCCAAGAAACAAAGGTGGGGTGGATGAGGCAAGGTTTGCAGGAGAAAGAGGA…	SpeI/SacI	420
122		pMIR-SYT11_2	GACTAGTCCCTGCTGTGTGTGCCTCTGTAGCTCCTCCTGACAAACGTCTGGGAAAACAGCCTCACCCCACTCTCCTCTCTCTTCCCCATTTCCTTGTAGCTTTATTCCTTGCATCTTTGGGTCTACTGAGCAGTGGGTGCTGAGGTGACAGGGGAGGAACCAGTTGTTCTGTAGCCTAGGAACTGCCTCAGTGTCTTTGCCAGAAAAAGGCAAAGAGGCGGACAGTGCAGGGCTCCTCCCTCCTACCTCAGGCCTGATCCATCGTGCCCTTGACTTTGCCGTCTCAAAGTTTCTTAGCTGACTTTGGCTTTCACATTTGTTCTTTCCAGAGCTAACTGATAAGAGTGGAGGAGGAATGCCTTCTCCTAAGAGTCAGTTGAAAGAAAGACAAGAGAGTCA…	SpeI/SacI	436
123	TH	pMIR-TH	GACTAGTAGGCCCTGGTGAGGGGCTGGGTCCCGGGTGCCCCCCATGCCCTCCCTGCTGCCAGGCTCCCACTGCCCCTGCACCTGCTTCTCAGCGCAACAGCTGTGTGTGCCCGTGGTGAGGTTGTGCTGCCTGTGGTGAGGTCCTGTCCTGGCTCCCAGGGTCCTGGGGGCTGCTGCACTGCCCTCCGCCCTTCCCTGACACTGTCTGCTGCCCCAATCACCGTCACAATAAAAGAAACTGTGGTCTCTAGAGCTCG	SpeI/SacI	257
124	TOMM22	pMIR-TOMM22	GACTAGTCATTTCCTCTGCACATTTTGGCTGTTAGACCTGTGTGTGTGTTTAAAAAAAGAGAAGTCAGTGCTCACTTTTTGTATTTAAATATTAAAAATGATTCCAACTGAAAGTGTCATCCTAAGTACCTTGAAATGAGACCACGTCAGAGACATGTACTGCCCCTCACATTTTCTCACCTAAACCAGCAGCACCTCCATCTTAACAGCCATAGGCCCAAATTGTTTCCAAGTGAAAATTCATTTTTAGCCAAGTACTTCATAGCAATCTTTGCCCTGAATTTAGGCAGTCACTTTGAGATCCATCAGCCTAAAACAAAGGATTGGGTCTATGTACTTCTTTAGTCTATAATGACACTGTGTAATTATAAAGTATTTGTAGGGGAGCTCG	SpeI/SacI	391
125	TOR1A	pMIR-TOR1A	GACTAGTCAGATAAAGGCTGCAAAACGGTGTTCACCAAGTTAGATTATTACTACGATGATTGACAGTCATGATTGGCAGCCGGAGTCACTGCCTGGAGTTGGAAAAGAAACAACACTCAGTCCTTCCACACTTCCACCCCCAGCTCCTTTCCCTGGAAGAGGAATCCAGTGAATGTTCCTGTTTGATGTGACAGGAATTCTCCCTGGCATTGTTTCCACCCCCTGGTGCCTGCAGGCCACCCAGGGACCACGGGCGAGGACGTGAAGCCTCCCGAACACGCACAGAAGGAAGGAGCCAGCTCCCAGCCCACTCATCGCAGGGCTCATGATTTTTTACAAATTATGTTTTAATTCCAAGTGTTTCTGTTTCAAGGAAGGATGAATAAGTTTTATTGAAAA…	SpeI/SacI	452
126	TSHR	pMIR-TSHR	GACTAGTCAGATTCGTGTTTATATAAAAGAGTAAACGATGGTTGCAAATTTTGGCTATTTAGAGTTGCTACTTCACTATGAAGAGTCACTTCAAAACACTTCGCTTGTCTTTAGGGATGATTTTTGCCATTTCCAGTCCACGGTATGATACTAAAGCTGTCAAGAGAGGTTTCTTCTTTTCTGAAACTGCCAGCTCTTTCCAGCCCTGTTGATCACTGGACATAAAGCTTCTTTTCCCCAATAATTCTTCTTTACTTAAAATAGTCAGGATCTTTATCTACAGATGTACTCTCCAGGTTACCTGTGATGATAGCCCCCTAATGTCCTGCTAGAAAAGTCTCCAAGCAGAGATGACATTACTTCTGAATGCTCATAAACCACACCATGAAATAAAAGCTC…	SpeI/SacI	446
127	UBA1	pMIR-UBA1	GACTAGTCCCCGTCTGCTCCTCTAGGCTGGCCCCTTGTCCACCCCTCTCCACACCCCTTCCAGCCCAGGGTTCCCATTTGGCTTCTGGCAGTGGCCCAACTAGCCAAGTCTGGTGTTCCCTCATCATCCCCCTACCTGAACCCCTCTTGCCACTGCCTTCTACCTTGTTTGAAACCTGAATCCTAATAAAGAATTAATAACTCCCGAGCTCG	SpeI/SacI	212
128	UBA52	pMIR-UBA52	GACTAGTGGGATCCTGTCAGGCACTTTGAGGTGTCCCTCAGGCCTTGGCCCTGAAGTGTCTAGGTGTGTGGAGATGGGTAGAAAATTAGGTACACCCAATGGTGTAGAACGTTGATTCTCAAATTTTTTTATTTTATACAAATGGGGTCTCACTATGTTGTCCAGGCTGGTCTTGAACTCCTGGGCTCAAGCCATCCGCCCATCTCAGCCCCTCAAAGTGTTGGGATTACAAGCAAGAACTGCCATGCCTGACCCAGTTCTCAGTTTTTTGTTTGTTTGTTTGTTTGTTTGTTTTGAGACGGAGTCTTGCTCTGTCGCCCAGGCTGGAGTGCAGTGGCGCAGTCTCGGCTTACTACAACCTCTGCCTCCGGGGTTCACATCCTTCTCCTGCCTCAGCCT…	SpeI/SacI	478
129	UBE2G1	pMIR-UBE2G1	ACTAGT ACTGTGATCACGTGGGTGTCAGTATCTTTAACGGCCTTCATTCTTGGTTGTGAGATTTTATTTGATATGCCCACTCACCCTCGACGAATCTGCCCGCTTTGGGCTGTGGTGCCTGTGTATCTTTGCCCGTCTGGTCTCCAGTTGGTGGAATTACCTTTTTTGTACTGCCACTTCTCAGCATCTTTGAAATTTGACATAATGTTGCTTCATTTCAGTTTTTTTAGTTCTGTAATTTGTTGATTGTATTTAACTATGTGAGTTCTGTTGTGATGTTTACTGTATTGTAAAGCACCTCATTCATGTGATGAGTGCTCTATAAATCAATAAATGATGACTTAGAGGCTGTATCACGAGCTATTTTGGTTTTAGGATGCAGGTCTCAAAAGCAAGAG…	SpeI/SacI	402
130	UBE2G2	pMIR-UBE2G2	GACTAGTGGGGCACACAATTGCCTGGAGGCTTCTGTGAGATCGGGAGAGGGAGGAGAGGCAGTCTCTTGACAAAATAAAGTATTTTTATTCATTTGTATTTATTAAATGAAAAAACAATCCCATGGTGTCCCTGTTGTGTGGTGGAACCTAATGACTGTTGAAATAAAGTTCTGTGTTTTCCCTGCCCTGCAGTGTGTGTCCCTTTGTCGTATTGTCAGAGGAGCCTGTGGCCACTGCCCCCAGGGAGCACACCAGATCATCCCAGCTGGGATTCCTCACGGTGGGGGCTTTTCTGCAGACTTGGGTTAGCTCTGGCATGTTTTCTTCTGTTTCTGATCTCCCTTCTGTCATTCTGTGGTCTTCCTCTGGAATTCTCAGGTTAGTTGGGGTCTGTGAGA…	SpeI/SacI	474
131	UBE2J2	pMIR-UBE2J2	GACTAGTCCCTGGCGAACTTGTTTGTGATAGTTGGGTTTGCAGCCTTTGCTTACACGGTCAAGTACGTGCTGAGGAGCATCGCGCAGGAGTGAGGCCCAGGCGCCGAGACCCAAGGCGCCACTGAGGGCACCGCGCACCAGAGCGTGACCTCGGCAGGCTGGACACACTGCCCAGCACAGGCAGACCCACCAGGCTCCTAGGTTTAGCTTTTAAAAACCTGAAAGGGGAAGCAAAAACCAAAATGTGTGACTGGGCTTTGGAGGAGACTGGAGCCTCAGCCCTGTCCTGGCCACGGGCCGCTGGGGCTGGTGTGGGTGGGCCTTGTGTGCTGGATTTGTAGCTTATCTTCCGTGTTGTCTTTGGGAGCTCG	SpeI/SacI	371
132	UBE2L3	pMIR-UBE2L3_1	GACTAGTGCTTCAATCTACTTCAAAAGAATGGTGTTTCTTTTCTTGTCCAATTTTATCCAAAATCTTCAAGTTACATTTAACCCATAAGGTTTAAAAAAAAGGAAAAAAAACGGTTGTGGTTCCCTTTCTTCCCTACCCTTGCCACTCCCACTTTCTGGCACCGAGTTTATTTTTCACTTACTTACTTCCCCAGACCCCGGGCTCGCCTCCACAAAGGAGAAGAGACTGCCCTGGCGGTCCTGGTGGCTTTTCTTAGCATGTGTGGCACTGTTGCCCAGTGTGGGAGTTGGTTTAAATTCTCCTGACTCCAGTTTATAACATCCTTTTAAAAAATTTAAAAACAAACAGCCACACCCCTCCTCCAGTCCTTCTCCTCAGTTCTTGTGTGAAACTCCAGC…	SpeI/SacI	493
133		pMIR-UBE2L3_2	GACTAGTGGCCCTGCCACAGCCCTCCCTCGGCACACTTTGACCCTTTGTAGGATTGGAATTAGCAGGACTCGGCTATTTAAAGCACCAGTCTGGGGTCGCCTGGGCCCCTGCTGACCCCCTCCTCCAGAGCAGCCAGCCCAGCCCGGGAACAAGACGGACTTCCTCTCCCTTCGGACTCACAGCCTTTGCAGAGTCAAGCTCCACTTGAAGCTCACTCAGTAATATCCTTTCAATGTGTTTTATATTGTTTTGACTGCCTTTTTTTGTAGAAATAAAAATTGACCTTAGAATTTATCGTCAGATAAACTTGTAAAGATTTGAATATTAATGTCTTTTCAAGGCAAATGGGATTGTCCCCGCGAGCTCG	SpeI/SacI	368
134	UNC13B	pMIR-UNC13B	GACTAGTCCCCAGGCACTAGGGGCCACCTGCCTGGGAGTCTCCCTGCCTCACTCCTCTAGGCAGGGGAGTGATGCTTCAGGACGTGACAGGCTGTTCTAACATGTGTCTACCTGAGGGCTAGTTGAAGGATCCAGGAGTATTTTCTTCTTGGGTGGGCCCTGAACAAAGCCAAAAATTGTAGAAACCAGTCTAGAAAAAGTCCTGCTCATCTGTGGCCACTGCCTTCTAGCCGTCCTCCACCTTGCAGAAAGAATCTAGCCTTTGGTCTCTCTCTCTCTCATCGGGGTCATTTGCTATTCCCCTCTGATATTCAACCCTATAGAAGGAGCCTGGACTCTGATCCCTCTGTACAGGCTGGATGGAAGGGGCCCTCCACACTTCCTGGGAGGTCAGAGACA…	SpeI/SacI	469
135	UQCR11	pMIR-UQCR11	GACTAGTCCCACAGCTCAGCTTCAGGCTTCTTATGTTTCTGAAAACAGCTTGGATATTTTAATGCACGTTGCATTAAACCTCACTGAAACCTGCTCCGTGCCCGGATGTTGATCATGCTGGTGGCTTGGTTACTGTGACTGTAGCTGGAGTGGCACAGGTGACCCAGGCGTCCTTTCAGCTCCAGAATGTTGCAAGTCTAGGAGAGTGTTCCAATGGCTGACAGAAACTGCCTATTTGAAATGGCTCATAAGTAGTATCTGCAGTGTGTTCATCCGTTGCTGCCTTAACAAGTCACCCACACGTAGTGGCTTAAAGCAACGAACATTCACTCTCTCACAGTCTGTGTCAGTCGGGGATTTGGGAGTGATGTATCTGGGTGGTTGTGGCCCAGAGTCTCT…	SpeI/SacI	452
136	UQCRB	pMIR-UQCRB	GACTAGTGGTCCAAGGTCTCCTCTCTTCCTTCTATGTGGCACTCTTGTTTCTGGTTCATCTACTCCCCTTGGGTGTCACCTCCTTGAGTGAAGTACCTGCTGGAGATGAGAAGAGTGGAACTGGATCTGCATGACAGCTTTGATTAGGATGGAGCTAAGACTTGGCTATCTCCCTGTTTTGTGTTTTGGATGGGTGACATTTTAAAACTGCCAATATTCAAATCCTGCTAATTTGCTTTGTACAGTTTAAAATGTTTGATATCTTTTGTTGTTTAAAGTTTGAGATTGGTTTTGAATATACAGTTTTCCTACATCTTGAAGAAAGTTATGTTTGTTTACTCTGAAGTGGTCTATGTTCTGTTTGTTTGTTTTACTATACTTTGCAAAAAAACAGATGGC…	SpeI/SacI	452
137	UQCRQ	pMIR-UQCRQ_1	GACTAGTCCCCCTTTGTTCCATTATCTACAAGAAAGTAGCTGCAGGTACTCCTGCATCTAACCATTTGTGGGTGACATGGGCTATGGCGAGTGCTGGTTCTTGGCCCTCTGCTCCCATAGCAACAATAAAGTCTACTAACTATATTGTAATTAGTATGTGTCAGGGACGCTTTTATTTTTTATTTTTTGAGATGGAGTCTTGCTCTCTCACCCAGGCTGGAGTGCAGTGGTGTGATCTCGGCTCACTGCCATCTGTGCCTCCTGGGTTCAAACGATTCTCCTGTCTCAGCCTCCGAGTAGCTGGGATTACAGGTGCAGGACACCACACCTGGCTAATTTTTTGTATTTTTAGTAGAGACAGGTTTCACCATGTTGGCCAGGCTGGTCTGGAACTCCTGA…	SpeI/SacI	478
138		pMIR-UQCRQ_2	GACTAGTGGGGTGTCCAATCTTTTAGCTTCCCTGGGCCACACATAAAATACGCTAACATTACAATAGCTGATAAGCTTTAAAAAATGGCAAAAAAAACCCTCAGCGTTTTAGAAAGTTTACAAATTTTTGTTGGGTCGGATTCAAAGCCATCCTGGGCTGCTTGCTGCCCAGGACTGCGGTTGGACAAGCTTGCTCTACTGCCTTTCCTCCTAAGGCAGGCCTTAGCCTGAGGGGATATCAGCTATAAAACGGATGAGGTGATCTCTTAGCCTCCACAGCAGTTTTCTGTTTCTGTGCCAGGAGGCCAACAATGTTTTCAACCATATGTGGTTCATAAAGCCTCAAAGATTTACTCTGGCCCTTTATGAATAAAGTTTACCCCGAGCTCG	SpeI/SacI	390
