# Supplementary material for: Validation of human microRNA target pathways enables evaluation of target prediction tools
Source: Nucleic Acids Res. 2020 Dec 10;49(1):127–44. doi: 10.1093/nar/gkaa1161 (PMC7797041; doi:10.1093/nar/gkaa1161)
Supplement: gkaa1161_Supplemental_Files [file gkaa1161_supplemental_files.zip › Supplemental Table 7.xlsx]

## Sheet: Table S7
miRNA	MIMATid	Gene	EntrezID	RefseqID	miRWalk	Microt4	miRanda	mirbridge	miRDB	miRMap	miRNAMap	Pictar2	PITA	RNA22	RNAhybrid	Targetscan	SUM
hsa-miR-7-5p	MIMAT0000252	RB1	5925	NM_000321	1	1	1	0	1	1	1	1	1	1	1	1	11
hsa-miR-7-5p	MIMAT0000252	ATXN1	6310	NM_000332	1	1	1	1	0	1	1	1	1	1	1	1	11
hsa-miR-7-5p	MIMAT0000252	KDM3B	51780	NM_016604	1	1	1	0	1	1	1	1	1	1	1	1	11
hsa-miR-7-5p	MIMAT0000252	GALNT7	51809	NM_017423	1	1	1	0	1	1	1	1	1	1	1	1	11
hsa-miR-7-5p	MIMAT0000252	HERPUD2	64224	NM_022373	1	1	1	1	1	1	1	1	1	0	1	1	11
hsa-miR-7-5p	MIMAT0000252	OSBPL11	114885	NM_022776	1	1	1	0	1	1	1	1	1	1	1	1	11
hsa-miR-7-5p	MIMAT0000252	KIAA2018	205717	NM_001009899	1	1	1	0	1	1	1	1	1	1	1	1	11
hsa-miR-7-5p	MIMAT0000252	PARP1	142	NM_001618	1	1	1	0	1	1	1	1	1	0	1	1	10
hsa-miR-7-5p	MIMAT0000252	ARF4	378	NM_001660	0	1	1	0	1	1	1	1	1	1	1	1	10
hsa-miR-7-5p	MIMAT0000252	CAPZA1	829	NM_006135	0	1	1	0	1	1	1	1	1	1	1	1	10
hsa-miR-7-5p	MIMAT0000252	MEGF9	1955	NM_001080497	1	1	1	0	1	1	0	1	1	1	1	1	10
hsa-miR-7-5p	MIMAT0000252	ESRRG	2104	NM_001243509	1	1	1	0	1	1	1	1	0	1	1	1	10
hsa-miR-7-5p	MIMAT0000252	FIGF	2277	NM_004469	1	1	1	0	1	1	1	0	1	1	1	1	10
hsa-miR-7-5p	MIMAT0000252	IDE	3416	NM_004969	1	1	1	0	1	1	1	0	1	1	1	1	10
hsa-miR-7-5p	MIMAT0000252	NAB1	4664	NM_005966	1	1	1	0	0	1	1	1	1	1	1	1	10
hsa-miR-7-5p	MIMAT0000252	PAX6	5080	NM_000280	1	1	1	0	1	1	1	1	0	1	1	1	10
hsa-miR-7-5p	MIMAT0000252	PBX3	5090	NM_006195	1	1	1	0	1	1	1	1	1	0	1	1	10
hsa-miR-7-5p	MIMAT0000252	PIK3CD	5293	NM_005026	1	1	1	0	1	1	0	1	1	1	1	1	10
hsa-miR-7-5p	MIMAT0000252	PLAG1	5324	NM_002655	1	1	1	0	0	1	1	1	1	1	1	1	10
hsa-miR-7-5p	MIMAT0000252	PLP2	5355	NM_002668	1	1	1	0	1	1	0	1	1	1	1	1	10
hsa-miR-7-5p	MIMAT0000252	PRKCB	5579	NM_002738	1	1	1	0	1	1	1	1	1	0	1	1	10
hsa-miR-7-5p	MIMAT0000252	SLC6A9	6536	NM_201649	1	1	1	0	1	1	1	1	0	1	1	1	10
hsa-miR-7-5p	MIMAT0000252	SP1	6667	NM_138473	1	1	1	0	1	1	0	1	1	1	1	1	10
hsa-miR-7-5p	MIMAT0000252	MKNK1	8569	NM_003684	1	1	1	0	1	1	0	1	1	1	1	1	10
hsa-miR-7-5p	MIMAT0000252	KIAA0247	9766	NM_014734	1	1	1	0	1	1	0	1	1	1	1	1	10
hsa-miR-7-5p	MIMAT0000252	WASF3	10810	NM_006646	1	1	1	0	1	1	0	1	1	1	1	1	10
hsa-miR-7-5p	MIMAT0000252	CKAP4	10970	NM_006825	1	1	1	0	1	1	0	1	1	1	1	1	10
hsa-miR-7-5p	MIMAT0000252	ZC3H4	23211	NM_015168	1	1	1	0	1	1	0	1	1	1	1	1	10
hsa-miR-7-5p	MIMAT0000252	FBXO28	23219	NM_015176	1	1	1	0	0	1	1	1	1	1	1	1	10
hsa-miR-7-5p	MIMAT0000252	LEMD3	23592	NM_014319	1	1	1	0	1	1	1	1	1	0	1	1	10
hsa-miR-7-5p	MIMAT0000252	KBTBD2	25948	NM_015483	1	1	1	1	0	1	1	0	1	1	1	1	10
hsa-miR-7-5p	MIMAT0000252	RBMX	27316	NM_002139	1	1	1	0	1	1	1	0	1	1	1	1	10
hsa-miR-7-5p	MIMAT0000252	RNF141	50862	NM_016422	1	1	1	0	1	1	0	1	1	1	1	1	10
hsa-miR-7-5p	MIMAT0000252	BRWD1	54014	NM_033656	1	1	1	0	0	1	1	1	1	1	1	1	10
hsa-miR-7-5p	MIMAT0000252	SLC38A2	54407	NM_018976	0	1	1	0	1	1	1	1	1	1	1	1	10
hsa-miR-7-5p	MIMAT0000252	RSBN1	54665	NM_018364	1	1	1	0	1	1	0	1	1	1	1	1	10
hsa-miR-7-5p	MIMAT0000252	LRRC59	55379	NM_018509	1	1	1	0	1	1	0	1	1	1	1	1	10
hsa-miR-7-5p	MIMAT0000252	NXT2	55916	NM_018698	1	1	1	0	1	1	0	1	1	1	1	1	10
hsa-miR-7-5p	MIMAT0000252	ZBTB4	57659	NM_020899	1	1	1	0	0	1	1	1	1	1	1	1	10
hsa-miR-7-5p	MIMAT0000252	FAM168B	130074	NM_001009993	1	1	1	0	1	1	0	1	1	1	1	1	10
hsa-miR-7-5p	MIMAT0000252	UBLCP1	134510	NM_145049	1	1	1	0	1	1	1	1	1	0	1	1	10
hsa-miR-7-5p	MIMAT0000252	CHAMP1	283489	NM_032436	1	1	1	0	1	1	0	1	1	1	1	1	10
hsa-miR-7-5p	MIMAT0000252	TMEM110	375346	NM_198563	1	1	1	0	1	1	0	1	1	1	1	1	10
hsa-miR-7-5p	MIMAT0000252	SETD8	387893	NM_020382	1	1	1	0	1	1	0	1	1	1	1	1	10
hsa-miR-7-5p	MIMAT0000252	C1orf226	400793	NM_001085375	1	1	1	0	1	1	0	1	1	1	1	1	10
hsa-miR-7-5p	MIMAT0000252	CD69	969	NM_001781	1	1	1	0	1	1	0	0	1	1	1	1	9
hsa-miR-7-5p	MIMAT0000252	TPP1	1200	NM_000391	1	1	1	0	1	1	0	0	1	1	1	1	9
hsa-miR-7-5p	MIMAT0000252	CRY2	1408	NM_021117	1	1	1	0	0	1	0	1	1	1	1	1	9
hsa-miR-7-5p	MIMAT0000252	EIF4EBP2	1979	NM_004096	1	1	1	0	0	1	0	1	1	1	1	1	9
hsa-miR-7-5p	MIMAT0000252	EPHA3	2042	NM_005233	1	1	1	0	0	1	1	1	1	0	1	1	9
hsa-miR-7-5p	MIMAT0000252	ACSL4	2182	NM_022977	1	1	1	0	1	1	0	1	0	1	1	1	9
hsa-miR-7-5p	MIMAT0000252	GABRA6	2559	NM_000811	1	1	1	0	1	1	0	0	1	1	1	1	9
hsa-miR-7-5p	MIMAT0000252	GRIN2A	2903	NM_001134407	1	1	1	0	1	1	0	1	0	1	1	1	9
hsa-miR-7-5p	MIMAT0000252	GTF2E2	2961	NM_002095	1	1	1	0	1	1	0	0	1	1	1	1	9
hsa-miR-7-5p	MIMAT0000252	GYS1	2997	NM_002103	1	1	1	0	0	1	1	0	1	1	1	1	9
hsa-miR-7-5p	MIMAT0000252	INPP5B	3633	NM_005540	1	1	1	0	1	1	0	0	1	1	1	1	9
hsa-miR-7-5p	MIMAT0000252	IRS1	3667	NM_005544	1	1	1	0	1	1	1	0	1	0	1	1	9
hsa-miR-7-5p	MIMAT0000252	MCM6	4175	NM_005915	1	1	1	0	0	1	1	0	1	1	1	1	9
hsa-miR-7-5p	MIMAT0000252	MDM4	4194	NM_002393	1	1	1	0	0	1	1	0	1	1	1	1	9
hsa-miR-7-5p	MIMAT0000252	MSH3	4437	NM_002439	1	1	1	0	1	1	0	0	1	1	1	1	9
hsa-miR-7-5p	MIMAT0000252	NDUFA4	4697	NM_002489	1	1	1	0	1	1	0	0	1	1	1	1	9
hsa-miR-7-5p	MIMAT0000252	PAK1	5058	NM_001128620	1	1	1	0	1	1	1	0	0	1	1	1	9
hsa-miR-7-5p	MIMAT0000252	PFN2	5217	NM_053024	1	1	1	0	0	1	1	1	1	0	1	1	9
hsa-miR-7-5p	MIMAT0000252	SERPINB5	5268	NM_002639	1	1	1	0	1	1	0	0	1	1	1	1	9
hsa-miR-7-5p	MIMAT0000252	PIM1	5292	NM_002648	1	1	1	0	0	1	0	1	1	1	1	1	9
hsa-miR-7-5p	MIMAT0000252	PLXNA1	5361	NM_032242	1	1	1	0	0	1	0	1	1	1	1	1	9
hsa-miR-7-5p	MIMAT0000252	PURB	5814	NM_033224	1	1	1	0	0	1	0	1	1	1	1	1	9
hsa-miR-7-5p	MIMAT0000252	SCN2B	6327	NM_004588	1	1	1	0	0	1	0	1	1	1	1	1	9
hsa-miR-7-5p	MIMAT0000252	SLC5A3	6526	NM_006933	1	1	1	0	0	1	0	1	1	1	1	1	9
hsa-miR-7-5p	MIMAT0000252	SLC17A1	6568	NM_005074	1	1	1	0	0	1	0	1	1	1	1	1	9
hsa-miR-7-5p	MIMAT0000252	SMO	6608	NM_005631	1	1	1	0	0	1	1	0	1	1	1	1	9
hsa-miR-7-5p	MIMAT0000252	SRF	6722	NM_003131	1	1	1	0	0	1	0	1	1	1	1	1	9
hsa-miR-7-5p	MIMAT0000252	TBX2	6909	NM_005994	1	1	1	0	0	1	1	0	1	1	1	1	9
hsa-miR-7-5p	MIMAT0000252	TFRC	7037	NM_003234	1	1	1	0	0	1	0	1	1	1	1	1	9
hsa-miR-7-5p	MIMAT0000252	NR1H2	7376	NM_007121	1	1	1	0	1	1	0	1	1	0	1	1	9
hsa-miR-7-5p	MIMAT0000252	YES1	7525	NM_005433	1	1	1	0	0	1	1	0	1	1	1	1	9
hsa-miR-7-5p	MIMAT0000252	ZNF148	7707	NM_021964	1	1	1	0	0	1	0	1	1	1	1	1	9
hsa-miR-7-5p	MIMAT0000252	NR4A3	8013	NM_173200	1	1	1	0	0	1	1	1	0	1	1	1	9
hsa-miR-7-5p	MIMAT0000252	CUL5	8065	NM_003478	1	1	1	0	1	1	0	0	1	1	1	1	9
hsa-miR-7-5p	MIMAT0000252	IRS2	8660	NM_003749	1	1	1	0	0	1	0	1	1	1	1	1	9
hsa-miR-7-5p	MIMAT0000252	CYTH3	9265	NM_004227	1	1	1	0	0	1	0	1	1	1	1	1	9
hsa-miR-7-5p	MIMAT0000252	KLF4	9314	NM_004235	0	1	1	0	1	1	1	1	1	0	1	1	9
hsa-miR-7-5p	MIMAT0000252	NDST3	9348	NM_004784	1	1	1	0	1	1	0	0	1	1	1	1	9
hsa-miR-7-5p	MIMAT0000252	KIAA0430	9665	NM_014647	1	1	1	0	0	1	0	1	1	1	1	1	9
hsa-miR-7-5p	MIMAT0000252	TOX	9760	NM_014729	1	1	1	0	0	1	1	0	1	1	1	1	9
hsa-miR-7-5p	MIMAT0000252	RNF144A	9781	NM_014746	1	1	1	0	0	1	0	1	1	1	1	1	9
hsa-miR-7-5p	MIMAT0000252	SPATA2	9825	NM_001135773	1	1	1	0	1	1	0	1	0	1	1	1	9
hsa-miR-7-5p	MIMAT0000252	PAN2	9924	NM_001127460	1	1	1	0	0	1	1	1	0	1	1	1	9
hsa-miR-7-5p	MIMAT0000252	CTDSP2	10106	NM_005730	1	1	1	0	0	1	0	1	1	1	1	1	9
hsa-miR-7-5p	MIMAT0000252	DCAF7	10238	NM_005828	1	1	1	0	1	1	0	0	1	1	1	1	9
hsa-miR-7-5p	MIMAT0000252	BASP1	10409	NM_006317	1	1	0	0	0	1	1	1	1	1	1	1	9
hsa-miR-7-5p	MIMAT0000252	IGF2BP2	10644	NM_006548	0	1	1	0	1	1	1	1	0	1	1	1	9
hsa-miR-7-5p	MIMAT0000252	EDAR	10913	NM_022336	1	1	1	0	1	1	0	0	1	1	1	1	9
hsa-miR-7-5p	MIMAT0000252	TUSC2	11334	NM_007275	1	1	0	0	0	1	1	1	1	1	1	1	9
hsa-miR-7-5p	MIMAT0000252	WDR47	22911	NM_001142550	1	1	1	0	0	1	1	1	0	1	1	1	9
hsa-miR-7-5p	MIMAT0000252	SHANK2	22941	NM_012309	1	1	1	0	0	1	0	1	1	1	1	1	9
hsa-miR-7-5p	MIMAT0000252	ZNF609	23060	NM_015042	1	1	1	0	0	1	1	1	1	0	1	1	9
hsa-miR-7-5p	MIMAT0000252	TAB2	23118	NM_015093	1	1	1	0	1	1	0	0	1	1	1	1	9
hsa-miR-7-5p	MIMAT0000252	FBXL7	23194	NM_012304	1	1	1	0	1	1	0	0	1	1	1	1	9
hsa-miR-7-5p	MIMAT0000252	U2SURP	23350	NM_001080415	0	1	1	0	1	1	0	1	1	1	1	1	9
hsa-miR-7-5p	MIMAT0000252	PUM2	23369	NM_015317	1	1	1	0	0	1	1	0	1	1	1	1	9
hsa-miR-7-5p	MIMAT0000252	EXOSC2	23404	NM_014285	1	1	1	0	1	1	0	0	1	1	1	1	9
hsa-miR-7-5p	MIMAT0000252	METTL21B	25895	NM_206914	1	1	1	0	0	1	0	1	1	1	1	1	9
hsa-miR-7-5p	MIMAT0000252	CNNM4	26504	NM_020184	1	1	1	0	0	1	0	1	1	1	1	1	9
hsa-miR-7-5p	MIMAT0000252	SERP1	27230	NM_014445	1	1	1	0	0	1	0	1	1	1	1	1	9
hsa-miR-7-5p	MIMAT0000252	HPCAL4	51440	NM_016257	1	1	1	0	0	1	0	1	1	1	1	1	9
hsa-miR-7-5p	MIMAT0000252	TRIM33	51592	NM_015906	1	1	1	0	1	1	1	0	0	1	1	1	9
hsa-miR-7-5p	MIMAT0000252	TRMT13	54482	NM_019083	1	1	1	0	0	1	0	1	1	1	1	1	9
hsa-miR-7-5p	MIMAT0000252	DDIT4	54541	NM_019058	1	1	1	0	1	1	0	1	1	0	1	1	9
hsa-miR-7-5p	MIMAT0000252	NDFIP2	54602	NM_019080	1	1	1	0	1	1	1	0	1	0	1	1	9
hsa-miR-7-5p	MIMAT0000252	RBFOX1	54715	NM_018723	1	1	1	0	0	1	1	1	0	1	1	1	9
hsa-miR-7-5p	MIMAT0000252	GDAP2	54834	NM_017686	1	1	1	0	0	1	1	0	1	1	1	1	9
hsa-miR-7-5p	MIMAT0000252	SLC38A4	55089	NM_018018	1	1	1	0	1	1	0	1	1	0	1	1	9
hsa-miR-7-5p	MIMAT0000252	C5orf22	55322	NM_018356	1	1	1	0	1	1	0	0	1	1	1	1	9
hsa-miR-7-5p	MIMAT0000252	BLOC1S4	55330	NM_018366	1	1	1	0	1	1	0	0	1	1	1	1	9
hsa-miR-7-5p	MIMAT0000252	MYO5C	55930	NM_018728	1	1	1	0	0	1	1	0	1	1	1	1	9
hsa-miR-7-5p	MIMAT0000252	C20orf24	55969	NM_001199534	0	1	1	0	1	1	1	1	0	1	1	1	9
hsa-miR-7-5p	MIMAT0000252	BCCIP	56647	NM_078469	1	1	1	0	1	1	0	0	1	1	1	1	9
hsa-miR-7-5p	MIMAT0000252	NLGN2	57555	NM_020795	1	1	1	0	0	1	0	1	1	1	1	1	9
hsa-miR-7-5p	MIMAT0000252	KLHL14	57565	NM_020805	1	1	0	1	0	1	1	1	1	0	1	1	9
hsa-miR-7-5p	MIMAT0000252	ABCG4	64137	NM_022169	0	1	1	0	1	1	1	1	1	0	1	1	9
hsa-miR-7-5p	MIMAT0000252	ZFYVE20	64145	NM_022340	1	1	1	0	1	1	0	0	1	1	1	1	9
hsa-miR-7-5p	MIMAT0000252	ZNF106	64397	NM_022473	1	1	1	0	1	1	0	0	1	1	1	1	9
hsa-miR-7-5p	MIMAT0000252	YTHDC2	64848	NM_022828	1	1	1	0	0	1	1	0	1	1	1	1	9
hsa-miR-7-5p	MIMAT0000252	VCPIP1	80124	NM_025054	1	1	1	0	0	1	1	0	1	1	1	1	9
hsa-miR-7-5p	MIMAT0000252	C16orf70	80262	NM_025187	0	1	1	0	0	1	1	1	1	1	1	1	9
hsa-miR-7-5p	MIMAT0000252	KLHL15	80311	NM_030624	1	1	1	0	0	1	1	1	0	1	1	1	9
hsa-miR-7-5p	MIMAT0000252	TET1	80312	NM_030625	1	1	1	0	0	1	0	1	1	1	1	1	9
hsa-miR-7-5p	MIMAT0000252	C1orf21	81563	NM_030806	1	1	1	0	1	1	0	0	1	1	1	1	9
hsa-miR-7-5p	MIMAT0000252	PCGF5	84333	NM_032373	1	1	1	0	1	1	0	0	1	1	1	1	9
hsa-miR-7-5p	MIMAT0000252	PHYHIPL	84457	NM_032439	1	1	1	0	0	1	1	0	1	1	1	1	9
hsa-miR-7-5p	MIMAT0000252	DSEL	92126	NM_032160	1	1	1	0	1	1	0	0	1	1	1	1	9
hsa-miR-7-5p	MIMAT0000252	CSMD3	114788	NM_198123	0	1	1	0	1	1	1	1	0	1	1	1	9
hsa-miR-7-5p	MIMAT0000252	ELFN2	114794	NM_052906	1	1	1	0	0	1	0	1	1	1	1	1	9
hsa-miR-7-5p	MIMAT0000252	FCHO2	115548	NM_138782	1	1	1	0	1	1	0	0	1	1	1	1	9
hsa-miR-7-5p	MIMAT0000252	UBXN2B	137886	NM_001077619	1	1	1	0	1	1	0	0	1	1	1	1	9
hsa-miR-7-5p	MIMAT0000252	GATA5	140628	NM_080473	1	1	1	0	1	1	0	0	1	1	1	1	9
hsa-miR-7-5p	MIMAT0000252	STK35	140901	NM_080836	1	1	1	0	1	1	0	0	1	1	1	1	9
hsa-miR-7-5p	MIMAT0000252	SPTY2D1	144108	NM_194285	1	1	1	0	0	1	0	1	1	1	1	1	9
hsa-miR-7-5p	MIMAT0000252	DIRAS1	148252	NM_145173	1	1	1	0	1	1	0	1	1	0	1	1	9
hsa-miR-7-5p	MIMAT0000252	ABCA13	154664	NM_152701	1	1	1	0	1	1	0	0	1	1	1	1	9
hsa-miR-7-5p	MIMAT0000252	ASXL1	171023	NM_015338	1	1	1	0	0	1	0	1	1	1	1	1	9
hsa-miR-7-5p	MIMAT0000252	VMA21	203547	NM_001017980	1	1	1	0	0	1	0	1	1	1	1	1	9
hsa-miR-7-5p	MIMAT0000252	C9orf47	286223	NM_001001938	1	1	1	0	1	1	0	0	1	1	1	1	9
hsa-miR-7-5p	MIMAT0000252	FREM2	341640	NM_207361	1	1	1	0	1	1	0	0	1	1	1	1	9
hsa-miR-7-5p	MIMAT0000252	SLC16A12	387700	NM_213606	1	1	1	0	1	1	0	0	1	1	1	1	9
hsa-miR-7-5p	MIMAT0000252	CCNI2	645121	NM_001039780	1	1	1	0	1	1	0	0	1	1	1	1	9
hsa-miR-7-5p	MIMAT0000252	CTSK	1513	NM_000396	1	0	1	0	1	1	1	0	1	1	1	1	9
hsa-miR-7-5p	MIMAT0000252	KPNA1	3836	NM_002264	1	0	1	0	1	1	1	1	1	0	1	1	9
hsa-miR-7-5p	MIMAT0000252	PRKCB	5579	NM_212535	1	0	1	0	1	1	1	1	1	0	1	1	9
hsa-miR-7-5p	MIMAT0000252	RAF1	5894	NM_002880	1	0	1	0	1	1	1	1	1	0	1	1	9
hsa-miR-7-5p	MIMAT0000252	VDAC1	7416	NM_003374	1	0	1	0	1	1	1	1	1	0	1	1	9
hsa-miR-7-5p	MIMAT0000252	TBC1D12	23232	NM_015188	1	0	1	0	1	1	1	0	1	1	1	1	9
hsa-miR-7-5p	MIMAT0000252	IPO11	51194	NM_016338	1	0	1	0	1	1	1	1	1	0	1	1	9
hsa-miR-7-5p	MIMAT0000252	CNOT6	57472	NM_015455	1	0	1	0	1	1	1	1	1	0	1	1	9
hsa-miR-7-5p	MIMAT0000252	RGS7BP	401190	NM_001029875	1	0	1	0	1	1	1	1	1	0	1	1	9
hsa-miR-7-5p	MIMAT0000252	ACHE	43	NM_015831	1	1	1	0	0	1	0	0	1	1	1	1	8
hsa-miR-7-5p	MIMAT0000252	ACLY	47	NM_001096	1	1	1	0	0	1	1	0	0	1	1	1	8
hsa-miR-7-5p	MIMAT0000252	ACTC1	70	NM_005159	1	1	1	0	0	1	1	0	1	0	1	1	8
hsa-miR-7-5p	MIMAT0000252	ADCY9	115	NM_001116	0	1	1	0	0	1	0	1	1	1	1	1	8
hsa-miR-7-5p	MIMAT0000252	XIAP	331	NM_001167	1	1	0	0	0	1	0	1	1	1	1	1	8
hsa-miR-7-5p	MIMAT0000252	BCL2L1	598	NM_138578	1	1	1	0	0	1	1	0	0	1	1	1	8
hsa-miR-7-5p	MIMAT0000252	BMPR2	659	NM_001204	1	1	0	0	0	1	0	1	1	1	1	1	8
hsa-miR-7-5p	MIMAT0000252	KLF9	687	NM_001206	1	1	0	0	0	1	0	1	1	1	1	1	8
hsa-miR-7-5p	MIMAT0000252	CA7	766	NM_001014435	1	1	1	0	0	1	1	1	0	0	1	1	8
hsa-miR-7-5p	MIMAT0000252	CALM3	808	NM_005184	1	1	1	0	0	1	0	0	1	1	1	1	8
hsa-miR-7-5p	MIMAT0000252	CAMK2D	817	NM_001221	0	1	1	0	0	1	1	0	1	1	1	1	8
hsa-miR-7-5p	MIMAT0000252	FOXN3	1112	XM_005267289	1	1	1	0	0	1	1	0	0	1	1	1	8
hsa-miR-7-5p	MIMAT0000252	CNN3	1266	NM_001839	0	1	1	0	1	1	0	1	1	0	1	1	8
hsa-miR-7-5p	MIMAT0000252	COL1A2	1278	NM_000089	0	1	0	0	0	1	1	1	1	1	1	1	8
hsa-miR-7-5p	MIMAT0000252	COL2A1	1280	NM_001844	0	1	1	0	1	1	1	1	0	0	1	1	8
hsa-miR-7-5p	MIMAT0000252	DLG3	1741	NM_021120	1	1	1	0	0	1	1	0	0	1	1	1	8
hsa-miR-7-5p	MIMAT0000252	EGFR	1956	XM_005271746	1	1	1	0	0	1	1	0	0	1	1	1	8
hsa-miR-7-5p	MIMAT0000252	ENO3	2027	XM_005256521	1	1	1	0	0	1	1	0	0	1	1	1	8
hsa-miR-7-5p	MIMAT0000252	FBN1	2200	NM_000138	1	1	0	0	0	1	1	0	1	1	1	1	8
hsa-miR-7-5p	MIMAT0000252	FCGR3A	2214	NM_000569	1	1	1	0	1	1	0	0	1	0	1	1	8
hsa-miR-7-5p	MIMAT0000252	FKTN	2218	NM_001079802	1	1	1	0	1	1	0	0	0	1	1	1	8
hsa-miR-7-5p	MIMAT0000252	MTOR	2475	XM_005263438	1	1	1	0	0	1	1	0	0	1	1	1	8
hsa-miR-7-5p	MIMAT0000252	GGT7	2686	NM_178026	1	1	1	0	0	1	1	0	1	0	1	1	8
hsa-miR-7-5p	MIMAT0000252	GLS	2744	NM_014905	1	1	1	0	0	1	0	0	1	1	1	1	8
hsa-miR-7-5p	MIMAT0000252	GSPT1	2935	NM_001130007	0	1	1	1	0	1	0	1	0	1	1	1	8
hsa-miR-7-5p	MIMAT0000252	HTT	3064	NM_002111	0	1	1	0	0	1	1	0	1	1	1	1	8
hsa-miR-7-5p	MIMAT0000252	HDLBP	3069	NM_005336	1	1	1	0	0	1	0	1	0	1	1	1	8
hsa-miR-7-5p	MIMAT0000252	HOXB5	3215	NM_002147	0	1	1	0	0	1	1	1	1	0	1	1	8
hsa-miR-7-5p	MIMAT0000252	AGFG2	3268	NM_006076	1	1	1	0	0	1	0	0	1	1	1	1	8
hsa-miR-7-5p	MIMAT0000252	NDST1	3340	XM_005268435	1	1	1	0	0	1	1	0	0	1	1	1	8
hsa-miR-7-5p	MIMAT0000252	IDS	3423	NM_000202	1	1	1	0	0	1	0	0	1	1	1	1	8
hsa-miR-7-5p	MIMAT0000252	IGF1R	3480	NM_000875	1	1	1	0	0	1	0	0	1	1	1	1	8
hsa-miR-7-5p	MIMAT0000252	IGFBP5	3488	NM_000599	1	1	1	0	0	1	0	0	1	1	1	1	8
hsa-miR-7-5p	MIMAT0000252	KCNA1	3736	NM_000217	1	1	0	0	0	1	0	1	1	1	1	1	8
hsa-miR-7-5p	MIMAT0000252	KCNJ10	3766	NM_002241	1	1	1	0	0	1	0	0	1	1	1	1	8
hsa-miR-7-5p	MIMAT0000252	KPNA1	3836	XM_005247439	1	1	1	0	0	1	1	0	0	1	1	1	8
hsa-miR-7-5p	MIMAT0000252	LASP1	3927	NM_006148	1	1	1	0	0	1	0	0	1	1	1	1	8
hsa-miR-7-5p	MIMAT0000252	LRP6	4040	NM_002336	1	1	0	0	0	1	0	1	1	1	1	1	8
hsa-miR-7-5p	MIMAT0000252	MAFG	4097	NM_032711	1	1	1	0	0	1	0	1	0	1	1	1	8
hsa-miR-7-5p	MIMAT0000252	MKLN1	4289	NM_001145354	1	1	1	0	1	1	0	0	0	1	1	1	8
hsa-miR-7-5p	MIMAT0000252	MYO6	4646	NM_004999	1	1	0	0	0	1	1	0	1	1	1	1	8
hsa-miR-7-5p	MIMAT0000252	MYOG	4656	NM_002479	1	1	1	0	0	1	0	0	1	1	1	1	8
hsa-miR-7-5p	MIMAT0000252	NF2	4771	NM_181832	1	1	1	0	1	1	0	0	0	1	1	1	8
hsa-miR-7-5p	MIMAT0000252	NFATC2	4773	NM_012340	1	1	1	0	0	1	0	1	0	1	1	1	8
hsa-miR-7-5p	MIMAT0000252	NOTCH2	4853	NM_024408	1	1	1	0	0	1	0	0	1	1	1	1	8
hsa-miR-7-5p	MIMAT0000252	PAFAH1B1	5048	NM_000430	1	1	1	0	0	1	0	0	1	1	1	1	8
hsa-miR-7-5p	MIMAT0000252	PAK2	5062	NM_002577	1	1	1	0	0	1	0	0	1	1	1	1	8
hsa-miR-7-5p	MIMAT0000252	PAPPA	5069	NM_002581	1	1	0	0	0	1	0	1	1	1	1	1	8
hsa-miR-7-5p	MIMAT0000252	PAX2	5076	NM_003988	1	1	1	0	0	1	0	0	1	1	1	1	8
hsa-miR-7-5p	MIMAT0000252	PDE4A	5141	NM_001111307	1	1	1	0	1	0	0	1	0	1	1	1	8
hsa-miR-7-5p	MIMAT0000252	PDE4B	5142	NM_001037341	1	1	1	0	1	1	1	0	0	0	1	1	8
hsa-miR-7-5p	MIMAT0000252	PGR	5241	NM_000926	1	1	1	0	1	1	0	0	0	1	1	1	8
hsa-miR-7-5p	MIMAT0000252	PIGH	5283	NM_004569	1	1	1	0	0	1	0	0	1	1	1	1	8
hsa-miR-7-5p	MIMAT0000252	PIM1	5292	NM_001243186	1	1	1	0	0	1	0	1	0	1	1	1	8
hsa-miR-7-5p	MIMAT0000252	PITPNA	5306	NM_006224	1	1	0	0	0	1	0	1	1	1	1	1	8
hsa-miR-7-5p	MIMAT0000252	PLEC	5339	NM_201380	1	1	1	0	0	1	1	1	0	0	1	1	8
hsa-miR-7-5p	MIMAT0000252	POU4F2	5458	NM_004575	1	1	1	0	0	1	1	0	1	0	1	1	8
hsa-miR-7-5p	MIMAT0000252	PPP1R2	5504	NM_006241	1	1	0	0	0	1	0	1	1	1	1	1	8
hsa-miR-7-5p	MIMAT0000252	PPP2R1B	5519	NM_002716	1	1	1	0	0	1	0	0	1	1	1	1	8
hsa-miR-7-5p	MIMAT0000252	MAPK1	5594	NM_002745	1	1	1	0	0	1	0	0	1	1	1	1	8
hsa-miR-7-5p	MIMAT0000252	PSKH1	5681	NM_006742	1	1	1	0	0	1	0	0	1	1	1	1	8
hsa-miR-7-5p	MIMAT0000252	PTGFRN	5738	NM_020440	1	1	0	0	0	1	0	1	1	1	1	1	8
hsa-miR-7-5p	MIMAT0000252	PTK7	5754	NM_002821	1	1	1	0	0	1	1	0	0	1	1	1	8
hsa-miR-7-5p	MIMAT0000252	PVRL1	5818	NM_002855	1	1	1	0	0	1	0	0	1	1	1	1	8
hsa-miR-7-5p	MIMAT0000252	RAF1	5894	XM_005265356	1	1	1	0	0	1	1	0	0	1	1	1	8
hsa-miR-7-5p	MIMAT0000252	ARID4A	5926	XM_005267964	1	1	1	0	0	1	1	0	0	1	1	1	8
hsa-miR-7-5p	MIMAT0000252	RELA	5970	NM_021975	1	1	1	0	1	1	0	0	0	1	1	1	8
hsa-miR-7-5p	MIMAT0000252	RPA1	6117	NM_002945	1	1	1	0	0	1	0	0	1	1	1	1	8
hsa-miR-7-5p	MIMAT0000252	RSU1	6251	NM_012425	1	1	1	0	1	1	0	0	0	1	1	1	8
hsa-miR-7-5p	MIMAT0000252	RYK	6259	NM_001005861	1	1	1	0	0	1	1	0	0	1	1	1	8
hsa-miR-7-5p	MIMAT0000252	SCN4B	6330	NM_174934	1	1	1	0	0	1	0	0	1	1	1	1	8
hsa-miR-7-5p	MIMAT0000252	SEL1L	6400	NM_005065	1	1	1	0	0	1	0	0	1	1	1	1	8
hsa-miR-7-5p	MIMAT0000252	SLC1A2	6506	NM_004171	1	1	1	0	0	1	0	0	1	1	1	1	8
hsa-miR-7-5p	MIMAT0000252	SLC22A4	6583	NM_003059	1	1	0	0	0	1	1	1	1	0	1	1	8
hsa-miR-7-5p	MIMAT0000252	SLIT1	6585	NM_003061	1	1	1	0	1	1	0	0	0	1	1	1	8
hsa-miR-7-5p	MIMAT0000252	SNCA	6622	NM_000345	1	1	1	0	1	1	0	1	0	0	1	1	8
hsa-miR-7-5p	MIMAT0000252	STRN	6801	NM_003162	1	1	1	0	1	1	0	1	0	0	1	1	8
hsa-miR-7-5p	MIMAT0000252	MAP3K7	6885	NM_145331	1	1	1	0	0	1	1	0	0	1	1	1	8
hsa-miR-7-5p	MIMAT0000252	TAL1	6886	NM_003189	1	1	1	0	0	1	0	0	1	1	1	1	8
hsa-miR-7-5p	MIMAT0000252	CNTN2	6900	NM_005076	1	1	1	0	0	1	0	0	1	1	1	1	8
hsa-miR-7-5p	MIMAT0000252	TCF4	6925	NM_001083962	1	1	1	0	0	1	0	1	0	1	1	1	8
hsa-miR-7-5p	MIMAT0000252	TCF12	6938	XM_005254613	1	1	1	0	0	1	1	0	0	1	1	1	8
hsa-miR-7-5p	MIMAT0000252	TCF21	6943	NM_198392	1	1	1	0	0	1	0	0	1	1	1	1	8
hsa-miR-7-5p	MIMAT0000252	TGFB2	7042	NM_001135599	1	1	1	1	0	1	1	0	0	0	1	1	8
hsa-miR-7-5p	MIMAT0000252	TSN	7247	NM_004622	1	1	1	0	0	1	0	0	1	1	1	1	8
hsa-miR-7-5p	MIMAT0000252	UBE2D2	7322	NM_181838	1	1	1	0	0	1	1	1	0	0	1	1	8
hsa-miR-7-5p	MIMAT0000252	UBE2G1	7326	NM_003342	1	1	0	0	0	1	0	1	1	1	1	1	8
hsa-miR-7-5p	MIMAT0000252	VDAC1	7416	XM_005272075	1	1	1	0	0	1	1	0	0	1	1	1	8
hsa-miR-7-5p	MIMAT0000252	YWHAB	7529	NM_003404	1	1	1	0	0	1	1	0	0	1	1	1	8
hsa-miR-7-5p	MIMAT0000252	ZNF24	7572	NM_006965	1	1	1	0	0	1	0	1	1	0	1	1	8
hsa-miR-7-5p	MIMAT0000252	FZD5	7855	NM_003468	1	1	1	0	0	1	0	0	1	1	1	1	8
hsa-miR-7-5p	MIMAT0000252	FZD3	7976	NM_017412	1	1	1	0	0	1	0	0	1	1	1	1	8
hsa-miR-7-5p	MIMAT0000252	ZNF212	7988	NM_012256	1	1	1	0	0	1	0	0	1	1	1	1	8
hsa-miR-7-5p	MIMAT0000252	FXR1	8087	NM_001013439	1	1	1	0	0	1	1	1	0	0	1	1	8
hsa-miR-7-5p	MIMAT0000252	HMGA2	8091	NM_003483	1	1	0	0	0	1	0	1	1	1	1	1	8
hsa-miR-7-5p	MIMAT0000252	NSMAF	8439	NM_003580	0	1	1	0	1	1	1	0	1	0	1	1	8
hsa-miR-7-5p	MIMAT0000252	OGT	8473	XM_005262308	1	1	1	0	0	1	1	0	0	1	1	1	8
hsa-miR-7-5p	MIMAT0000252	PIK3R3	8503	NM_003629	1	1	1	0	0	1	0	0	1	1	1	1	8
hsa-miR-7-5p	MIMAT0000252	AGPS	8540	NM_003659	1	1	1	0	0	1	0	1	0	1	1	1	8
hsa-miR-7-5p	MIMAT0000252	IQGAP1	8826	NM_003870	1	1	0	0	0	1	0	1	1	1	1	1	8
hsa-miR-7-5p	MIMAT0000252	PHOX2B	8929	NM_003924	1	1	0	0	0	1	1	1	1	0	1	1	8
hsa-miR-7-5p	MIMAT0000252	MBD2	8932	NM_003927	1	1	0	0	0	1	0	1	1	1	1	1	8
hsa-miR-7-5p	MIMAT0000252	REPS2	9185	NM_004726	1	1	1	0	0	1	1	0	0	1	1	1	8
hsa-miR-7-5p	MIMAT0000252	ZBTB22	9278	NM_005453	0	1	1	0	1	1	0	1	0	1	1	1	8
hsa-miR-7-5p	MIMAT0000252	SNAP29	9342	NM_004782	1	1	1	0	0	1	0	0	1	1	1	1	8
hsa-miR-7-5p	MIMAT0000252	MED26	9441	NM_004831	1	1	0	0	0	1	1	0	1	1	1	1	8
hsa-miR-7-5p	MIMAT0000252	PCYT1B	9468	NM_004845	1	1	1	0	0	1	0	0	1	1	1	1	8
hsa-miR-7-5p	MIMAT0000252	ONECUT2	9480	NM_004852	1	1	1	0	0	1	0	0	1	1	1	1	8
hsa-miR-7-5p	MIMAT0000252	KIF23	9493	NM_138555	1	1	1	0	0	1	1	0	0	1	1	1	8
hsa-miR-7-5p	MIMAT0000252	SPTLC2	9517	NM_004863	1	1	1	0	0	1	0	0	1	1	1	1	8
hsa-miR-7-5p	MIMAT0000252	GABBR2	9568	NM_005458	0	1	1	0	0	1	1	0	1	1	1	1	8
hsa-miR-7-5p	MIMAT0000252	ENTPD4	9583	NM_004901	1	1	1	0	1	1	0	0	0	1	1	1	8
hsa-miR-7-5p	MIMAT0000252	PPM1F	9647	NM_014634	0	1	1	0	1	1	0	0	1	1	1	1	8
hsa-miR-7-5p	MIMAT0000252	KIAA0430	9665	NM_001184998	1	1	1	0	0	1	0	1	0	1	1	1	8
hsa-miR-7-5p	MIMAT0000252	TRAM2	9697	NM_012288	1	1	1	0	0	1	0	0	1	1	1	1	8
hsa-miR-7-5p	MIMAT0000252	ULK2	9706	NM_014683	1	1	0	0	0	1	0	1	1	1	1	1	8
hsa-miR-7-5p	MIMAT0000252	DAZAP2	9802	NM_014764	1	1	1	0	0	1	0	0	1	1	1	1	8
hsa-miR-7-5p	MIMAT0000252	EFCAB14	9813	NM_014774	1	1	0	1	0	1	0	0	1	1	1	1	8
hsa-miR-7-5p	MIMAT0000252	AMMECR1	9949	NM_001171689	1	1	1	0	0	1	1	0	0	1	1	1	8
hsa-miR-7-5p	MIMAT0000252	GJC1	10052	NM_005497	1	1	1	0	0	1	0	1	0	1	1	1	8
hsa-miR-7-5p	MIMAT0000252	ARL4C	10123	NM_005737	1	1	0	0	0	1	0	1	1	1	1	1	8
hsa-miR-7-5p	MIMAT0000252	SLC25A15	10166	NM_014252	1	1	1	0	1	0	0	1	1	0	1	1	8
hsa-miR-7-5p	MIMAT0000252	PSME3	10197	NM_001267045	1	1	1	0	0	1	0	1	0	1	1	1	8
hsa-miR-7-5p	MIMAT0000252	STX6	10228	NM_005819	1	1	1	0	1	1	0	0	1	0	1	1	8
hsa-miR-7-5p	MIMAT0000252	PRSS16	10279	NM_005865	1	1	1	0	1	1	0	0	1	0	1	1	8
hsa-miR-7-5p	MIMAT0000252	CRTAP	10491	NM_006371	1	1	1	0	1	1	0	0	1	0	1	1	8
hsa-miR-7-5p	MIMAT0000252	MAB21L2	10586	NM_006439	1	1	0	0	0	1	1	0	1	1	1	1	8
hsa-miR-7-5p	MIMAT0000252	CAMKK2	10645	NM_006549	1	1	1	0	1	1	0	0	0	1	1	1	8
hsa-miR-7-5p	MIMAT0000252	KIF1C	10749	NM_006612	1	1	1	0	0	1	1	0	0	1	1	1	8
hsa-miR-7-5p	MIMAT0000252	KDM5B	10765	NM_006618	0	1	1	0	0	1	1	0	1	1	1	1	8
hsa-miR-7-5p	MIMAT0000252	SEC24A	10802	NM_021982	0	1	1	0	0	1	0	1	1	1	1	1	8
hsa-miR-7-5p	MIMAT0000252	EHD1	10938	NM_006795	1	1	1	0	1	1	0	0	1	0	1	1	8
hsa-miR-7-5p	MIMAT0000252	WWP1	11059	NM_007013	1	1	0	0	0	1	0	1	1	1	1	1	8
hsa-miR-7-5p	MIMAT0000252	RRAS2	22800	NM_012250	0	1	1	0	1	1	0	1	0	1	1	1	8
hsa-miR-7-5p	MIMAT0000252	ZBTB1	22890	NM_014950	0	1	1	0	0	1	1	0	1	1	1	1	8
hsa-miR-7-5p	MIMAT0000252	ATF6	22926	NM_007348	1	1	1	0	0	1	0	0	1	1	1	1	8
hsa-miR-7-5p	MIMAT0000252	STK38L	23012	NM_015000	1	1	1	0	0	1	0	0	1	1	1	1	8
hsa-miR-7-5p	MIMAT0000252	GGA2	23062	NM_015044	1	1	0	0	0	1	0	1	1	1	1	1	8
hsa-miR-7-5p	MIMAT0000252	ERP44	23071	NM_015051	1	1	1	0	0	1	0	0	1	1	1	1	8
hsa-miR-7-5p	MIMAT0000252	CLASP2	23122	NM_015097	0	1	1	0	1	1	0	1	1	0	1	1	8
hsa-miR-7-5p	MIMAT0000252	ANKRD12	23253	NM_001204056	1	1	1	0	1	1	0	1	0	0	1	1	8
hsa-miR-7-5p	MIMAT0000252	TSPYL4	23270	NM_021648	1	1	1	0	0	1	0	0	1	1	1	1	8
hsa-miR-7-5p	MIMAT0000252	SZT2	23334	NM_015284	1	1	1	0	0	1	0	0	1	1	1	1	8
hsa-miR-7-5p	MIMAT0000252	SMCHD1	23347	NM_015295	1	1	1	0	0	1	0	0	1	1	1	1	8
hsa-miR-7-5p	MIMAT0000252	ZFYVE26	23503	NM_015346	0	1	1	0	0	1	1	0	1	1	1	1	8
hsa-miR-7-5p	MIMAT0000252	BACE1	23621	NM_012104	1	1	1	0	0	1	0	1	0	1	1	1	8
hsa-miR-7-5p	MIMAT0000252	RUSC1	23623	NM_001105203	1	1	1	0	1	1	0	0	0	1	1	1	8
hsa-miR-7-5p	MIMAT0000252	KIAA1549L	25758	NM_012194	1	1	1	0	0	1	0	0	1	1	1	1	8
hsa-miR-7-5p	MIMAT0000252	ARIH1	25820	NM_005744	1	1	1	0	0	1	0	1	0	1	1	1	8
hsa-miR-7-5p	MIMAT0000252	DCAF12	25853	NM_015397	1	1	1	0	0	1	0	0	1	1	1	1	8
hsa-miR-7-5p	MIMAT0000252	ATRNL1	26033	NM_207303	1	1	0	0	0	1	1	0	1	1	1	1	8
hsa-miR-7-5p	MIMAT0000252	LTN1	26046	NM_015565	1	1	1	0	0	1	0	0	1	1	1	1	8
hsa-miR-7-5p	MIMAT0000252	CNTNAP2	26047	NM_014141	1	1	1	0	0	1	0	0	1	1	1	1	8
hsa-miR-7-5p	MIMAT0000252	STAU2	27067	NM_001164384	1	1	1	0	0	1	1	0	0	1	1	1	8
hsa-miR-7-5p	MIMAT0000252	TRIB2	28951	NM_021643	0	1	1	0	0	1	1	0	1	1	1	1	8
hsa-miR-7-5p	MIMAT0000252	CCDC113	29070	NM_014157	1	1	1	0	0	1	0	0	1	1	1	1	8
hsa-miR-7-5p	MIMAT0000252	STMN3	50861	NM_015894	1	1	1	0	0	1	0	0	1	1	1	1	8
hsa-miR-7-5p	MIMAT0000252	PLLP	51090	NM_015993	1	1	1	0	0	1	0	0	1	1	1	1	8
hsa-miR-7-5p	MIMAT0000252	IPO11	51194	XM_005248527	1	1	1	0	0	1	1	0	0	1	1	1	8
hsa-miR-7-5p	MIMAT0000252	CLEC1A	51267	NM_016511	1	1	1	0	0	1	0	0	1	1	1	1	8
hsa-miR-7-5p	MIMAT0000252	FAM53C	51307	NM_001135647	1	1	1	0	0	1	1	1	0	0	1	1	8
hsa-miR-7-5p	MIMAT0000252	CRNKL1	51340	NM_016652	0	1	1	0	1	1	0	0	1	1	1	1	8
hsa-miR-7-5p	MIMAT0000252	UBE2J1	51465	NM_016021	1	1	1	0	1	1	0	0	1	0	1	1	8
hsa-miR-7-5p	MIMAT0000252	ANKFY1	51479	NM_001257999	1	1	1	0	0	1	0	1	0	1	1	1	8
hsa-miR-7-5p	MIMAT0000252	C9orf114	51490	NM_016390	1	1	1	0	0	1	0	0	1	1	1	1	8
hsa-miR-7-5p	MIMAT0000252	CTDSPL2	51496	NM_016396	1	1	1	0	0	1	0	0	1	1	1	1	8
hsa-miR-7-5p	MIMAT0000252	SUFU	51684	NM_016169	1	1	1	0	0	1	0	0	1	1	1	1	8
hsa-miR-7-5p	MIMAT0000252	CCSER2	54462	NM_018999	0	1	1	0	0	1	0	1	1	1	1	1	8
hsa-miR-7-5p	MIMAT0000252	TMED9	54732	NM_017510	0	1	1	0	0	1	0	1	1	1	1	1	8
hsa-miR-7-5p	MIMAT0000252	RNF111	54778	NM_001270528	1	1	1	0	0	1	1	0	0	1	1	1	8
hsa-miR-7-5p	MIMAT0000252	UBE2R2	54926	NM_017811	1	1	1	0	0	1	0	0	1	1	1	1	8
hsa-miR-7-5p	MIMAT0000252	ATG2B	55102	NM_018036	0	1	1	1	0	1	0	0	1	1	1	1	8
hsa-miR-7-5p	MIMAT0000252	LGI2	55203	NM_018176	1	1	1	0	0	1	0	0	1	1	1	1	8
hsa-miR-7-5p	MIMAT0000252	SOX6	55553	NM_017508	1	1	1	0	1	1	0	0	0	1	1	1	8
hsa-miR-7-5p	MIMAT0000252	AMBRA1	55626	XM_005253010	1	1	1	0	0	1	1	0	0	1	1	1	8
hsa-miR-7-5p	MIMAT0000252	IPO9	55705	NM_018085	1	1	1	0	0	1	0	0	1	1	1	1	8
hsa-miR-7-5p	MIMAT0000252	BTBD7	55727	NM_001002860	1	1	0	0	0	1	1	0	1	1	1	1	8
hsa-miR-7-5p	MIMAT0000252	HHAT	55733	NM_018194	1	1	0	1	0	1	0	0	1	1	1	1	8
hsa-miR-7-5p	MIMAT0000252	SEPTIN11	55752	NM_018243	1	1	1	0	0	1	0	0	1	1	1	1	8
hsa-miR-7-5p	MIMAT0000252	ITFG2	55846	NM_018463	1	1	1	0	0	1	0	0	1	1	1	1	8
hsa-miR-7-5p	MIMAT0000252	POLE4	56655	NM_019896	1	1	1	0	1	0	0	1	1	0	1	1	8
hsa-miR-7-5p	MIMAT0000252	FMN2	56776	NM_020066	1	1	1	0	0	1	0	0	1	1	1	1	8
hsa-miR-7-5p	MIMAT0000252	RAD18	56852	NM_020165	1	1	1	0	0	1	0	0	1	1	1	1	8
hsa-miR-7-5p	MIMAT0000252	RALGAPB	57148	NM_020336	0	1	1	0	0	1	1	0	1	1	1	1	8
hsa-miR-7-5p	MIMAT0000252	ANKRD50	57182	NM_020337	1	1	1	0	0	1	0	0	1	1	1	1	8
hsa-miR-7-5p	MIMAT0000252	VANGL2	57216	NM_020335	1	1	1	0	0	1	0	0	1	1	1	1	8
hsa-miR-7-5p	MIMAT0000252	GATAD2B	57459	NM_020699	1	1	1	0	0	1	0	1	1	0	1	1	8
hsa-miR-7-5p	MIMAT0000252	PPM1H	57460	NM_020700	1	1	1	0	0	1	0	0	1	1	1	1	8
hsa-miR-7-5p	MIMAT0000252	CNOT6	57472	XM_005265953	1	1	1	0	0	1	1	0	0	1	1	1	8
hsa-miR-7-5p	MIMAT0000252	MIB1	57534	NM_020774	1	1	1	0	0	1	0	0	1	1	1	1	8
hsa-miR-7-5p	MIMAT0000252	ALPK3	57538	NM_020778	1	1	1	0	0	1	0	0	1	1	1	1	8
hsa-miR-7-5p	MIMAT0000252	WDFY1	57590	NM_020830	1	1	1	0	0	1	0	0	1	1	1	1	8
hsa-miR-7-5p	MIMAT0000252	STIM2	57620	NM_001169117	1	1	0	0	0	1	1	1	0	1	1	1	8
hsa-miR-7-5p	MIMAT0000252	ALS2	57679	NM_020919	0	1	1	0	0	1	1	0	1	1	1	1	8
hsa-miR-7-5p	MIMAT0000252	CADM3	57863	NM_021189	1	1	1	0	0	1	0	0	1	1	1	1	8
hsa-miR-7-5p	MIMAT0000252	TP53INP2	58476	NM_021202	1	1	0	0	0	1	0	1	1	1	1	1	8
hsa-miR-7-5p	MIMAT0000252	PLEKHA2	59339	NM_021623	1	1	1	0	0	1	0	0	1	1	1	1	8
hsa-miR-7-5p	MIMAT0000252	SAV1	60485	NM_021818	1	1	1	0	0	1	0	0	1	1	1	1	8
hsa-miR-7-5p	MIMAT0000252	XYLT1	64131	NM_022166	1	1	1	0	0	1	0	0	1	1	1	1	8
hsa-miR-7-5p	MIMAT0000252	IKZF4	64375	NM_022465	1	1	1	0	0	1	0	0	1	1	1	1	8
hsa-miR-7-5p	MIMAT0000252	ZMAT3	64393	NM_152240	1	1	1	0	1	1	0	0	0	1	1	1	8
hsa-miR-7-5p	MIMAT0000252	SUDS3	64426	NM_022491	1	1	0	0	0	1	0	1	1	1	1	1	8
hsa-miR-7-5p	MIMAT0000252	NUCKS1	64710	NM_022731	1	1	1	0	0	1	0	1	0	1	1	1	8
hsa-miR-7-5p	MIMAT0000252	TNS3	64759	NM_022748	1	1	1	0	0	1	0	0	1	1	1	1	8
hsa-miR-7-5p	MIMAT0000252	FNDC4	64838	NM_022823	1	1	1	0	0	1	0	1	1	0	1	1	8
hsa-miR-7-5p	MIMAT0000252	MARCKSL1	65108	NM_023009	1	1	0	0	0	1	0	1	1	1	1	1	8
hsa-miR-7-5p	MIMAT0000252	SLC25A23	79085	NM_024103	1	1	0	0	0	1	0	1	1	1	1	1	8
hsa-miR-7-5p	MIMAT0000252	MAPKAP1	79109	XM_005252203	1	1	1	0	0	1	1	0	0	1	1	1	8
hsa-miR-7-5p	MIMAT0000252	TMEM43	79188	NM_024334	1	1	1	0	0	1	0	0	1	1	1	1	8
hsa-miR-7-5p	MIMAT0000252	TANGO6	79613	NM_024562	1	1	1	0	0	1	0	0	1	1	1	1	8
hsa-miR-7-5p	MIMAT0000252	C22orf29	79680	NM_024627	1	1	1	0	0	1	0	0	1	1	1	1	8
hsa-miR-7-5p	MIMAT0000252	PIP4K2C	79837	NM_024779	0	1	1	0	1	1	0	0	1	1	1	1	8
hsa-miR-7-5p	MIMAT0000252	THSD4	79875	NM_024817	1	1	1	0	0	1	0	0	1	1	1	1	8
hsa-miR-7-5p	MIMAT0000252	ELOVL7	79993	NM_024930	1	1	1	0	1	1	0	0	0	1	1	1	8
hsa-miR-7-5p	MIMAT0000252	NAA25	80018	NM_024953	0	1	1	0	0	1	1	0	1	1	1	1	8
hsa-miR-7-5p	MIMAT0000252	DCAF17	80067	NM_025000	1	1	1	0	0	1	0	0	1	1	1	1	8
hsa-miR-7-5p	MIMAT0000252	ITPKC	80271	NM_025194	1	1	1	0	0	1	0	0	1	1	1	1	8
hsa-miR-7-5p	MIMAT0000252	DNAJC5	80331	NM_025219	0	1	1	0	0	1	0	1	1	1	1	1	8
hsa-miR-7-5p	MIMAT0000252	WDR82	80335	NM_025222	1	1	1	0	0	1	0	0	1	1	1	1	8
hsa-miR-7-5p	MIMAT0000252	CYB5B	80777	NM_030579	1	1	1	0	0	1	0	0	1	1	1	1	8
hsa-miR-7-5p	MIMAT0000252	JHDM1D	80853	NM_030647	1	1	0	0	0	1	0	1	1	1	1	1	8
hsa-miR-7-5p	MIMAT0000252	SETD7	80854	NM_030648	1	1	1	0	0	1	0	0	1	1	1	1	8
hsa-miR-7-5p	MIMAT0000252	LBH	81606	NM_030915	1	1	1	0	0	1	0	0	1	1	1	1	8
hsa-miR-7-5p	MIMAT0000252	JAM3	83700	NM_032801	1	1	1	0	0	1	0	0	1	1	1	1	8
hsa-miR-7-5p	MIMAT0000252	SETDB2	83852	NM_031915	1	1	1	0	0	1	0	0	1	1	1	1	8
hsa-miR-7-5p	MIMAT0000252	ZMYND12	84217	NM_032257	1	1	1	0	1	1	0	0	1	0	1	1	8
hsa-miR-7-5p	MIMAT0000252	RHBDD1	84236	NM_001167608	1	1	1	0	1	1	0	0	0	1	1	1	8
hsa-miR-7-5p	MIMAT0000252	GPR128	84873	NM_032787	0	1	1	0	1	1	0	0	1	1	1	1	8
hsa-miR-7-5p	MIMAT0000252	SERAC1	84947	NM_032861	1	1	0	0	0	1	0	1	1	1	1	1	8
hsa-miR-7-5p	MIMAT0000252	STRIP1	85369	NM_033088	0	1	1	0	0	1	1	0	1	1	1	1	8
hsa-miR-7-5p	MIMAT0000252	MICALL1	85377	NM_033386	1	1	1	0	0	1	0	0	1	1	1	1	8
hsa-miR-7-5p	MIMAT0000252	EPT1	85465	NM_033505	1	1	1	0	0	1	0	0	1	1	1	1	8
hsa-miR-7-5p	MIMAT0000252	KLHL6	89857	NM_130446	1	1	0	0	0	1	1	0	1	1	1	1	8
hsa-miR-7-5p	MIMAT0000252	FAM110B	90362	NM_147189	1	1	1	0	0	1	1	0	1	0	1	1	8
hsa-miR-7-5p	MIMAT0000252	PYGO2	90780	NM_138300	1	1	1	0	0	1	0	0	1	1	1	1	8
hsa-miR-7-5p	MIMAT0000252	PAQR4	124222	NM_152341	1	1	1	0	0	1	0	0	1	1	1	1	8
hsa-miR-7-5p	MIMAT0000252	UHMK1	127933	NM_175866	1	1	1	0	0	1	0	0	1	1	1	1	8
hsa-miR-7-5p	MIMAT0000252	IQGAP3	128239	NM_178229	1	1	0	0	0	1	1	0	1	1	1	1	8
hsa-miR-7-5p	MIMAT0000252	SYNPR	132204	NM_144642	1	1	0	0	0	1	1	0	1	1	1	1	8
hsa-miR-7-5p	MIMAT0000252	JMY	133746	NM_152405	1	1	1	0	0	1	0	0	1	1	1	1	8
hsa-miR-7-5p	MIMAT0000252	C5orf20	140947	NM_130848	1	1	1	0	0	1	0	0	1	1	1	1	8
hsa-miR-7-5p	MIMAT0000252	FAM84A	151354	NM_145175	1	1	1	0	0	1	0	0	1	1	1	1	8
hsa-miR-7-5p	MIMAT0000252	TMEM213	155006	NM_001085429	1	1	1	0	0	1	0	0	1	1	1	1	8
hsa-miR-7-5p	MIMAT0000252	TMTC2	160335	XM_005268681	1	1	1	0	0	1	1	0	0	1	1	1	8
hsa-miR-7-5p	MIMAT0000252	DCP2	167227	NM_152624	1	1	1	0	0	1	0	0	1	1	1	1	8
hsa-miR-7-5p	MIMAT0000252	ANO6	196527	NM_001204803	1	1	1	0	1	1	0	0	0	1	1	1	8
hsa-miR-7-5p	MIMAT0000252	ARID2	196528	NM_152641	1	1	0	0	0	1	0	1	1	1	1	1	8
hsa-miR-7-5p	MIMAT0000252	UBR1	197131	NM_174916	1	1	1	0	0	1	0	0	1	1	1	1	8
hsa-miR-7-5p	MIMAT0000252	TXLNA	200081	NM_175852	1	1	1	0	0	1	0	0	1	1	1	1	8
hsa-miR-7-5p	MIMAT0000252	TAPT1	202018	NM_153365	1	1	0	0	0	1	0	1	1	1	1	1	8
hsa-miR-7-5p	MIMAT0000252	PATL1	219988	NM_152716	0	1	1	0	0	1	1	1	1	0	1	1	8
hsa-miR-7-5p	MIMAT0000252	ZSCAN25	221785	NM_145115	1	1	1	0	0	1	0	0	1	1	1	1	8
hsa-miR-7-5p	MIMAT0000252	CNOT6L	246175	NM_144571	1	1	0	0	0	1	0	1	1	1	1	1	8
hsa-miR-7-5p	MIMAT0000252	ZNF549	256051	NM_001199295	1	1	1	0	1	1	0	0	0	1	1	1	8
hsa-miR-7-5p	MIMAT0000252	WDR72	256764	NM_182758	1	1	1	0	0	1	0	0	1	1	1	1	8
hsa-miR-7-5p	MIMAT0000252	STEAP2	261729	NM_001244944	1	1	1	0	1	1	0	0	0	1	1	1	8
hsa-miR-7-5p	MIMAT0000252	PGM2L1	283209	NM_173582	1	1	0	0	0	1	0	1	1	1	1	1	8
hsa-miR-7-5p	MIMAT0000252	ANKRD52	283373	NM_173595	1	1	0	0	0	1	1	0	1	1	1	1	8
hsa-miR-7-5p	MIMAT0000252	TTLL6	284076	NM_001130918	1	1	1	0	1	1	0	0	0	1	1	1	8
hsa-miR-7-5p	MIMAT0000252	PPIL6	285755	NM_001111298	1	1	1	0	1	1	0	0	0	1	1	1	8
hsa-miR-7-5p	MIMAT0000252	DPY19L4	286148	NM_181787	1	1	1	0	0	1	0	0	1	1	1	1	8
hsa-miR-7-5p	MIMAT0000252	SPOPL	339745	NM_001001664	1	1	0	0	0	1	0	1	1	1	1	1	8
hsa-miR-7-5p	MIMAT0000252	C1orf95	375057	NM_001003665	1	1	1	0	0	1	0	0	1	1	1	1	8
hsa-miR-7-5p	MIMAT0000252	RGS7BP	401190	XM_005248503	1	1	1	0	0	1	1	0	0	1	1	1	8
hsa-miR-7-5p	MIMAT0000252	SAMD12	401474	NM_001101676	1	1	1	0	1	1	0	0	1	0	1	1	8
hsa-miR-7-5p	MIMAT0000252	SNX30	401548	NM_001012994	1	1	1	0	0	1	0	0	1	1	1	1	8
hsa-miR-7-5p	MIMAT0000252	IGLON5	402665	NM_001101372	1	1	1	0	0	1	0	1	1	0	1	1	8
hsa-miR-7-5p	MIMAT0000252	FAM19A1	407738	NM_213609	1	1	0	0	0	1	0	1	1	1	1	1	8
hsa-miR-7-5p	MIMAT0000252	SMIM9	100132963	NM_001162936	1	1	1	0	1	1	0	0	0	1	1	1	8
hsa-miR-7-5p	MIMAT0000252	CBL	867	NM_005188	1	0	1	0	1	1	0	0	1	1	1	1	8
hsa-miR-7-5p	MIMAT0000252	SCARB2	950	NM_005506	1	0	1	0	1	1	0	0	1	1	1	1	8
hsa-miR-7-5p	MIMAT0000252	FOXN3	1112	NM_001085471	1	0	1	0	1	1	1	1	0	0	1	1	8
hsa-miR-7-5p	MIMAT0000252	FOXN3	1112	NM_005197	1	0	1	0	1	1	1	1	0	0	1	1	8
hsa-miR-7-5p	MIMAT0000252	DNMT3A	1788	NM_175630	0	0	1	0	1	1	1	1	1	0	1	1	8
hsa-miR-7-5p	MIMAT0000252	EGFR	1956	NM_005228	1	0	1	0	1	1	1	0	1	0	1	1	8
hsa-miR-7-5p	MIMAT0000252	EGR3	1960	NM_004430	1	0	1	0	0	1	1	1	1	0	1	1	8
hsa-miR-7-5p	MIMAT0000252	ENO2	2026	NM_001975	1	0	1	0	1	1	1	0	1	0	1	1	8
hsa-miR-7-5p	MIMAT0000252	ESRRG	2104	NM_001243505	1	0	1	0	1	1	1	1	0	0	1	1	8
hsa-miR-7-5p	MIMAT0000252	ESRRG	2104	NM_001243506	1	0	1	0	1	1	1	1	0	0	1	1	8
hsa-miR-7-5p	MIMAT0000252	ESRRG	2104	NM_001243511	1	0	1	0	1	1	1	1	0	0	1	1	8
hsa-miR-7-5p	MIMAT0000252	ESRRG	2104	NM_001243510	1	0	1	0	1	1	1	1	0	0	1	1	8
hsa-miR-7-5p	MIMAT0000252	ESRRG	2104	NM_001438	1	0	1	0	1	1	1	1	0	0	1	1	8
hsa-miR-7-5p	MIMAT0000252	ESRRG	2104	NM_206595	1	0	1	0	1	1	1	1	0	0	1	1	8
hsa-miR-7-5p	MIMAT0000252	ESRRG	2104	NM_001243512	1	0	1	0	1	1	1	1	0	0	1	1	8
hsa-miR-7-5p	MIMAT0000252	ESRRG	2104	NM_001243513	1	0	1	0	1	1	1	1	0	0	1	1	8
hsa-miR-7-5p	MIMAT0000252	ESRRG	2104	NM_001134285	1	0	1	0	1	1	1	1	0	0	1	1	8
hsa-miR-7-5p	MIMAT0000252	ESRRG	2104	NM_206594	1	0	1	0	1	1	1	1	0	0	1	1	8
hsa-miR-7-5p	MIMAT0000252	ESRRG	2104	NM_001243518	1	0	1	0	1	1	1	1	0	0	1	1	8
hsa-miR-7-5p	MIMAT0000252	ESRRG	2104	NM_001243514	1	0	1	0	1	1	1	1	0	0	1	1	8
hsa-miR-7-5p	MIMAT0000252	ESRRG	2104	NM_001243515	1	0	1	0	1	1	1	1	0	0	1	1	8
hsa-miR-7-5p	MIMAT0000252	ESRRG	2104	NM_001243519	1	0	1	0	1	1	1	1	0	0	1	1	8
hsa-miR-7-5p	MIMAT0000252	ESRRG	2104	NM_001243507	1	0	1	0	1	1	1	1	0	0	1	1	8
hsa-miR-7-5p	MIMAT0000252	GLI3	2737	NM_000168	1	0	1	0	1	1	0	1	1	0	1	1	8
hsa-miR-7-5p	MIMAT0000252	GRIN2A	2903	NM_000833	1	0	1	0	1	1	0	1	1	0	1	1	8
hsa-miR-7-5p	MIMAT0000252	GRIN2C	2905	NM_000835	1	0	1	0	1	1	1	0	1	0	1	1	8
hsa-miR-7-5p	MIMAT0000252	KCNJ2	3759	NM_000891	0	0	1	0	1	1	1	1	1	0	1	1	8
hsa-miR-7-5p	MIMAT0000252	PAK1	5058	NM_002576	1	0	1	0	1	1	1	0	1	0	1	1	8
hsa-miR-7-5p	MIMAT0000252	PAX6	5080	NM_001127612	1	0	1	0	1	1	1	1	0	0	1	1	8
hsa-miR-7-5p	MIMAT0000252	PAX6	5080	NM_001604	1	0	1	0	1	1	1	1	0	0	1	1	8
hsa-miR-7-5p	MIMAT0000252	PBX3	5090	NM_001134778	1	0	1	0	1	1	1	1	0	0	1	1	8
hsa-miR-7-5p	MIMAT0000252	PHKA2	5256	NM_000292	1	0	1	0	0	1	1	0	1	1	1	1	8
hsa-miR-7-5p	MIMAT0000252	PLN	5350	NM_002667	1	0	1	0	1	1	0	0	1	1	1	1	8
hsa-miR-7-5p	MIMAT0000252	PVALB	5816	NM_002854	1	0	1	0	0	1	1	0	1	1	1	1	8
hsa-miR-7-5p	MIMAT0000252	ARID4A	5926	NM_023001	1	0	1	0	1	1	1	1	0	0	1	1	8
hsa-miR-7-5p	MIMAT0000252	ARID4A	5926	NM_023000	1	0	1	0	1	1	1	1	0	0	1	1	8
hsa-miR-7-5p	MIMAT0000252	ARID4A	5926	NM_002892	1	0	1	0	1	1	1	1	0	0	1	1	8
hsa-miR-7-5p	MIMAT0000252	RPS6KB1	6198	NM_003161	1	0	1	0	1	1	0	1	1	0	1	1	8
hsa-miR-7-5p	MIMAT0000252	SLC6A9	6536	NM_006934	1	0	1	0	1	1	1	1	0	0	1	1	8
hsa-miR-7-5p	MIMAT0000252	SLC6A9	6536	NM_001024845	1	0	1	0	1	1	1	1	0	0	1	1	8
hsa-miR-7-5p	MIMAT0000252	NR2C1	7181	NM_003297	1	0	1	0	0	1	1	0	1	1	1	1	8
hsa-miR-7-5p	MIMAT0000252	TRIO	7204	NM_007118	1	0	1	0	0	1	1	0	1	1	1	1	8
hsa-miR-7-5p	MIMAT0000252	TRPC5	7224	NM_012471	1	0	1	0	0	1	1	0	1	1	1	1	8
hsa-miR-7-5p	MIMAT0000252	USH2A	7399	NM_206933	1	0	1	0	0	1	1	0	1	1	1	1	8
hsa-miR-7-5p	MIMAT0000252	ZFX	7543	NM_001178085	1	0	1	0	1	1	1	0	0	1	1	1	8
hsa-miR-7-5p	MIMAT0000252	ZFX	7543	NM_003410	1	0	1	0	1	1	1	0	1	0	1	1	8
hsa-miR-7-5p	MIMAT0000252	PPFIA3	8541	NM_003660	1	0	1	0	0	1	1	1	1	0	1	1	8
hsa-miR-7-5p	MIMAT0000252	NAPG	8774	NM_003826	1	0	1	0	1	1	0	0	1	1	1	1	8
hsa-miR-7-5p	MIMAT0000252	NREP	9315	NM_001142483	1	0	1	0	0	1	1	1	0	1	1	1	8
hsa-miR-7-5p	MIMAT0000252	NREP	9315	NM_004772	1	0	1	0	0	1	1	1	1	0	1	1	8
hsa-miR-7-5p	MIMAT0000252	SLC4A7	9497	NM_003615	1	0	1	0	1	1	0	1	1	0	1	1	8
hsa-miR-7-5p	MIMAT0000252	VPS26A	9559	NM_001035260	1	0	1	0	1	1	1	1	0	0	1	1	8
hsa-miR-7-5p	MIMAT0000252	VPS26A	9559	NM_004896	1	0	1	0	1	1	1	1	0	0	1	1	8
hsa-miR-7-5p	MIMAT0000252	ZNF592	9640	NM_014630	1	0	1	0	0	1	1	0	1	1	1	1	8
hsa-miR-7-5p	MIMAT0000252	SPATA2	9825	NM_006038	1	0	1	0	1	1	0	1	1	0	1	1	8
hsa-miR-7-5p	MIMAT0000252	PAN2	9924	NM_014871	1	0	1	0	0	1	1	1	1	0	1	1	8
hsa-miR-7-5p	MIMAT0000252	LECT1	11061	NM_007015	1	0	1	0	1	1	1	0	0	1	1	1	8
hsa-miR-7-5p	MIMAT0000252	WDR47	22911	NM_014969	1	0	1	0	0	1	1	1	1	0	1	1	8
hsa-miR-7-5p	MIMAT0000252	LEMD3	23592	NM_001167614	1	0	1	0	1	1	1	1	0	0	1	1	8
hsa-miR-7-5p	MIMAT0000252	CNPPD1	27013	NM_015680	1	0	1	0	1	1	0	1	1	0	1	1	8
hsa-miR-7-5p	MIMAT0000252	TMEM97	27346	NM_014573	1	0	1	0	1	1	0	0	1	1	1	1	8
hsa-miR-7-5p	MIMAT0000252	DNAJC15	29103	NM_013238	1	0	1	0	1	1	0	0	1	1	1	1	8
hsa-miR-7-5p	MIMAT0000252	STRN3	29966	NM_001083893	1	0	1	0	1	1	1	1	0	0	1	1	8
hsa-miR-7-5p	MIMAT0000252	STRN3	29966	NM_014574	1	0	1	0	1	1	1	1	0	0	1	1	8
hsa-miR-7-5p	MIMAT0000252	IPO11	51194	NM_001134779	1	0	1	0	1	1	1	1	0	0	1	1	8
hsa-miR-7-5p	MIMAT0000252	FAM53C	51307	NM_016605	1	0	1	0	0	1	1	1	1	0	1	1	8
hsa-miR-7-5p	MIMAT0000252	ARL8B	55207	NM_018184	1	0	1	0	0	1	0	1	1	1	1	1	8
hsa-miR-7-5p	MIMAT0000252	KIF16B	55614	NM_024704	1	0	1	0	1	1	1	0	1	0	1	1	8
hsa-miR-7-5p	MIMAT0000252	AMBRA1	55626	NM_017749	1	0	1	0	0	1	1	1	1	0	1	1	8
hsa-miR-7-5p	MIMAT0000252	BTBD7	55727	NM_018167	1	0	1	0	1	1	1	0	1	0	1	1	8
hsa-miR-7-5p	MIMAT0000252	ZNF395	55893	NM_018660	1	0	1	0	1	1	0	1	1	0	1	1	8
hsa-miR-7-5p	MIMAT0000252	UBQLN4	56893	NM_020131	1	0	1	0	1	1	0	0	1	1	1	1	8
hsa-miR-7-5p	MIMAT0000252	KIAA1143	57456	NM_020696	1	0	1	0	1	1	1	0	0	1	1	1	8
hsa-miR-7-5p	MIMAT0000252	RFX7	64864	NM_022841	1	0	1	0	1	1	0	1	1	0	1	1	8
hsa-miR-7-5p	MIMAT0000252	MAPKAP1	79109	NM_001006621	1	0	1	0	1	1	1	1	0	0	1	1	8
hsa-miR-7-5p	MIMAT0000252	MAPKAP1	79109	NM_001006620	1	0	1	0	1	1	1	1	0	0	1	1	8
hsa-miR-7-5p	MIMAT0000252	MAPKAP1	79109	NM_001006619	1	0	1	0	1	1	1	1	0	0	1	1	8
hsa-miR-7-5p	MIMAT0000252	MAPKAP1	79109	NM_024117	1	0	1	0	1	1	1	1	0	0	1	1	8
hsa-miR-7-5p	MIMAT0000252	MAPKAP1	79109	NM_001006617	1	0	1	0	1	1	1	1	0	0	1	1	8
hsa-miR-7-5p	MIMAT0000252	COLEC12	81035	NM_130386	1	0	1	0	1	1	0	0	1	1	1	1	8
hsa-miR-7-5p	MIMAT0000252	CDADC1	81602	NM_030911	1	0	1	0	1	1	0	0	1	1	1	1	8
hsa-miR-7-5p	MIMAT0000252	BOC	91653	NM_033254	1	0	1	0	0	1	1	1	1	0	1	1	8
hsa-miR-7-5p	MIMAT0000252	B3GALTL	145173	NM_194318	1	0	1	0	1	1	0	0	1	1	1	1	8
hsa-miR-7-5p	MIMAT0000252	TSPYL6	388951	NM_001003937	1	0	1	0	1	1	0	0	1	1	1	1	8
hsa-miR-7-5p	MIMAT0000252	ABL2	27	NM_007314	1	1	1	0	0	1	0	0	0	1	1	1	7
hsa-miR-7-5p	MIMAT0000252	ACADSB	36	NM_001609	1	1	0	0	0	1	0	0	1	1	1	1	7
hsa-miR-7-5p	MIMAT0000252	ACRV1	56	NM_001612	1	1	1	0	0	1	0	0	0	1	1	1	7
hsa-miR-7-5p	MIMAT0000252	ADRA2B	151	NM_000682	0	1	1	0	0	1	0	0	1	1	1	1	7
hsa-miR-7-5p	MIMAT0000252	AHR	196	NM_001621	1	1	0	0	0	1	0	0	1	1	1	1	7
hsa-miR-7-5p	MIMAT0000252	AKT2	208	NM_001626	1	1	0	0	0	1	0	0	1	1	1	1	7
hsa-miR-7-5p	MIMAT0000252	AKR1B1	231	NM_001628	1	1	0	0	0	1	0	0	1	1	1	1	7
hsa-miR-7-5p	MIMAT0000252	APC	324	XM_005271975	0	1	1	0	0	1	1	0	0	1	1	1	7
hsa-miR-7-5p	MIMAT0000252	AQP2	359	NM_000486	0	1	1	0	0	1	0	0	1	1	1	1	7
hsa-miR-7-5p	MIMAT0000252	ARF5	381	NM_001662	1	1	0	0	0	1	0	1	1	0	1	1	7
hsa-miR-7-5p	MIMAT0000252	ARSB	411	NM_000046	1	1	1	0	0	1	0	0	1	0	1	1	7
hsa-miR-7-5p	MIMAT0000252	ATF3	467	NM_001040619	1	1	1	0	0	1	0	0	0	1	1	1	7
hsa-miR-7-5p	MIMAT0000252	ATP2B2	491	XM_005265179	1	1	1	0	0	1	0	0	0	1	1	1	7
hsa-miR-7-5p	MIMAT0000252	ATP2B4	493	NM_001001396	1	1	1	0	0	1	0	0	0	1	1	1	7
hsa-miR-7-5p	MIMAT0000252	BCR	613	NM_004327	1	1	1	0	0	1	0	0	0	1	1	1	7
hsa-miR-7-5p	MIMAT0000252	BNIP3L	665	XM_005273616	1	1	1	0	0	1	1	0	0	0	1	1	7
hsa-miR-7-5p	MIMAT0000252	BRCA1	672	NM_007300	1	1	1	0	0	1	0	0	0	1	1	1	7
hsa-miR-7-5p	MIMAT0000252	BTD	686	XM_005265417	1	1	1	0	0	1	0	0	0	1	1	1	7
hsa-miR-7-5p	MIMAT0000252	LDLRAD4	753	NM_001003674	1	1	1	0	0	1	0	0	0	1	1	1	7
hsa-miR-7-5p	MIMAT0000252	CACNB4	785	NM_001005747	1	1	1	0	0	1	0	0	0	1	1	1	7
hsa-miR-7-5p	MIMAT0000252	CAPN2	824	NM_001748	1	1	0	0	0	1	0	0	1	1	1	1	7
hsa-miR-7-5p	MIMAT0000252	CASQ1	844	NM_001231	1	1	0	0	0	1	0	0	1	1	1	1	7
hsa-miR-7-5p	MIMAT0000252	CCND2	894	NM_001759	1	1	0	0	0	1	0	0	1	1	1	1	7
hsa-miR-7-5p	MIMAT0000252	CCNT2	905	XM_005263831	1	1	1	0	0	1	0	0	0	1	1	1	7
hsa-miR-7-5p	MIMAT0000252	CDH5	1003	NM_001795	1	1	0	0	0	1	0	0	1	1	1	1	7
hsa-miR-7-5p	MIMAT0000252	CHD3	1107	XM_005256427	1	1	1	0	0	1	1	0	0	0	1	1	7
hsa-miR-7-5p	MIMAT0000252	CHEK1	1111	NM_001114122	1	1	0	1	0	1	0	0	0	1	1	1	7
hsa-miR-7-5p	MIMAT0000252	CLCN2	1181	NM_004366	1	1	1	0	0	1	0	0	0	1	1	1	7
hsa-miR-7-5p	MIMAT0000252	CLCN4	1183	NM_001830	1	1	0	0	0	1	0	0	1	1	1	1	7
hsa-miR-7-5p	MIMAT0000252	CLNS1A	1207	NM_001293	1	1	0	0	0	1	0	0	1	1	1	1	7
hsa-miR-7-5p	MIMAT0000252	CMKLR1	1240	NM_001142343	1	1	1	0	0	1	0	0	0	1	1	1	7
hsa-miR-7-5p	MIMAT0000252	COL4A1	1282	NM_001845	1	1	0	0	0	1	0	0	1	1	1	1	7
hsa-miR-7-5p	MIMAT0000252	KLF6	1316	NM_001300	1	1	0	0	0	1	0	1	0	1	1	1	7
hsa-miR-7-5p	MIMAT0000252	COX11	1353	NM_004375	1	1	1	0	0	1	0	0	1	0	1	1	7
hsa-miR-7-5p	MIMAT0000252	CPD	1362	NM_001304	1	1	0	0	0	1	0	0	1	1	1	1	7
hsa-miR-7-5p	MIMAT0000252	CRKL	1399	NM_005207	0	1	1	0	0	1	0	0	1	1	1	1	7
hsa-miR-7-5p	MIMAT0000252	CTPS1	1503	NM_001905	1	1	0	0	0	1	1	0	1	0	1	1	7
hsa-miR-7-5p	MIMAT0000252	CTSB	1508	XM_005272367	1	1	1	0	0	1	0	0	0	1	1	1	7
hsa-miR-7-5p	MIMAT0000252	CYLC1	1538	NM_021118	1	1	1	0	0	1	0	0	0	1	1	1	7
hsa-miR-7-5p	MIMAT0000252	DACH1	1602	NM_080759	0	1	1	0	0	1	0	1	0	1	1	1	7
hsa-miR-7-5p	MIMAT0000252	DCK	1633	NM_000788	0	1	1	0	0	1	0	0	1	1	1	1	7
hsa-miR-7-5p	MIMAT0000252	DCX	1641	NM_000555	1	1	1	0	0	1	0	0	0	1	1	1	7
hsa-miR-7-5p	MIMAT0000252	DLST	1743	NM_001933	1	1	0	0	0	1	0	0	1	1	1	1	7
hsa-miR-7-5p	MIMAT0000252	DLX3	1747	NM_005220	1	1	0	0	0	1	0	0	1	1	1	1	7
hsa-miR-7-5p	MIMAT0000252	DPYSL2	1808	NM_001197293	1	1	1	0	0	1	1	0	0	0	1	1	7
hsa-miR-7-5p	MIMAT0000252	DPYSL3	1809	NM_001197294	1	1	1	0	0	1	0	0	0	1	1	1	7
hsa-miR-7-5p	MIMAT0000252	DSG3	1830	NM_001944	1	1	0	0	0	1	0	0	1	1	1	1	7
hsa-miR-7-5p	MIMAT0000252	DTNA	1837	NM_032975	1	1	0	1	0	1	0	0	0	1	1	1	7
hsa-miR-7-5p	MIMAT0000252	DTYMK	1841	NM_012145	1	1	1	0	1	1	0	0	0	0	1	1	7
hsa-miR-7-5p	MIMAT0000252	EDA	1896	NM_001399	1	1	1	0	0	1	0	0	0	1	1	1	7
hsa-miR-7-5p	MIMAT0000252	EIF1AX	1964	NM_001412	1	1	0	0	0	1	0	0	1	1	1	1	7
hsa-miR-7-5p	MIMAT0000252	ELAVL1	1994	NM_001419	1	1	0	0	0	1	0	0	1	1	1	1	7
hsa-miR-7-5p	MIMAT0000252	EN2	2020	NM_001427	1	1	0	0	0	1	0	0	1	1	1	1	7
hsa-miR-7-5p	MIMAT0000252	ENO2	2026	XM_005253674	1	1	1	0	0	1	1	0	0	0	1	1	7
hsa-miR-7-5p	MIMAT0000252	ENO2	2026	XM_005277750	1	1	1	0	0	1	1	0	0	0	1	1	7
hsa-miR-7-5p	MIMAT0000252	EPHA7	2045	NM_004440	1	1	0	0	0	1	0	0	1	1	1	1	7
hsa-miR-7-5p	MIMAT0000252	EPHA8	2046	NM_020526	0	1	1	0	0	1	0	1	1	0	1	1	7
hsa-miR-7-5p	MIMAT0000252	CLN8	2055	NM_018941	0	1	1	0	0	1	0	0	1	1	1	1	7
hsa-miR-7-5p	MIMAT0000252	ERCC4	2072	NM_005236	1	1	1	0	0	1	0	0	0	1	1	1	7
hsa-miR-7-5p	MIMAT0000252	EVC	2121	NM_153717	0	1	1	0	0	1	0	0	1	1	1	1	7
hsa-miR-7-5p	MIMAT0000252	EVI2B	2124	XM_005257946	1	1	1	0	0	1	0	0	0	1	1	1	7
hsa-miR-7-5p	MIMAT0000252	EXTL3	2137	NM_001440	0	1	1	0	0	1	0	0	1	1	1	1	7
hsa-miR-7-5p	MIMAT0000252	FCGR3B	2215	NM_001244753	1	1	1	0	1	1	0	0	0	0	1	1	7
hsa-miR-7-5p	MIMAT0000252	FGF11	2256	NM_004112	1	1	0	0	0	1	0	0	1	1	1	1	7
hsa-miR-7-5p	MIMAT0000252	FOXE1	2304	NM_004473	1	1	0	0	0	1	0	0	1	1	1	1	7
hsa-miR-7-5p	MIMAT0000252	FLNB	2317	NM_001164317	1	1	0	0	0	1	1	0	0	1	1	1	7
hsa-miR-7-5p	MIMAT0000252	FLOT2	2319	NM_004475	0	1	1	0	0	1	0	0	1	1	1	1	7
hsa-miR-7-5p	MIMAT0000252	FOS	2353	NM_005252	1	1	0	0	0	1	1	0	1	1	1	0	7
hsa-miR-7-5p	MIMAT0000252	GALNT2	2590	NM_004481	0	1	1	0	0	1	0	0	1	1	1	1	7
hsa-miR-7-5p	MIMAT0000252	GATA6	2627	XM_005258248	1	1	0	0	0	1	1	0	0	1	1	1	7
hsa-miR-7-5p	MIMAT0000252	GPC3	2719	NM_001164617	0	1	1	0	0	1	1	0	0	1	1	1	7
hsa-miR-7-5p	MIMAT0000252	GLI3	2737	XM_005249704	1	1	1	0	0	1	0	0	0	1	1	1	7
hsa-miR-7-5p	MIMAT0000252	GLO1	2739	NM_006708	0	1	1	0	0	1	0	0	1	1	1	1	7
hsa-miR-7-5p	MIMAT0000252	GLUL	2752	NM_002065	1	1	1	0	0	1	0	0	0	1	1	1	7
hsa-miR-7-5p	MIMAT0000252	GNA12	2768	NM_007353	1	1	1	0	0	1	0	0	1	0	1	1	7
hsa-miR-7-5p	MIMAT0000252	GOLGB1	2804	XM_005247372	0	1	1	0	0	1	1	0	0	1	1	1	7
hsa-miR-7-5p	MIMAT0000252	GRP	2922	NM_002091	1	1	1	0	1	1	0	0	0	0	1	1	7
hsa-miR-7-5p	MIMAT0000252	GSK3B	2932	NM_002093	1	1	0	0	0	1	0	1	0	1	1	1	7
hsa-miR-7-5p	MIMAT0000252	GSTM5	2949	NM_000851	0	1	1	0	0	1	0	0	1	1	1	1	7
hsa-miR-7-5p	MIMAT0000252	GUCY1A3	2982	NM_000856	1	1	1	0	0	1	0	0	0	1	1	1	7
hsa-miR-7-5p	MIMAT0000252	HLF	3131	NM_002126	1	1	0	0	0	1	0	0	1	1	1	1	7
hsa-miR-7-5p	MIMAT0000252	HOXB9	3219	NM_024017	1	1	0	0	0	1	0	0	1	1	1	1	7
hsa-miR-7-5p	MIMAT0000252	IGSF3	3321	XM_005270793	1	1	1	0	0	1	0	0	0	1	1	1	7
hsa-miR-7-5p	MIMAT0000252	HTR1D	3352	NM_000864	1	1	0	0	0	1	0	0	1	1	1	1	7
hsa-miR-7-5p	MIMAT0000252	IL6R	3570	NM_000565	1	1	1	0	0	1	0	0	0	1	1	1	7
hsa-miR-7-5p	MIMAT0000252	FOXK2	3607	NM_004514	1	1	0	0	0	1	0	0	1	1	1	1	7
hsa-miR-7-5p	MIMAT0000252	IMPG1	3617	NM_001563	1	1	1	0	0	1	0	0	0	1	1	1	7
hsa-miR-7-5p	MIMAT0000252	CXCL10	3627	NM_001565	1	1	0	0	0	1	0	0	1	1	1	1	7
hsa-miR-7-5p	MIMAT0000252	IRF4	3662	NM_002460	1	1	0	0	0	1	0	0	1	1	1	1	7
hsa-miR-7-5p	MIMAT0000252	ITGAL	3683	NM_002209	0	1	1	0	0	1	0	0	1	1	1	1	7
hsa-miR-7-5p	MIMAT0000252	KCNA6	3742	XM_005253686	1	1	1	0	0	1	0	0	0	1	1	1	7
hsa-miR-7-5p	MIMAT0000252	KCNE1	3753	NM_000219	1	1	1	0	0	1	0	0	1	0	1	1	7
hsa-miR-7-5p	MIMAT0000252	KCNJ12	3768	NM_021012	1	1	1	0	0	1	0	0	1	0	1	1	7
hsa-miR-7-5p	MIMAT0000252	KIF5B	3799	NM_004521	1	1	1	0	1	1	0	0	0	0	1	1	7
hsa-miR-7-5p	MIMAT0000252	LAMA4	3910	NM_001105206	1	1	0	0	0	1	1	0	0	1	1	1	7
hsa-miR-7-5p	MIMAT0000252	LIFR	3977	NM_001127671	1	1	1	0	0	1	0	0	0	1	1	1	7
hsa-miR-7-5p	MIMAT0000252	LOXL2	4017	NM_002318	1	1	0	0	0	1	0	0	1	1	1	1	7
hsa-miR-7-5p	MIMAT0000252	LPP	4026	XM_005247445	1	1	1	0	0	1	0	0	0	1	1	1	7
hsa-miR-7-5p	MIMAT0000252	MXD1	4084	NM_002357	1	1	0	0	0	1	0	0	1	1	1	1	7
hsa-miR-7-5p	MIMAT0000252	MAP1B	4131	NM_005909	1	1	0	0	0	1	0	0	1	1	1	1	7
hsa-miR-7-5p	MIMAT0000252	ADAM11	4185	XM_005257373	1	1	1	0	0	1	0	0	0	1	1	1	7
hsa-miR-7-5p	MIMAT0000252	MECP2	4204	XM_005274683	1	1	1	0	0	1	0	0	0	1	1	1	7
hsa-miR-7-5p	MIMAT0000252	MECP2	4204	XM_005277853	1	1	1	0	0	1	0	0	0	1	1	1	7
hsa-miR-7-5p	MIMAT0000252	MEF2D	4209	NM_005920	1	1	1	0	0	1	0	0	1	0	1	1	7
hsa-miR-7-5p	MIMAT0000252	MEIS2	4212	NM_170677	1	1	0	0	0	1	1	0	0	1	1	1	7
hsa-miR-7-5p	MIMAT0000252	MAP3K1	4214	NM_005921	1	1	0	0	0	1	0	0	1	1	1	1	7
hsa-miR-7-5p	MIMAT0000252	METTL1	4234	XM_005268873	1	1	1	0	0	1	0	0	0	1	1	1	7
hsa-miR-7-5p	MIMAT0000252	MFGE8	4240	XM_005254921	1	1	1	0	0	1	0	0	0	1	1	1	7
hsa-miR-7-5p	MIMAT0000252	CXCL9	4283	NM_002416	1	1	0	0	0	1	0	0	1	1	1	1	7
hsa-miR-7-5p	MIMAT0000252	MAP3K9	4293	NM_033141	1	1	1	0	0	0	0	1	1	0	1	1	7
hsa-miR-7-5p	MIMAT0000252	KMT2A	4297	NM_001197104	1	1	0	0	0	1	0	1	0	1	1	1	7
hsa-miR-7-5p	MIMAT0000252	MOG	4340	XM_005249131	1	1	1	0	0	1	0	0	0	1	1	1	7
hsa-miR-7-5p	MIMAT0000252	ABCC1	4363	NM_004996	1	1	1	0	0	1	0	0	0	1	1	1	7
hsa-miR-7-5p	MIMAT0000252	NAGA	4668	NM_000262	1	1	1	0	0	1	0	0	1	0	1	1	7
hsa-miR-7-5p	MIMAT0000252	NBL1	4681	NM_005380	1	1	1	0	0	1	0	0	0	1	1	1	7
hsa-miR-7-5p	MIMAT0000252	NEDD4	4734	NM_198400	1	1	1	0	0	1	0	0	0	1	1	1	7
hsa-miR-7-5p	MIMAT0000252	NFIA	4774	NM_001134673	1	1	1	0	0	1	0	0	0	1	1	1	7
hsa-miR-7-5p	MIMAT0000252	NOTCH3	4854	NM_000435	1	1	1	0	0	1	0	0	1	0	1	1	7
hsa-miR-7-5p	MIMAT0000252	NRAS	4893	NM_002524	1	1	0	0	0	1	0	0	1	1	1	1	7
hsa-miR-7-5p	MIMAT0000252	NRGN	4900	NM_001126181	1	1	1	0	0	1	0	0	0	1	1	1	7
hsa-miR-7-5p	MIMAT0000252	NTRK2	4915	XM_005252001	1	1	1	0	0	1	0	0	0	1	1	1	7
hsa-miR-7-5p	MIMAT0000252	OPCML	4978	XM_005271572	1	1	1	0	0	1	0	0	0	1	1	1	7
hsa-miR-7-5p	MIMAT0000252	PKHD1	5314	NM_138694	1	1	0	0	0	1	0	0	1	1	1	1	7
hsa-miR-7-5p	MIMAT0000252	PKP2	5318	NM_004572	1	1	1	0	0	1	0	0	0	1	1	1	7
hsa-miR-7-5p	MIMAT0000252	PLAGL2	5326	XM_005260436	1	1	1	0	0	1	0	0	0	1	1	1	7
hsa-miR-7-5p	MIMAT0000252	PLXNA2	5362	NM_025179	1	1	0	0	0	1	0	0	1	1	1	1	7
hsa-miR-7-5p	MIMAT0000252	PPARA	5465	NM_005036	1	1	1	0	0	1	0	0	0	1	1	1	7
hsa-miR-7-5p	MIMAT0000252	PPARG	5468	NM_138711	1	1	0	0	0	1	1	0	0	1	1	1	7
hsa-miR-7-5p	MIMAT0000252	PRKAB2	5565	NM_005399	1	1	0	0	0	1	0	0	1	1	1	1	7
hsa-miR-7-5p	MIMAT0000252	PRKG1	5592	NM_001098512	1	1	0	0	0	1	0	1	0	1	1	1	7
hsa-miR-7-5p	MIMAT0000252	MAPK8	5599	XM_005269974	1	1	1	0	0	1	0	0	0	1	1	1	7
hsa-miR-7-5p	MIMAT0000252	PRKRIR	5612	NM_004705	1	1	0	0	0	1	0	1	1	0	1	1	7
hsa-miR-7-5p	MIMAT0000252	PRKX	5613	NM_005044	1	1	0	0	0	1	0	0	1	1	1	1	7
hsa-miR-7-5p	MIMAT0000252	PRRG1	5638	NM_001173489	1	1	1	0	0	1	0	0	0	1	1	1	7
hsa-miR-7-5p	MIMAT0000252	PSEN1	5663	XM_005267867	1	1	1	0	0	1	0	0	0	1	1	1	7
hsa-miR-7-5p	MIMAT0000252	PTGS2	5743	NM_000963	1	1	0	0	0	1	0	0	1	1	1	1	7
hsa-miR-7-5p	MIMAT0000252	PTK2	5747	XM_005251003	1	1	1	0	0	1	1	0	0	0	1	1	7
hsa-miR-7-5p	MIMAT0000252	RAB5B	5869	NM_002868	1	1	1	0	0	1	0	0	1	0	1	1	7
hsa-miR-7-5p	MIMAT0000252	RAB6A	5870	NM_002869	1	1	1	0	0	1	0	0	0	1	1	1	7
hsa-miR-7-5p	MIMAT0000252	RAB6A	5870	NM_198896	1	1	1	0	0	1	0	0	0	1	1	1	7
hsa-miR-7-5p	MIMAT0000252	RBMS1	5937	XM_005246738	1	1	1	0	0	1	0	0	0	1	1	1	7
hsa-miR-7-5p	MIMAT0000252	RFX2	5990	NM_000635	1	1	1	0	0	1	0	0	0	1	1	1	7
hsa-miR-7-5p	MIMAT0000252	RGS12	6002	NM_002926	1	1	0	0	0	1	0	0	1	1	1	1	7
hsa-miR-7-5p	MIMAT0000252	RGS16	6004	NM_002928	1	1	1	0	0	1	0	0	1	0	1	1	7
hsa-miR-7-5p	MIMAT0000252	RNASEL	6041	NM_021133	1	1	0	0	0	1	0	0	1	1	1	1	7
hsa-miR-7-5p	MIMAT0000252	ROBO2	6092	NM_002942	1	1	0	0	0	1	0	0	1	1	1	1	7
hsa-miR-7-5p	MIMAT0000252	RPS6KB1	6198	NM_001272044	1	1	1	0	0	1	0	0	0	1	1	1	7
hsa-miR-7-5p	MIMAT0000252	RREB1	6239	XM_005249274	1	1	1	0	0	1	0	0	0	1	1	1	7
hsa-miR-7-5p	MIMAT0000252	CLIP1	6249	XM_005253593	1	1	0	0	0	1	1	0	0	1	1	1	7
hsa-miR-7-5p	MIMAT0000252	CLIP1	6249	XM_005253594	1	1	0	0	0	1	1	0	0	1	1	1	7
hsa-miR-7-5p	MIMAT0000252	SORT1	6272	XM_005271102	1	1	1	0	0	1	0	0	0	1	1	1	7
hsa-miR-7-5p	MIMAT0000252	TSPAN31	6302	NM_005981	1	1	0	0	0	1	0	0	1	1	1	1	7
hsa-miR-7-5p	MIMAT0000252	SATB1	6304	NM_001195470	0	1	1	0	1	1	0	1	0	0	1	1	7
hsa-miR-7-5p	MIMAT0000252	ATXN7	6314	NM_000333	0	1	1	0	0	1	0	1	1	0	1	1	7
hsa-miR-7-5p	MIMAT0000252	CCL16	6360	XM_005258020	1	1	1	0	0	1	0	0	0	1	1	1	7
hsa-miR-7-5p	MIMAT0000252	CCL21	6366	NM_002989	1	1	1	0	0	1	0	0	1	0	1	1	7
hsa-miR-7-5p	MIMAT0000252	SELE	6401	NM_000450	1	1	0	0	0	1	0	0	1	1	1	1	7
hsa-miR-7-5p	MIMAT0000252	SRSF6	6431	NM_006275	1	1	0	0	0	1	0	0	1	1	1	1	7
hsa-miR-7-5p	MIMAT0000252	SGK1	6446	NM_001143676	1	1	0	0	0	1	0	1	0	1	1	1	7
hsa-miR-7-5p	MIMAT0000252	SH3BP2	6452	NM_001145855	1	1	1	0	0	1	0	0	0	1	1	1	7
hsa-miR-7-5p	MIMAT0000252	SKI	6497	NM_003036	1	1	1	0	0	1	0	0	1	0	1	1	7
hsa-miR-7-5p	MIMAT0000252	SKP1	6500	NM_006930	1	1	1	0	0	0	0	1	0	1	1	1	7
hsa-miR-7-5p	MIMAT0000252	SKP2	6502	NM_005983	1	1	0	0	0	1	0	0	1	1	1	1	7
hsa-miR-7-5p	MIMAT0000252	SLAMF1	6504	NM_003037	1	1	0	0	0	1	0	0	1	1	1	1	7
hsa-miR-7-5p	MIMAT0000252	SLC1A1	6505	NM_004170	1	1	0	0	0	1	0	0	1	1	1	1	7
hsa-miR-7-5p	MIMAT0000252	SLC2A2	6514	NM_000340	1	1	0	0	0	1	0	0	1	1	1	1	7
hsa-miR-7-5p	MIMAT0000252	SLC12A2	6558	NM_001046	1	1	0	0	0	1	0	0	1	1	1	1	7
hsa-miR-7-5p	MIMAT0000252	SLIT3	6586	NM_001271946	1	1	1	0	0	1	0	0	0	1	1	1	7
hsa-miR-7-5p	MIMAT0000252	SMARCD1	6602	XM_005269107	1	1	1	0	0	1	0	0	0	1	1	1	7
hsa-miR-7-5p	MIMAT0000252	SOX11	6664	NM_003108	1	1	0	0	0	1	0	0	1	1	1	1	7
hsa-miR-7-5p	MIMAT0000252	SP3	6670	NM_003111	1	1	0	0	0	1	1	1	0	1	1	0	7
hsa-miR-7-5p	MIMAT0000252	SRPK1	6732	NM_003137	1	1	0	0	0	1	0	0	1	1	1	1	7
hsa-miR-7-5p	MIMAT0000252	SSR1	6745	NM_003144	1	1	0	0	0	1	0	0	1	1	1	1	7
hsa-miR-7-5p	MIMAT0000252	STX3	6809	NM_004177	1	1	0	0	0	1	0	0	1	1	1	1	7
hsa-miR-7-5p	MIMAT0000252	STX5	6811	NM_001244666	1	1	1	0	0	1	0	1	0	0	1	1	7
hsa-miR-7-5p	MIMAT0000252	STYX	6815	NM_145251	1	1	0	0	0	1	0	0	1	1	1	1	7
hsa-miR-7-5p	MIMAT0000252	TAP2	6891	NM_000544	1	1	1	0	0	1	0	0	0	1	1	1	7
hsa-miR-7-5p	MIMAT0000252	TCTA	6988	NM_022171	1	1	0	0	0	1	0	0	1	1	1	1	7
hsa-miR-7-5p	MIMAT0000252	TEAD1	7003	NM_021961	1	1	0	0	0	1	0	0	1	1	1	1	7
hsa-miR-7-5p	MIMAT0000252	TFPI	7035	XM_005246818	1	1	1	0	0	1	0	0	0	1	1	1	7
hsa-miR-7-5p	MIMAT0000252	TGFA	7039	XM_005264522	1	1	1	0	0	1	0	0	0	1	1	1	7
hsa-miR-7-5p	MIMAT0000252	TGFA	7039	XM_005278324	1	1	1	0	0	1	0	0	0	1	1	1	7
hsa-miR-7-5p	MIMAT0000252	TLR4	7099	NM_003266	1	1	1	0	0	1	0	0	0	1	1	1	7
hsa-miR-7-5p	MIMAT0000252	TMF1	7110	NM_007114	0	1	0	0	0	1	0	1	1	1	1	1	7
hsa-miR-7-5p	MIMAT0000252	TMOD1	7111	NM_003275	1	1	0	0	0	1	0	0	1	1	1	1	7
hsa-miR-7-5p	MIMAT0000252	TMPRSS2	7113	XM_005261041	1	1	1	0	0	1	0	0	0	1	1	1	7
hsa-miR-7-5p	MIMAT0000252	UBE2D3	7323	NM_181892	1	1	0	0	0	1	0	1	0	1	1	1	7
hsa-miR-7-5p	MIMAT0000252	UTRN	7402	XM_005267129	1	1	1	0	0	1	0	0	0	1	1	1	7
hsa-miR-7-5p	MIMAT0000252	WNT2	7472	NM_003391	1	1	1	0	0	1	0	0	1	0	1	1	7
hsa-miR-7-5p	MIMAT0000252	XPC	7508	NM_004628	1	1	0	0	0	1	0	0	1	1	1	1	7
hsa-miR-7-5p	MIMAT0000252	ZNF75A	7627	XM_005255550	1	1	1	0	0	1	0	0	0	1	1	1	7
hsa-miR-7-5p	MIMAT0000252	ZNF185	7739	XM_005274731	1	1	1	0	0	1	0	0	0	1	1	1	7
hsa-miR-7-5p	MIMAT0000252	ZNF185	7739	XM_005277892	1	1	1	0	0	1	0	0	0	1	1	1	7
hsa-miR-7-5p	MIMAT0000252	SLC30A4	7782	NM_013309	1	1	1	0	0	0	0	1	1	0	1	1	7
hsa-miR-7-5p	MIMAT0000252	BRD3	8019	NM_007371	1	1	0	0	0	1	0	1	1	0	1	1	7
hsa-miR-7-5p	MIMAT0000252	FGF23	8074	NM_020638	1	1	0	0	0	1	0	0	1	1	1	1	7
hsa-miR-7-5p	MIMAT0000252	SMC1A	8243	NM_001281463	1	1	1	0	0	1	0	0	0	1	1	1	7
hsa-miR-7-5p	MIMAT0000252	FZD4	8322	NM_012193	0	1	1	0	0	1	0	0	1	1	1	1	7
hsa-miR-7-5p	MIMAT0000252	ATRN	8455	NM_139321	1	1	0	0	0	1	0	0	1	1	1	1	7
hsa-miR-7-5p	MIMAT0000252	IKBKAP	8518	NM_003640	1	1	0	0	0	1	0	0	1	1	1	1	7
hsa-miR-7-5p	MIMAT0000252	GAS7	8522	NM_201433	1	1	1	0	0	1	0	0	0	1	1	1	7
hsa-miR-7-5p	MIMAT0000252	CGGBP1	8545	NM_001008390	1	1	1	0	0	1	0	1	0	0	1	1	7
hsa-miR-7-5p	MIMAT0000252	CDC14B	8555	NM_033331	1	1	1	0	0	1	0	0	0	1	1	1	7
hsa-miR-7-5p	MIMAT0000252	SLC4A4	8671	XM_005265704	0	1	1	0	0	1	1	0	0	1	1	1	7
hsa-miR-7-5p	MIMAT0000252	KRT37	8688	NM_003770	1	1	1	0	0	1	0	0	1	0	1	1	7
hsa-miR-7-5p	MIMAT0000252	CDC23	8697	NM_004661	1	1	0	0	0	1	0	0	1	1	1	1	7
hsa-miR-7-5p	MIMAT0000252	EED	8726	NM_152991	0	1	1	0	0	1	1	0	0	1	1	1	7
hsa-miR-7-5p	MIMAT0000252	RNMT	8731	NM_003799	1	1	1	0	0	1	0	0	1	0	1	1	7
hsa-miR-7-5p	MIMAT0000252	RAB11A	8766	NM_004663	1	1	0	0	0	1	0	0	1	1	1	1	7
hsa-miR-7-5p	MIMAT0000252	DCAF5	8816	NM_003861	1	1	0	0	0	1	0	0	1	1	1	1	7
hsa-miR-7-5p	MIMAT0000252	NRP1	8829	NM_003873	1	1	0	0	0	1	0	0	1	1	1	1	7
hsa-miR-7-5p	MIMAT0000252	SYNGAP1	8831	XM_005249460	1	1	1	0	0	1	0	0	0	1	1	1	7
hsa-miR-7-5p	MIMAT0000252	CD84	8832	NM_001184879	1	1	1	0	0	1	0	0	0	1	1	1	7
hsa-miR-7-5p	MIMAT0000252	SOCS2	8835	NM_001270470	1	1	0	0	0	1	0	1	0	1	1	1	7
hsa-miR-7-5p	MIMAT0000252	SQSTM1	8878	NM_001142298	1	1	1	0	0	1	0	0	0	1	1	1	7
hsa-miR-7-5p	MIMAT0000252	PRPF4B	8899	NM_003913	1	1	1	0	1	0	0	0	1	0	1	1	7
hsa-miR-7-5p	MIMAT0000252	HAP1	9001	NM_177977	1	1	1	0	1	1	0	0	0	0	1	1	7
hsa-miR-7-5p	MIMAT0000252	LATS1	9113	NM_004690	1	1	0	0	0	1	0	0	1	1	1	1	7
hsa-miR-7-5p	MIMAT0000252	XPR1	9213	NM_004736	1	1	0	0	0	1	0	0	1	1	1	1	7
hsa-miR-7-5p	MIMAT0000252	DLGAP1	9229	XM_005258171	1	1	1	0	0	1	1	0	0	0	1	1	7
hsa-miR-7-5p	MIMAT0000252	BZRAP1	9256	NM_004758	0	1	1	0	0	1	0	0	1	1	1	1	7
hsa-miR-7-5p	MIMAT0000252	UBE4A	9354	NM_004788	1	1	0	0	0	1	0	0	1	1	1	1	7
hsa-miR-7-5p	MIMAT0000252	KIF3B	9371	NM_004798	1	1	0	0	0	1	0	0	1	1	1	1	7
hsa-miR-7-5p	MIMAT0000252	SLC4A7	9497	XM_005265592	1	1	1	0	0	1	0	0	0	1	1	1	7
hsa-miR-7-5p	MIMAT0000252	VPS26A	9559	XM_005270288	1	1	1	0	0	1	1	0	0	0	1	1	7
hsa-miR-7-5p	MIMAT0000252	RNF14	9604	NM_004290	1	1	1	0	0	1	0	0	0	1	1	1	7
hsa-miR-7-5p	MIMAT0000252	IKBKE	9641	NM_014002	0	1	1	0	0	1	0	0	1	1	1	1	7
hsa-miR-7-5p	MIMAT0000252	SH3PXD2A	9644	XM_005270294	1	1	1	0	0	1	0	0	0	1	1	1	7
hsa-miR-7-5p	MIMAT0000252	RALGPS1	9649	XM_005252318	1	1	1	0	0	1	0	0	0	1	1	1	7
hsa-miR-7-5p	MIMAT0000252	HS2ST1	9653	NM_012262	1	1	0	0	0	1	0	0	1	1	1	1	7
hsa-miR-7-5p	MIMAT0000252	SLC25A44	9673	NM_014655	1	1	0	0	0	1	0	0	1	1	1	1	7
hsa-miR-7-5p	MIMAT0000252	N4BP1	9683	NM_153029	1	1	0	0	0	1	0	0	1	1	1	1	7
hsa-miR-7-5p	MIMAT0000252	KIAA0226	9711	NM_001145642	1	1	1	0	0	1	0	0	0	1	1	1	7
hsa-miR-7-5p	MIMAT0000252	FAM131B	9715	XM_005250073	1	1	1	0	0	1	0	0	0	1	1	1	7
hsa-miR-7-5p	MIMAT0000252	FRMPD4	9758	NM_014728	1	1	0	0	0	1	0	1	0	1	1	1	7
hsa-miR-7-5p	MIMAT0000252	PHF16	9767	NM_014735	0	1	1	0	0	1	1	0	0	1	1	1	7
hsa-miR-7-5p	MIMAT0000252	KIAA0195	9772	NM_014738	0	1	1	0	0	1	1	0	1	0	1	1	7
hsa-miR-7-5p	MIMAT0000252	RIMS3	9783	NM_014747	1	1	0	0	0	1	0	0	1	1	1	1	7
hsa-miR-7-5p	MIMAT0000252	EPM2AIP1	9852	NM_014805	1	1	0	0	0	1	0	0	1	1	1	1	7
hsa-miR-7-5p	MIMAT0000252	SETDB1	9869	XM_005245641	0	1	1	0	0	1	1	0	0	1	1	1	7
hsa-miR-7-5p	MIMAT0000252	KLHL21	9903	NM_014851	1	1	0	0	0	1	0	0	1	1	1	1	7
hsa-miR-7-5p	MIMAT0000252	ZBTB5	9925	XM_005251634	1	1	1	0	0	1	0	0	0	1	1	1	7
hsa-miR-7-5p	MIMAT0000252	HELZ	9931	XM_005257888	1	1	1	0	0	1	0	0	0	1	1	1	7
hsa-miR-7-5p	MIMAT0000252	CD302	9936	NM_014880	1	1	0	0	0	1	0	0	1	1	1	1	7
hsa-miR-7-5p	MIMAT0000252	OXSR1	9943	XM_005265638	1	1	1	0	0	1	0	0	0	1	1	1	7
hsa-miR-7-5p	MIMAT0000252	GNE	10020	NM_005476	1	1	0	0	0	1	0	0	1	1	1	1	7
hsa-miR-7-5p	MIMAT0000252	SLC17A4	10050	NM_005495	1	1	0	0	0	1	0	0	1	1	1	1	7
hsa-miR-7-5p	MIMAT0000252	SAE1	10055	NM_005500	1	1	0	0	0	1	0	0	1	1	1	1	7
hsa-miR-7-5p	MIMAT0000252	TSPAN5	10098	NM_005723	1	1	1	0	0	1	0	0	0	1	1	1	7
hsa-miR-7-5p	MIMAT0000252	TRIM10	10107	NM_006778	1	1	1	0	0	1	0	1	0	0	1	1	7
hsa-miR-7-5p	MIMAT0000252	ENAM	10117	NM_031889	1	1	0	0	0	1	0	0	1	1	1	1	7
hsa-miR-7-5p	MIMAT0000252	ABI2	10152	XM_005246217	1	1	1	0	0	1	1	0	0	0	1	1	7
hsa-miR-7-5p	MIMAT0000252	TENM1	10178	NM_001163278	1	1	0	0	0	1	0	1	0	1	1	1	7
hsa-miR-7-5p	MIMAT0000252	TNK2	10188	NM_005781	1	1	0	0	0	1	0	1	0	1	1	1	7
hsa-miR-7-5p	MIMAT0000252	CTDSPL	10217	NM_001008392	1	1	1	0	0	1	0	0	0	1	1	1	7
hsa-miR-7-5p	MIMAT0000252	GDF11	10220	NM_005811	1	1	0	0	0	1	0	0	1	1	1	1	7
hsa-miR-7-5p	MIMAT0000252	SIGMAR1	10280	NM_005866	1	1	1	0	1	1	0	0	0	0	1	1	7
hsa-miR-7-5p	MIMAT0000252	SMYD5	10322	XM_005264082	1	1	1	0	0	1	0	0	0	1	1	1	7
hsa-miR-7-5p	MIMAT0000252	RAPGEF3	10411	NM_001098531	1	1	1	0	0	1	0	0	0	1	1	1	7
hsa-miR-7-5p	MIMAT0000252	TAB1	10454	NM_006116	1	1	0	0	0	1	0	0	1	1	1	1	7
hsa-miR-7-5p	MIMAT0000252	MERTK	10461	NM_006343	0	1	1	0	0	1	0	0	1	1	1	1	7
hsa-miR-7-5p	MIMAT0000252	HMGN4	10473	NM_006353	1	1	1	0	0	0	0	0	1	1	1	1	7
hsa-miR-7-5p	MIMAT0000252	TRIM38	10475	NM_006355	1	1	1	0	0	1	0	0	1	0	1	1	7
hsa-miR-7-5p	MIMAT0000252	HOXB13	10481	NM_006361	0	1	1	0	0	1	0	0	1	1	1	1	7
hsa-miR-7-5p	MIMAT0000252	VAT1	10493	NM_006373	1	1	0	0	0	1	0	0	1	1	1	1	7
hsa-miR-7-5p	MIMAT0000252	APPBP2	10513	NM_006380	1	1	0	0	0	1	0	0	1	1	1	1	7
hsa-miR-7-5p	MIMAT0000252	NEBL	10529	NM_006393	1	1	0	0	0	1	0	0	1	1	1	1	7
hsa-miR-7-5p	MIMAT0000252	RPP30	10556	NM_001104546	1	1	1	0	0	1	0	0	1	0	1	1	7
hsa-miR-7-5p	MIMAT0000252	OLFM4	10562	NM_006418	1	1	0	0	0	1	0	0	1	1	1	1	7
hsa-miR-7-5p	MIMAT0000252	CCT4	10575	NM_006430	1	1	1	0	0	1	0	0	1	0	1	1	7
hsa-miR-7-5p	MIMAT0000252	CDC42EP3	10602	NM_006449	1	1	0	0	0	1	0	0	1	1	1	1	7
hsa-miR-7-5p	MIMAT0000252	POLD3	10714	NM_006591	0	1	1	0	0	1	0	0	1	1	1	1	7
hsa-miR-7-5p	MIMAT0000252	MAP3K2	10746	NM_006609	0	1	1	0	0	1	0	0	1	1	1	1	7
hsa-miR-7-5p	MIMAT0000252	ARPP19	10776	XM_005254132	1	1	1	0	0	1	0	0	0	1	1	1	7
hsa-miR-7-5p	MIMAT0000252	CPLX2	10814	XM_005265800	1	1	1	0	0	1	0	0	0	1	1	1	7
hsa-miR-7-5p	MIMAT0000252	TMED10	10972	NM_006827	0	1	1	0	0	1	0	0	1	1	1	1	7
hsa-miR-7-5p	MIMAT0000252	KDELR2	11014	NM_006854	1	1	0	0	0	1	1	0	0	1	1	1	7
hsa-miR-7-5p	MIMAT0000252	ATF7	11016	XM_005268586	1	1	1	0	0	1	0	0	0	1	1	1	7
hsa-miR-7-5p	MIMAT0000252	NUDT21	11051	NM_007006	1	1	0	0	0	1	0	0	1	1	1	1	7
hsa-miR-7-5p	MIMAT0000252	BTN2A1	11120	NM_078476	1	1	1	0	0	1	0	0	1	0	1	1	7
hsa-miR-7-5p	MIMAT0000252	IRAK3	11213	NM_007199	1	1	1	0	0	1	0	0	0	1	1	1	7
hsa-miR-7-5p	MIMAT0000252	PADI2	11240	NM_007365	1	1	0	0	0	1	0	0	1	1	1	1	7
hsa-miR-7-5p	MIMAT0000252	CHP1	11261	NM_007236	1	1	1	0	0	1	0	0	1	0	1	1	7
hsa-miR-7-5p	MIMAT0000252	KLF12	11278	XM_005266251	1	1	1	0	0	1	0	0	0	1	1	1	7
hsa-miR-7-5p	MIMAT0000252	ZNF365	22891	NM_014951	0	1	1	0	0	1	0	0	1	1	1	1	7
hsa-miR-7-5p	MIMAT0000252	BAHD1	22893	XM_005254229	1	1	1	0	0	1	0	0	0	1	1	1	7
hsa-miR-7-5p	MIMAT0000252	RPH3A	22895	NM_001143854	0	1	1	0	1	1	0	0	0	1	1	1	7
hsa-miR-7-5p	MIMAT0000252	ARHGEF15	22899	NM_173728	1	1	0	0	0	1	0	0	1	1	1	1	7
hsa-miR-7-5p	MIMAT0000252	RIMS1	22999	NM_014989	1	1	0	0	0	1	0	0	1	1	1	1	7
hsa-miR-7-5p	MIMAT0000252	FAIM2	23017	NM_012306	1	1	0	0	0	1	0	0	1	1	1	1	7
hsa-miR-7-5p	MIMAT0000252	XPO7	23039	NM_015024	1	1	1	0	0	1	0	1	0	0	1	1	7
hsa-miR-7-5p	MIMAT0000252	KIF21B	23046	NM_001252100	1	1	1	0	0	1	0	0	0	1	1	1	7
hsa-miR-7-5p	MIMAT0000252	ZHX3	23051	XM_005260343	1	1	1	0	0	1	0	0	0	1	1	1	7
hsa-miR-7-5p	MIMAT0000252	WAPAL	23063	NM_015045	0	1	1	0	0	1	0	1	1	0	1	1	7
hsa-miR-7-5p	MIMAT0000252	ZC3H13	23091	XM_005266303	1	1	1	0	0	1	0	0	0	1	1	1	7
hsa-miR-7-5p	MIMAT0000252	ARHGAP26	23092	XM_005268398	1	1	1	0	0	1	0	0	0	1	1	1	7
hsa-miR-7-5p	MIMAT0000252	TBC1D2B	23102	NM_144572	1	1	1	0	0	1	0	0	0	1	1	1	7
hsa-miR-7-5p	MIMAT0000252	KDM6B	23135	NM_001080424	0	1	1	0	0	1	1	0	1	0	1	1	7
hsa-miR-7-5p	MIMAT0000252	FRMD4B	23150	NM_015123	0	1	1	0	1	1	0	0	1	0	1	1	7
hsa-miR-7-5p	MIMAT0000252	SEPTIN6	23157	NM_145799	0	1	1	0	0	1	0	0	1	1	1	1	7
hsa-miR-7-5p	MIMAT0000252	TTLL12	23170	NM_015140	0	1	1	0	0	1	0	0	1	1	1	1	7
hsa-miR-7-5p	MIMAT0000252	SEPTIN8	23176	NM_015146	1	1	1	0	0	1	0	1	0	0	1	1	7
hsa-miR-7-5p	MIMAT0000252	RGL1	23179	NM_015149	1	1	0	0	0	1	0	0	1	1	1	1	7
hsa-miR-7-5p	MIMAT0000252	FAF2	23197	NM_014613	1	1	0	0	0	1	0	0	1	1	1	1	7
hsa-miR-7-5p	MIMAT0000252	GSE1	23199	XM_005255859	1	1	1	0	0	1	0	0	0	1	1	1	7
hsa-miR-7-5p	MIMAT0000252	PRRC2C	23215	XM_005245020	1	1	1	0	0	1	0	0	0	1	1	1	7
hsa-miR-7-5p	MIMAT0000252	OTUD3	23252	NM_015207	1	1	0	0	0	1	0	0	1	1	1	1	7
hsa-miR-7-5p	MIMAT0000252	WWC1	23286	NM_001161661	1	1	0	0	0	1	1	0	0	1	1	1	7
hsa-miR-7-5p	MIMAT0000252	ANKS1A	23294	XM_005248964	1	1	1	0	0	1	0	0	0	1	1	1	7
hsa-miR-7-5p	MIMAT0000252	ACSL6	23305	XM_005271939	1	1	1	0	0	1	0	0	0	1	1	1	7
hsa-miR-7-5p	MIMAT0000252	TBC1D30	23329	NM_015279	1	1	1	0	0	1	0	0	0	1	1	1	7
hsa-miR-7-5p	MIMAT0000252	ANGEL1	23357	XM_005267478	1	1	1	0	0	1	0	0	0	1	1	1	7
hsa-miR-7-5p	MIMAT0000252	NUDCD3	23386	NM_015332	1	1	1	0	0	0	0	0	1	1	1	1	7
hsa-miR-7-5p	MIMAT0000252	SIRT1	23411	NM_012238	1	1	0	0	0	1	1	0	1	1	1	0	7
hsa-miR-7-5p	MIMAT0000252	CBX7	23492	NM_175709	1	1	0	0	0	1	0	0	1	1	1	1	7
hsa-miR-7-5p	MIMAT0000252	DNPEP	23549	NM_012100	0	1	1	0	0	1	1	0	1	0	1	1	7
hsa-miR-7-5p	MIMAT0000252	SMUG1	23583	NM_014311	1	1	1	0	0	1	0	0	1	0	1	1	7
hsa-miR-7-5p	MIMAT0000252	KPNA6	23633	NM_012316	1	1	0	0	0	1	0	0	1	1	1	1	7
hsa-miR-7-5p	MIMAT0000252	FLRT2	23768	XM_005267490	1	1	1	0	0	1	0	0	0	1	1	1	7
hsa-miR-7-5p	MIMAT0000252	BAMBI	25805	NM_012342	1	1	0	0	0	1	0	0	1	1	1	1	7
hsa-miR-7-5p	MIMAT0000252	TRIM58	25893	NM_015431	1	1	1	0	1	0	0	0	1	0	1	1	7
hsa-miR-7-5p	MIMAT0000252	CCDC28A	25901	NM_015439	1	1	0	0	0	1	0	0	1	1	1	1	7
hsa-miR-7-5p	MIMAT0000252	C1orf43	25912	NM_001098616	1	1	1	0	0	1	0	0	0	1	1	1	7
hsa-miR-7-5p	MIMAT0000252	MYRIP	25924	NM_015460	1	1	0	0	0	1	0	0	1	1	1	1	7
hsa-miR-7-5p	MIMAT0000252	SIN3A	25942	NM_001145358	0	1	1	0	0	1	0	1	0	1	1	1	7
hsa-miR-7-5p	MIMAT0000252	TSKU	25987	XM_005273892	1	1	1	0	0	1	0	0	0	1	1	1	7
hsa-miR-7-5p	MIMAT0000252	SNED1	25992	NM_001080437	0	1	1	0	0	1	0	0	1	1	1	1	7
hsa-miR-7-5p	MIMAT0000252	TBC1D10B	26000	NM_015527	0	1	1	0	0	1	0	1	1	0	1	1	7
hsa-miR-7-5p	MIMAT0000252	OSBPL3	26031	NM_015550	1	1	1	0	0	1	0	0	0	1	1	1	7
hsa-miR-7-5p	MIMAT0000252	CHD5	26038	NM_015557	1	1	0	0	0	1	0	0	1	1	1	1	7
hsa-miR-7-5p	MIMAT0000252	WIPI2	26100	NM_001278299	1	1	1	0	0	1	0	0	0	1	1	1	7
hsa-miR-7-5p	MIMAT0000252	PHF19	26147	NM_015651	1	1	0	0	0	1	0	0	1	1	1	1	7
hsa-miR-7-5p	MIMAT0000252	KIF26A	26153	NM_015656	1	1	0	0	0	1	0	0	1	1	1	1	7
hsa-miR-7-5p	MIMAT0000252	FBXO22	26263	NM_147188	1	1	1	0	0	1	0	0	1	0	1	1	7
hsa-miR-7-5p	MIMAT0000252	NBEA	26960	NM_015678	1	1	0	0	0	1	0	0	1	1	1	1	7
hsa-miR-7-5p	MIMAT0000252	CNPPD1	27013	XM_005246463	1	1	1	0	0	1	0	0	0	1	1	1	7
hsa-miR-7-5p	MIMAT0000252	LYPD3	27076	NM_014400	0	1	1	0	1	1	0	0	1	0	1	1	7
hsa-miR-7-5p	MIMAT0000252	EIF2AK1	27102	NM_014413	0	1	1	0	0	1	0	0	1	1	1	1	7
hsa-miR-7-5p	MIMAT0000252	RND1	27289	NM_014470	1	1	0	0	0	1	0	0	1	1	1	1	7
hsa-miR-7-5p	MIMAT0000252	RBMS3	27303	XM_005265060	1	1	1	0	0	1	0	0	0	1	1	1	7
hsa-miR-7-5p	MIMAT0000252	CECR6	27439	NM_031890	1	1	0	0	0	1	0	0	1	1	1	1	7
hsa-miR-7-5p	MIMAT0000252	REM1	28954	NM_014012	1	1	0	0	0	1	0	1	1	0	1	1	7
hsa-miR-7-5p	MIMAT0000252	DBNL	28988	NM_001122956	1	1	1	0	0	1	0	0	0	1	1	1	7
hsa-miR-7-5p	MIMAT0000252	ZBTB44	29068	XM_005271521	1	1	1	0	0	1	0	0	0	1	1	1	7
hsa-miR-7-5p	MIMAT0000252	SCG3	29106	NM_013243	1	1	0	0	0	1	0	0	1	1	1	1	7
hsa-miR-7-5p	MIMAT0000252	TMOD2	29767	NM_014548	1	1	0	0	0	1	0	0	1	1	1	1	7
hsa-miR-7-5p	MIMAT0000252	HUNK	30811	NM_014586	0	1	1	0	0	1	0	0	1	1	1	1	7
hsa-miR-7-5p	MIMAT0000252	F11R	50848	NM_016946	1	1	1	0	0	1	0	0	0	1	1	1	7
hsa-miR-7-5p	MIMAT0000252	CDON	50937	XM_005271584	1	1	1	0	0	1	0	0	0	1	1	1	7
hsa-miR-7-5p	MIMAT0000252	SOST	50964	NM_025237	1	1	0	0	0	1	0	0	1	1	1	1	7
hsa-miR-7-5p	MIMAT0000252	ST8SIA3	51046	NM_015879	1	1	0	0	0	1	0	0	1	1	1	1	7
hsa-miR-7-5p	MIMAT0000252	CUTC	51076	NM_015960	1	1	0	0	0	1	1	0	1	0	1	1	7
hsa-miR-7-5p	MIMAT0000252	RDH11	51109	NM_016026	0	1	1	0	0	1	0	0	1	1	1	1	7
hsa-miR-7-5p	MIMAT0000252	ZDHHC9	51114	NM_001008222	0	1	1	0	0	1	0	1	0	1	1	1	7
hsa-miR-7-5p	MIMAT0000252	UTP11L	51118	NM_016037	1	1	0	0	0	1	1	0	1	1	1	0	7
hsa-miR-7-5p	MIMAT0000252	INSIG2	51141	NM_016133	1	1	0	0	0	1	0	0	1	1	1	1	7
hsa-miR-7-5p	MIMAT0000252	DNAJC27	51277	NM_016544	1	1	0	0	0	1	0	0	1	1	1	1	7
hsa-miR-7-5p	MIMAT0000252	NRN1	51299	NM_016588	1	1	0	0	0	1	0	1	1	0	1	1	7
hsa-miR-7-5p	MIMAT0000252	UBE2D4	51619	NM_015983	1	1	1	0	0	1	0	0	1	0	1	1	7
hsa-miR-7-5p	MIMAT0000252	ASB1	51665	NM_001040445	0	1	1	0	0	1	0	0	1	1	1	1	7
hsa-miR-7-5p	MIMAT0000252	EMCN	51705	NM_016242	0	1	1	0	0	1	0	0	1	1	1	1	7
hsa-miR-7-5p	MIMAT0000252	POLE3	54107	NM_017443	0	1	1	0	0	1	0	0	1	1	1	1	7
hsa-miR-7-5p	MIMAT0000252	GPR88	54112	NM_022049	1	1	0	0	0	1	0	1	1	0	1	1	7
hsa-miR-7-5p	MIMAT0000252	ANKIB1	54467	NM_019004	1	1	0	0	0	1	0	0	1	1	1	1	7
hsa-miR-7-5p	MIMAT0000252	RC3H2	54542	XM_005252056	1	1	1	0	0	1	0	0	0	1	1	1	7
hsa-miR-7-5p	MIMAT0000252	SGTB	54557	NM_019072	1	1	0	0	0	1	0	0	1	1	1	1	7
hsa-miR-7-5p	MIMAT0000252	MAP10	54627	NM_019090	1	1	1	0	0	1	0	0	1	0	1	1	7
hsa-miR-7-5p	MIMAT0000252	TMEM106B	54664	NM_018374	1	1	1	0	0	0	0	0	1	1	1	1	7
hsa-miR-7-5p	MIMAT0000252	CRLS1	54675	NM_019095	1	1	1	0	0	1	0	0	0	1	1	1	7
hsa-miR-7-5p	MIMAT0000252	MARCH5	54708	XM_005269924	0	1	1	0	0	1	1	0	0	1	1	1	7
hsa-miR-7-5p	MIMAT0000252	LEPROT	54741	XM_005270951	1	1	1	0	0	1	0	0	0	1	1	1	7
hsa-miR-7-5p	MIMAT0000252	IL17RD	54756	XM_005265238	1	1	1	0	0	1	0	0	0	1	1	1	7
hsa-miR-7-5p	MIMAT0000252	DNAJB12	54788	NM_001002762	1	1	1	0	0	1	0	0	0	1	1	1	7
hsa-miR-7-5p	MIMAT0000252	ANKRD49	54851	NM_017704	1	1	0	0	0	1	0	0	1	1	1	1	7
hsa-miR-7-5p	MIMAT0000252	PGPEP1	54858	NM_017712	1	1	0	0	0	1	0	0	1	1	1	1	7
hsa-miR-7-5p	MIMAT0000252	FNBP1L	54874	NM_001024948	0	1	1	0	0	1	1	0	0	1	1	1	7
hsa-miR-7-5p	MIMAT0000252	ST7L	54879	NM_017744	0	1	1	0	1	1	0	0	0	1	1	1	7
hsa-miR-7-5p	MIMAT0000252	RETSAT	54884	NM_017750	0	1	1	0	0	1	0	0	1	1	1	1	7
hsa-miR-7-5p	MIMAT0000252	SEMA4C	54910	XM_005263973	1	1	1	0	0	1	0	0	0	1	1	1	7
hsa-miR-7-5p	MIMAT0000252	TXNL4B	54957	NM_017853	1	1	0	0	0	1	0	0	1	1	1	1	7
hsa-miR-7-5p	MIMAT0000252	C14orf105	55195	NM_018168	1	1	0	0	0	1	0	0	1	1	1	1	7
hsa-miR-7-5p	MIMAT0000252	SBNO1	55206	XM_005253573	1	1	1	0	0	1	0	0	0	1	1	1	7
hsa-miR-7-5p	MIMAT0000252	TMLHE	55217	NM_018196	1	1	0	0	0	1	0	1	1	0	1	1	7
hsa-miR-7-5p	MIMAT0000252	ZNF654	55279	XM_005264762	1	1	0	0	0	1	1	0	0	1	1	1	7
hsa-miR-7-5p	MIMAT0000252	WDR33	55339	NM_018383	1	1	0	0	0	1	0	0	1	1	1	1	7
hsa-miR-7-5p	MIMAT0000252	FEM1A	55527	NM_018708	1	1	0	0	0	1	0	0	1	1	1	1	7
hsa-miR-7-5p	MIMAT0000252	LRRC16A	55604	XM_005249218	0	1	1	0	0	1	1	0	0	1	1	1	7
hsa-miR-7-5p	MIMAT0000252	ZNF692	55657	XM_005270335	1	1	1	0	0	1	0	0	0	1	1	1	7
hsa-miR-7-5p	MIMAT0000252	PRPF40A	55660	XM_005246679	1	1	1	0	0	1	0	0	0	1	1	1	7
hsa-miR-7-5p	MIMAT0000252	NDC1	55706	NM_018087	1	1	1	0	0	1	0	0	0	1	1	1	7
hsa-miR-7-5p	MIMAT0000252	NECAP2	55707	NM_018090	1	1	0	0	0	1	0	0	1	1	1	1	7
hsa-miR-7-5p	MIMAT0000252	N4BP2	55728	NM_018177	1	1	0	0	0	1	0	0	1	1	1	1	7
hsa-miR-7-5p	MIMAT0000252	LMBRD1	55788	NM_018368	1	1	0	0	0	1	0	0	1	1	1	1	7
hsa-miR-7-5p	MIMAT0000252	FOXJ2	55810	NM_018416	1	1	1	0	0	1	0	0	1	0	1	1	7
hsa-miR-7-5p	MIMAT0000252	ITFG2	55846	XM_005253708	1	1	1	0	0	1	0	0	0	1	1	1	7
hsa-miR-7-5p	MIMAT0000252	ACSS2	55902	XM_005260455	0	1	1	0	0	1	1	0	0	1	1	1	7
hsa-miR-7-5p	MIMAT0000252	BCAP29	55973	NM_018844	1	1	1	0	1	1	0	0	0	0	1	1	7
hsa-miR-7-5p	MIMAT0000252	ANKH	56172	NM_054027	0	1	1	0	0	1	0	0	1	1	1	1	7
hsa-miR-7-5p	MIMAT0000252	MTFR1L	56181	NM_019557	1	1	0	0	0	1	0	1	0	1	1	1	7
hsa-miR-7-5p	MIMAT0000252	RNF20	56254	NM_019592	0	1	1	0	0	1	0	1	1	0	1	1	7
hsa-miR-7-5p	MIMAT0000252	LRRC8A	56262	XM_005252094	0	1	1	0	0	1	1	0	0	1	1	1	7
hsa-miR-7-5p	MIMAT0000252	EIF5A2	56648	NM_020390	0	1	1	0	0	1	0	0	1	1	1	1	7
hsa-miR-7-5p	MIMAT0000252	MUC13	56667	NM_033049	1	1	0	0	0	1	0	0	1	1	1	1	7
hsa-miR-7-5p	MIMAT0000252	NRIP3	56675	NM_020645	1	1	0	0	0	1	0	0	1	1	1	1	7
hsa-miR-7-5p	MIMAT0000252	TM9SF3	56889	NM_020123	1	1	0	0	0	1	0	0	1	1	1	1	7
hsa-miR-7-5p	MIMAT0000252	AGPAT4	56895	NM_020133	1	1	0	0	0	1	0	0	1	1	1	1	7
hsa-miR-7-5p	MIMAT0000252	NDUFA4L2	56901	NM_020142	1	1	0	0	0	1	0	0	1	1	1	1	7
hsa-miR-7-5p	MIMAT0000252	CA10	56934	NM_001082533	1	1	0	0	0	1	0	1	0	1	1	1	7
hsa-miR-7-5p	MIMAT0000252	C5orf15	56951	NM_020199	1	1	0	0	0	1	0	0	1	1	1	1	7
hsa-miR-7-5p	MIMAT0000252	SLC17A6	57084	NM_020346	1	1	0	0	0	1	0	0	1	1	1	1	7
hsa-miR-7-5p	MIMAT0000252	PARP11	57097	NM_020367	1	1	1	0	0	1	0	0	1	0	1	1	7
hsa-miR-7-5p	MIMAT0000252	ATP10D	57205	NM_020453	1	1	0	0	0	1	0	0	1	1	1	1	7
hsa-miR-7-5p	MIMAT0000252	ZNF286A	57335	XM_005256740	1	1	1	0	0	1	0	0	0	1	1	1	7
hsa-miR-7-5p	MIMAT0000252	RAB22A	57403	NM_020673	1	1	0	0	0	1	0	0	1	1	1	1	7
hsa-miR-7-5p	MIMAT0000252	SLC24A3	57419	NM_020689	1	1	0	0	0	1	0	0	1	1	1	1	7
hsa-miR-7-5p	MIMAT0000252	SHROOM4	57477	NM_020717	1	1	0	0	0	1	0	0	1	1	1	1	7
hsa-miR-7-5p	MIMAT0000252	NLN	57486	NM_020726	1	1	1	0	0	1	0	0	0	1	1	1	7
hsa-miR-7-5p	MIMAT0000252	ARHGAP31	57514	NM_020754	1	1	0	0	0	1	0	0	1	1	1	1	7
hsa-miR-7-5p	MIMAT0000252	KLHL42	57542	NM_020782	0	1	1	0	0	1	0	0	1	1	1	1	7
hsa-miR-7-5p	MIMAT0000252	NCEH1	57552	NM_001146276	1	1	0	0	0	1	0	1	0	1	1	1	7
hsa-miR-7-5p	MIMAT0000252	KIAA1377	57562	NM_020802	1	1	0	0	0	1	0	0	1	1	1	1	7
hsa-miR-7-5p	MIMAT0000252	DIP2B	57609	NM_173602	1	1	0	0	0	1	0	0	1	1	1	1	7
hsa-miR-7-5p	MIMAT0000252	DPP10	57628	NM_001178036	1	1	1	0	0	1	0	0	0	1	1	1	7
hsa-miR-7-5p	MIMAT0000252	ZNF317	57693	NM_020933	1	1	0	0	0	1	0	0	1	1	1	1	7
hsa-miR-7-5p	MIMAT0000252	EPG5	57724	NM_020964	1	1	0	0	0	1	0	0	1	1	1	1	7
hsa-miR-7-5p	MIMAT0000252	RPRD1B	58490	NM_021215	1	1	0	0	0	1	0	0	1	1	1	1	7
hsa-miR-7-5p	MIMAT0000252	MESDC1	59274	NM_022566	1	1	1	0	0	1	0	0	1	0	1	1	7
hsa-miR-7-5p	MIMAT0000252	KIF13A	63971	XM_005249290	1	1	1	0	0	1	1	0	0	0	1	1	7
hsa-miR-7-5p	MIMAT0000252	NECAB1	64168	NM_022351	0	1	1	0	0	1	0	0	1	1	1	1	7
hsa-miR-7-5p	MIMAT0000252	ABCG8	64241	XM_005264483	1	1	0	0	0	1	1	0	0	1	1	1	7
hsa-miR-7-5p	MIMAT0000252	NXN	64359	NM_022463	0	1	1	0	0	1	0	0	1	1	1	1	7
hsa-miR-7-5p	MIMAT0000252	GZF1	64412	XM_005260799	1	1	1	0	0	1	0	0	0	1	1	1	7
hsa-miR-7-5p	MIMAT0000252	MRPS25	64432	XM_005265401	1	1	1	0	0	1	0	0	0	1	1	1	7
hsa-miR-7-5p	MIMAT0000252	ACBD3	64746	NM_022735	1	1	0	0	0	1	0	0	1	1	1	1	7
hsa-miR-7-5p	MIMAT0000252	RMND5A	64795	NM_022780	0	1	1	0	0	1	0	0	1	1	1	1	7
hsa-miR-7-5p	MIMAT0000252	RFX7	64864	XM_005254603	1	1	1	0	0	1	0	0	0	1	1	1	7
hsa-miR-7-5p	MIMAT0000252	BCL11B	64919	NM_138576	0	1	1	0	0	1	1	0	0	1	1	1	7
hsa-miR-7-5p	MIMAT0000252	GPBP1	65056	NM_022913	1	1	0	0	0	1	0	1	0	1	1	1	7
hsa-miR-7-5p	MIMAT0000252	PCDH15	65217	NM_001142771	1	1	0	0	0	1	1	0	0	1	1	1	7
hsa-miR-7-5p	MIMAT0000252	UBE2Z	65264	NM_023079	1	1	0	0	0	1	0	1	1	0	1	1	7
hsa-miR-7-5p	MIMAT0000252	GDAP1L1	78997	NM_001256737	1	1	0	0	0	1	1	0	0	1	1	1	7
hsa-miR-7-5p	MIMAT0000252	FAM134A	79137	NM_024293	0	1	1	0	0	1	0	1	0	1	1	1	7
hsa-miR-7-5p	MIMAT0000252	ZNF557	79230	NM_024341	1	1	1	0	0	1	0	0	0	1	1	1	7
hsa-miR-7-5p	MIMAT0000252	ATP13A3	79572	NM_024524	1	1	0	0	0	1	0	0	1	1	1	1	7
hsa-miR-7-5p	MIMAT0000252	ABHD8	79575	NM_024527	0	1	1	0	0	1	0	1	1	0	1	1	7
hsa-miR-7-5p	MIMAT0000252	SH3TC2	79628	NM_024577	1	1	1	0	1	0	0	0	1	0	1	1	7
hsa-miR-7-5p	MIMAT0000252	PANK3	79646	NM_024594	1	1	1	0	1	0	0	0	1	0	1	1	7
hsa-miR-7-5p	MIMAT0000252	PHF17	79960	XM_005263230	1	1	1	0	0	1	0	0	0	1	1	1	7
hsa-miR-7-5p	MIMAT0000252	ATAT1	79969	XM_005249420	1	1	0	0	0	1	1	0	0	1	1	1	7
hsa-miR-7-5p	MIMAT0000252	OPA3	80207	NM_025136	1	1	0	0	0	1	0	0	1	1	1	1	7
hsa-miR-7-5p	MIMAT0000252	WDR26	80232	NM_025160	1	1	0	0	0	1	0	0	1	1	1	1	7
hsa-miR-7-5p	MIMAT0000252	VOPP1	81552	XM_005271785	1	1	1	0	0	1	0	0	0	1	1	1	7
hsa-miR-7-5p	MIMAT0000252	APOLD1	81575	XM_005253490	1	1	1	0	0	1	0	0	0	1	1	1	7
hsa-miR-7-5p	MIMAT0000252	ADAMTS12	81792	XM_005248381	1	1	1	0	0	1	0	0	0	1	1	1	7
hsa-miR-7-5p	MIMAT0000252	PITPNM3	83394	NM_031220	1	1	1	0	0	1	0	0	0	1	1	1	7
hsa-miR-7-5p	MIMAT0000252	APH1B	83464	NM_031301	1	1	1	0	0	1	0	0	0	1	1	1	7
hsa-miR-7-5p	MIMAT0000252	MFRP	83552	NM_031433	1	1	0	0	0	1	0	1	1	0	1	1	7
hsa-miR-7-5p	MIMAT0000252	FAM107B	83641	NM_031453	1	1	0	0	0	1	0	0	1	1	1	1	7
hsa-miR-7-5p	MIMAT0000252	HSDL1	83693	NM_031463	1	1	0	0	0	1	0	0	1	1	1	1	7
hsa-miR-7-5p	MIMAT0000252	CALN1	83698	NM_001017440	1	1	1	0	0	1	0	0	0	1	1	1	7
hsa-miR-7-5p	MIMAT0000252	KLF16	83855	NM_031918	1	1	0	0	0	1	0	0	1	1	1	1	7
hsa-miR-7-5p	MIMAT0000252	CHD6	84181	NM_032221	1	1	0	0	0	1	0	0	1	1	1	1	7
hsa-miR-7-5p	MIMAT0000252	PSD2	84249	NM_032289	1	1	1	0	0	1	0	0	1	0	1	1	7
hsa-miR-7-5p	MIMAT0000252	C2orf88	84281	XM_005246905	1	1	1	0	0	1	0	0	0	1	1	1	7
hsa-miR-7-5p	MIMAT0000252	PHF6	84295	NM_032458	1	1	0	0	0	1	0	0	1	1	1	1	7
hsa-miR-7-5p	MIMAT0000252	RAB11FIP4	84440	NM_032932	1	1	1	0	0	1	0	0	1	0	1	1	7
hsa-miR-7-5p	MIMAT0000252	RNASE7	84659	NM_032572	0	1	1	0	0	1	0	0	1	1	1	1	7
hsa-miR-7-5p	MIMAT0000252	FAM126A	84668	NM_032581	0	1	1	0	0	1	0	0	1	1	1	1	7
hsa-miR-7-5p	MIMAT0000252	B3GNT9	84752	NM_033309	1	1	1	0	0	1	0	0	1	0	1	1	7
hsa-miR-7-5p	MIMAT0000252	TRIM52	84851	NM_032765	1	1	0	0	0	0	0	1	1	1	1	1	7
hsa-miR-7-5p	MIMAT0000252	RAB2B	84932	NM_032846	1	1	0	0	0	1	0	0	1	1	1	1	7
hsa-miR-7-5p	MIMAT0000252	ZNRF1	84937	NM_032268	1	1	0	0	0	1	0	0	1	1	1	1	7
hsa-miR-7-5p	MIMAT0000252	ABHD13	84945	NM_032859	1	1	0	0	0	1	0	0	1	1	1	1	7
hsa-miR-7-5p	MIMAT0000252	UBASH3B	84959	NM_032873	0	1	1	0	0	1	0	0	1	1	1	1	7
hsa-miR-7-5p	MIMAT0000252	FAM83A	84985	XM_005251087	1	1	1	0	0	1	0	0	0	1	1	1	7
hsa-miR-7-5p	MIMAT0000252	TMEM128	85013	NM_032927	1	1	0	0	0	1	0	0	1	1	1	1	7
hsa-miR-7-5p	MIMAT0000252	TMEM241	85019	NM_032933	0	1	1	0	0	1	0	0	1	1	1	1	7
hsa-miR-7-5p	MIMAT0000252	ATCAY	85300	NM_033064	1	1	0	0	0	1	0	0	1	1	1	1	7
hsa-miR-7-5p	MIMAT0000252	RGS8	85397	XM_005245555	1	1	1	0	0	1	1	0	0	0	1	1	7
hsa-miR-7-5p	MIMAT0000252	STON2	85439	NM_033104	1	1	1	0	0	1	0	1	0	0	1	1	7
hsa-miR-7-5p	MIMAT0000252	KIAA1755	85449	NM_001029864	1	1	0	0	0	1	0	0	1	1	1	1	7
hsa-miR-7-5p	MIMAT0000252	SSH2	85464	XM_005258058	1	1	1	0	0	1	0	0	0	1	1	1	7
hsa-miR-7-5p	MIMAT0000252	SSH2	85464	XM_005258059	1	1	1	0	0	1	0	0	0	1	1	1	7
hsa-miR-7-5p	MIMAT0000252	SCRT2	85508	NM_033129	0	1	1	0	0	1	0	0	1	1	1	1	7
hsa-miR-7-5p	MIMAT0000252	PNPT1	87178	NM_033109	1	1	0	0	0	1	0	0	1	1	1	1	7
hsa-miR-7-5p	MIMAT0000252	GAL3ST3	89792	NM_033036	1	1	1	0	0	0	0	1	1	0	1	1	7
hsa-miR-7-5p	MIMAT0000252	SYS1	90196	NM_001099791	0	1	1	0	0	1	0	0	1	1	1	1	7
hsa-miR-7-5p	MIMAT0000252	BMF	90427	XM_005254758	1	1	1	0	0	1	0	0	0	1	1	1	7
hsa-miR-7-5p	MIMAT0000252	LYRM7	90624	NM_181705	1	1	0	0	0	1	0	0	1	1	1	1	7
hsa-miR-7-5p	MIMAT0000252	ZNF697	90874	XM_005271315	1	1	1	0	0	1	0	0	0	1	1	1	7
hsa-miR-7-5p	MIMAT0000252	ANKRD40	91369	NM_052855	1	1	0	0	0	1	0	0	1	1	1	1	7
hsa-miR-7-5p	MIMAT0000252	BTF3L4	91408	NM_152265	1	1	0	0	0	1	0	0	1	1	1	1	7
hsa-miR-7-5p	MIMAT0000252	RNF185	91445	NM_152267	0	1	1	0	0	1	0	0	1	1	1	1	7
hsa-miR-7-5p	MIMAT0000252	PLXNA4	91584	NM_020911	0	1	0	0	0	1	0	1	1	1	1	1	7
hsa-miR-7-5p	MIMAT0000252	RASL10B	91608	NM_033315	0	1	1	0	0	1	0	0	1	1	1	1	7
hsa-miR-7-5p	MIMAT0000252	KIAA1919	91749	NM_153369	1	1	1	0	1	0	0	0	1	0	1	1	7
hsa-miR-7-5p	MIMAT0000252	MOB1B	92597	XM_005265709	1	1	1	0	0	1	0	0	0	1	1	1	7
hsa-miR-7-5p	MIMAT0000252	PRDM6	93166	XM_005272128	1	1	1	0	0	1	0	0	0	1	1	1	7
hsa-miR-7-5p	MIMAT0000252	ZFAND4	93550	NM_174890	1	1	0	0	0	1	1	0	1	0	1	1	7
hsa-miR-7-5p	MIMAT0000252	TADA2B	93624	NM_152293	1	1	1	0	0	1	0	0	1	0	1	1	7
hsa-miR-7-5p	MIMAT0000252	TGS1	96764	NM_024831	0	1	1	0	0	1	0	0	1	1	1	1	7
hsa-miR-7-5p	MIMAT0000252	MRAP2	112609	XM_005248645	1	1	1	0	0	1	0	0	0	1	1	1	7
hsa-miR-7-5p	MIMAT0000252	NACC1	112939	NM_052876	0	1	1	0	0	1	0	0	1	1	1	1	7
hsa-miR-7-5p	MIMAT0000252	TEX261	113419	NM_144582	1	1	0	0	0	1	0	0	1	1	1	1	7
hsa-miR-7-5p	MIMAT0000252	SLC35A4	113829	NM_080670	1	1	0	0	0	1	0	0	1	1	1	1	7
hsa-miR-7-5p	MIMAT0000252	PALM2	114299	NM_053016	1	1	1	0	0	1	0	0	0	1	1	1	7
hsa-miR-7-5p	MIMAT0000252	GALNT13	114805	NM_052917	1	1	0	0	0	1	0	0	1	1	1	1	7
hsa-miR-7-5p	MIMAT0000252	MARCH3	115123	NM_178450	1	1	0	0	0	1	0	0	1	1	1	1	7
hsa-miR-7-5p	MIMAT0000252	ATG4A	115201	XM_005262065	1	1	1	0	0	1	1	0	0	0	1	1	7
hsa-miR-7-5p	MIMAT0000252	DDIT4L	115265	XM_005262721	1	1	1	0	0	1	0	0	0	1	1	1	7
hsa-miR-7-5p	MIMAT0000252	UHRF2	115426	NM_152896	1	1	0	0	0	1	0	0	1	1	1	1	7
hsa-miR-7-5p	MIMAT0000252	WDFY2	115825	XM_005266254	1	1	1	0	0	1	1	0	0	0	1	1	7
hsa-miR-7-5p	MIMAT0000252	SH2D1B	117157	NM_053282	1	1	0	0	0	1	0	0	1	1	1	1	7
hsa-miR-7-5p	MIMAT0000252	SSX2IP	117178	NM_001166417	1	1	1	0	0	1	0	0	0	1	1	1	7
hsa-miR-7-5p	MIMAT0000252	NIPA1	123606	NM_144599	1	1	0	0	0	1	0	0	1	1	1	1	7
hsa-miR-7-5p	MIMAT0000252	CYB5D1	124637	NM_144607	1	1	0	0	0	1	0	0	1	1	1	1	7
hsa-miR-7-5p	MIMAT0000252	LSM12	124801	NM_152344	1	1	0	0	0	1	0	1	1	0	1	1	7
hsa-miR-7-5p	MIMAT0000252	WFIKKN2	124857	NM_175575	1	1	0	0	0	1	0	0	1	1	1	1	7
hsa-miR-7-5p	MIMAT0000252	ZFP3	124961	NM_153018	0	1	1	0	0	1	0	0	1	1	1	1	7
hsa-miR-7-5p	MIMAT0000252	TBC1D16	125058	NM_019020	1	1	1	0	0	1	0	0	1	0	1	1	7
hsa-miR-7-5p	MIMAT0000252	FBXO27	126433	NM_178820	1	1	0	0	0	1	0	0	1	1	1	1	7
hsa-miR-7-5p	MIMAT0000252	TDRD10	126668	NM_001098475	1	1	0	0	0	1	0	0	1	1	1	1	7
hsa-miR-7-5p	MIMAT0000252	APOA1BP	128240	NM_144772	1	1	0	0	0	1	0	0	1	1	1	1	7
hsa-miR-7-5p	MIMAT0000252	TBC1D20	128637	NM_144628	1	1	0	0	0	1	0	0	1	1	1	1	7
hsa-miR-7-5p	MIMAT0000252	CMPK2	129607	NM_207315	1	1	0	0	0	1	0	0	1	1	1	1	7
hsa-miR-7-5p	MIMAT0000252	AFAP1L1	134265	NM_152406	1	1	0	0	0	1	0	0	1	1	1	1	7
hsa-miR-7-5p	MIMAT0000252	CD109	135228	NM_133493	1	1	0	0	0	1	0	0	1	1	1	1	7
hsa-miR-7-5p	MIMAT0000252	CLDN23	137075	NM_194284	1	1	0	0	0	1	0	0	1	1	1	1	7
hsa-miR-7-5p	MIMAT0000252	BEND2	139105	NM_153346	1	1	0	0	0	1	0	0	1	1	1	1	7
hsa-miR-7-5p	MIMAT0000252	AMER1	139285	NM_152424	1	1	0	0	0	1	0	0	1	1	1	1	7
hsa-miR-7-5p	MIMAT0000252	ASB7	140460	NM_198243	0	1	1	0	0	1	1	0	1	0	1	1	7
hsa-miR-7-5p	MIMAT0000252	NRSN1	140767	NM_080723	1	1	1	0	0	1	0	0	1	0	1	1	7
hsa-miR-7-5p	MIMAT0000252	ZSWIM3	140831	NM_080752	0	1	1	0	0	1	0	0	1	1	1	1	7
hsa-miR-7-5p	MIMAT0000252	VTI1A	143187	NM_145206	0	1	1	0	0	1	0	0	1	1	1	1	7
hsa-miR-7-5p	MIMAT0000252	TMEM120B	144404	NM_001080825	1	1	1	0	0	1	0	0	0	1	1	1	7
hsa-miR-7-5p	MIMAT0000252	FBXL14	144699	NM_152441	0	1	1	0	0	1	1	0	1	0	1	1	7
hsa-miR-7-5p	MIMAT0000252	FBXL16	146330	NM_153350	1	1	1	0	0	1	0	0	1	0	1	1	7
hsa-miR-7-5p	MIMAT0000252	IL34	146433	NM_152456	1	1	0	0	0	1	0	0	1	1	1	1	7
hsa-miR-7-5p	MIMAT0000252	RBFOX3	146713	NM_001082575	0	1	1	0	0	1	0	1	1	0	1	1	7
hsa-miR-7-5p	MIMAT0000252	ZNF555	148254	NM_152791	1	1	1	0	0	1	0	0	0	1	1	1	7
hsa-miR-7-5p	MIMAT0000252	SYT6	148281	NM_001270805	1	1	1	0	0	1	0	0	0	1	1	1	7
hsa-miR-7-5p	MIMAT0000252	MFSD4	148808	NM_181644	1	1	0	0	0	1	0	0	1	1	1	1	7
hsa-miR-7-5p	MIMAT0000252	ZNF362	149076	XM_005270508	1	1	1	0	0	1	0	0	0	1	1	1	7
hsa-miR-7-5p	MIMAT0000252	PROM2	150696	NM_001165978	1	1	1	0	0	1	0	0	0	1	1	1	7
hsa-miR-7-5p	MIMAT0000252	SEPTIN10	151011	XM_005263610	1	1	1	0	0	1	0	0	0	1	1	1	7
hsa-miR-7-5p	MIMAT0000252	PLB1	151056	NM_153021	1	1	0	0	0	1	0	0	1	1	1	1	7
hsa-miR-7-5p	MIMAT0000252	SPICE1	152185	NM_144718	0	1	1	0	0	1	0	0	1	1	1	1	7
hsa-miR-7-5p	MIMAT0000252	CNKSR3	154043	NM_173515	1	1	1	0	0	0	0	0	1	1	1	1	7
hsa-miR-7-5p	MIMAT0000252	RIBC1	158787	NM_144968	1	1	0	1	0	1	0	0	1	0	1	1	7
hsa-miR-7-5p	MIMAT0000252	SLC5A12	159963	NM_178498	1	1	1	0	0	1	0	0	0	1	1	1	7
hsa-miR-7-5p	MIMAT0000252	DENND5B	160518	NM_144973	1	1	0	0	0	1	0	0	1	1	1	1	7
hsa-miR-7-5p	MIMAT0000252	GPR180	160897	NM_180989	1	1	1	0	0	1	0	0	1	0	1	1	7
hsa-miR-7-5p	MIMAT0000252	MDGA2	161357	NM_001113498	1	1	0	0	0	1	0	1	0	1	1	1	7
hsa-miR-7-5p	MIMAT0000252	RHBDL3	162494	NM_138328	1	1	1	0	0	1	0	0	1	0	1	1	7
hsa-miR-7-5p	MIMAT0000252	WBP2NL	164684	NM_152613	0	1	1	0	0	1	0	0	1	1	1	1	7
hsa-miR-7-5p	MIMAT0000252	PRICKLE2	166336	NM_198859	1	1	0	0	0	1	0	0	1	1	1	1	7
hsa-miR-7-5p	MIMAT0000252	MIER3	166968	NM_152622	1	1	0	0	0	1	0	0	1	1	1	1	7
hsa-miR-7-5p	MIMAT0000252	LIX1	167410	NM_153234	1	1	0	1	0	1	0	0	1	0	1	1	7
hsa-miR-7-5p	MIMAT0000252	TCEANC	170082	XM_005274455	1	1	1	0	0	1	0	0	0	1	1	1	7
hsa-miR-7-5p	MIMAT0000252	TMEM201	199953	NM_001010866	0	1	1	0	0	1	0	0	1	1	1	1	7
hsa-miR-7-5p	MIMAT0000252	SPRED2	200734	NM_181784	1	1	0	0	0	1	0	0	1	1	1	1	7
hsa-miR-7-5p	MIMAT0000252	ZNF449	203523	NM_152695	1	1	0	0	0	1	0	0	1	1	1	1	7
hsa-miR-7-5p	MIMAT0000252	HIPK1	204851	XM_005270609	1	1	1	0	0	1	0	0	0	1	1	1	7
hsa-miR-7-5p	MIMAT0000252	HIPK1	204851	XM_005270610	1	1	1	0	0	1	0	0	0	1	1	1	7
hsa-miR-7-5p	MIMAT0000252	AQPEP	206338	NM_173800	1	1	1	0	0	1	0	0	1	0	1	1	7
hsa-miR-7-5p	MIMAT0000252	AMER2	219287	XM_005266279	1	1	1	0	0	1	0	0	0	1	1	1	7
hsa-miR-7-5p	MIMAT0000252	LRRC55	219527	NM_001005210	1	1	0	0	0	1	0	0	1	1	1	1	7
hsa-miR-7-5p	MIMAT0000252	TMEM26	219623	NM_178505	1	1	0	0	0	1	0	0	1	1	1	1	7
hsa-miR-7-5p	MIMAT0000252	ZCCHC24	219654	NM_153367	1	1	0	0	0	1	0	0	1	1	1	1	7
hsa-miR-7-5p	MIMAT0000252	HNRNPUL2	221092	NM_001079559	1	1	1	0	0	1	0	0	0	1	1	1	7
hsa-miR-7-5p	MIMAT0000252	C6orf89	221477	NM_152734	1	1	1	0	0	1	0	0	1	0	1	1	7
hsa-miR-7-5p	MIMAT0000252	TWISTNB	221830	NM_001002926	1	1	0	0	0	1	0	0	1	1	1	1	7
hsa-miR-7-5p	MIMAT0000252	C7orf41	222166	NM_152793	1	1	0	0	0	1	0	0	1	1	1	1	7
hsa-miR-7-5p	MIMAT0000252	HS3ST5	222537	XM_005266862	1	1	1	0	0	1	0	0	0	1	1	1	7
hsa-miR-7-5p	MIMAT0000252	UNC5CL	222643	NM_173561	0	1	1	0	0	1	0	0	1	1	1	1	7
hsa-miR-7-5p	MIMAT0000252	ZBTB38	253461	NM_001080412	1	1	1	0	0	0	0	1	1	0	1	1	7
hsa-miR-7-5p	MIMAT0000252	ANGPTL5	253935	NM_178127	0	1	1	0	1	1	0	0	1	0	1	1	7
hsa-miR-7-5p	MIMAT0000252	C8orf46	254778	NM_152765	0	1	1	0	0	1	0	0	1	1	1	1	7
hsa-miR-7-5p	MIMAT0000252	CALHM1	255022	NM_001001412	1	1	0	0	0	1	0	0	1	1	1	1	7
hsa-miR-7-5p	MIMAT0000252	MAGI3	260425	NM_152900	1	1	0	0	0	1	1	0	1	0	1	1	7
hsa-miR-7-5p	MIMAT0000252	KSR2	283455	NM_173598	1	1	1	0	0	1	0	0	1	0	1	1	7
hsa-miR-7-5p	MIMAT0000252	NWD1	284434	NM_001007525	1	1	0	0	0	1	0	0	1	1	1	1	7
hsa-miR-7-5p	MIMAT0000252	SLC25A34	284723	NM_207348	1	1	1	0	0	1	0	0	1	0	1	1	7
hsa-miR-7-5p	MIMAT0000252	FAM126B	285172	NM_173822	0	1	1	0	0	1	0	1	1	0	1	1	7
hsa-miR-7-5p	MIMAT0000252	CCDC66	285331	NM_001141947	1	1	1	0	1	1	0	0	0	0	1	1	7
hsa-miR-7-5p	MIMAT0000252	SCARA5	286133	NM_173833	1	1	0	0	0	1	0	0	1	1	1	1	7
hsa-miR-7-5p	MIMAT0000252	CHSY3	337876	NM_175856	0	1	1	0	0	1	0	1	1	0	1	1	7
hsa-miR-7-5p	MIMAT0000252	NANOS2	339345	NM_001029861	1	1	0	0	0	1	0	0	1	1	1	1	7
hsa-miR-7-5p	MIMAT0000252	CDKL4	344387	NM_001009565	1	1	0	0	0	1	0	0	1	1	1	1	7
hsa-miR-7-5p	MIMAT0000252	ZNF81	347344	NM_007137	1	1	0	0	0	1	0	0	1	1	1	1	7
hsa-miR-7-5p	MIMAT0000252	LANCL3	347404	NM_198511	1	1	0	0	0	1	0	0	1	1	1	1	7
hsa-miR-7-5p	MIMAT0000252	HCN1	348980	NM_021072	0	1	1	0	1	0	0	1	1	0	1	1	7
hsa-miR-7-5p	MIMAT0000252	TMPRSS11F	389208	NM_207407	0	1	1	0	0	1	0	0	1	1	1	1	7
hsa-miR-7-5p	MIMAT0000252	C6orf222	389384	NM_001010903	1	1	0	0	0	1	0	0	1	1	1	1	7
hsa-miR-7-5p	MIMAT0000252	C4orf40	401137	NM_214711	1	1	1	0	0	1	0	0	1	0	1	1	7
hsa-miR-7-5p	MIMAT0000252	SLC25A53	401612	NM_001012755	1	1	0	0	0	1	0	0	1	1	1	1	7
hsa-miR-7-5p	MIMAT0000252	IFITM10	402778	NM_001170820	1	1	1	0	0	1	0	0	0	1	1	1	7
hsa-miR-7-5p	MIMAT0000252	POTEG	404785	NM_001005356	0	1	1	0	0	1	0	0	1	1	1	1	7
hsa-miR-7-5p	MIMAT0000252	TRIM67	440730	NM_001004342	1	1	1	0	0	1	0	0	1	0	1	1	7
hsa-miR-7-5p	MIMAT0000252	CISD2	493856	NM_001008388	1	1	1	0	1	0	0	0	1	0	1	1	7
hsa-miR-7-5p	MIMAT0000252	ZNF704	619279	XM_005251279	1	1	1	0	0	1	0	0	0	1	1	1	7
hsa-miR-7-5p	MIMAT0000252	KRTAP24-1	643803	NM_001085455	1	1	0	0	0	1	0	0	1	1	1	1	7
hsa-miR-7-5p	MIMAT0000252	TMPPE	643853	NM_001039770	0	1	1	0	0	1	0	0	1	1	1	1	7
hsa-miR-7-5p	MIMAT0000252	ARHGEF33	100271715	NM_001145451	1	1	1	0	1	1	0	0	0	0	1	1	7
hsa-miR-7-5p	MIMAT0000252	TMEM178B	100507421	NM_001195278	1	1	1	0	1	1	0	0	0	0	1	1	7
hsa-miR-7-5p	MIMAT0000252	PYURF	100996939	NM_032906	1	1	0	0	0	1	0	1	1	0	1	1	7
hsa-miR-7-5p	MIMAT0000252	ALDH1A3	220	NM_000693	1	0	1	0	0	1	0	0	1	1	1	1	7
hsa-miR-7-5p	MIMAT0000252	ALDOC	230	XM_005257947	1	0	1	0	0	1	1	0	0	1	1	1	7
hsa-miR-7-5p	MIMAT0000252	ALDOC	230	NM_005165	1	0	1	0	0	1	1	0	1	0	1	1	7
hsa-miR-7-5p	MIMAT0000252	KLK3	354	NM_001030047	1	0	1	0	0	1	0	0	1	1	1	1	7
hsa-miR-7-5p	MIMAT0000252	TRIM23	373	NM_001656	1	0	1	0	0	1	1	0	0	1	1	1	7
hsa-miR-7-5p	MIMAT0000252	ATP2B2	491	NM_001683	1	0	1	0	1	1	0	1	0	0	1	1	7
hsa-miR-7-5p	MIMAT0000252	ATP2B2	491	NM_001001331	1	0	1	0	1	1	0	1	0	0	1	1	7
hsa-miR-7-5p	MIMAT0000252	BCAT1	586	NM_005504	1	0	1	0	0	1	0	0	1	1	1	1	7
hsa-miR-7-5p	MIMAT0000252	BCKDHA	593	XM_005259126	1	0	1	0	0	1	1	0	0	1	1	1	7
hsa-miR-7-5p	MIMAT0000252	BCKDHA	593	NM_000709	1	0	1	0	0	1	1	0	1	0	1	1	7
hsa-miR-7-5p	MIMAT0000252	BCL2	596	NM_000633	1	0	1	0	0	1	0	0	1	1	1	1	7
hsa-miR-7-5p	MIMAT0000252	BMP3	651	NM_001201	1	0	1	0	0	1	0	0	1	1	1	1	7
hsa-miR-7-5p	MIMAT0000252	BNIP3L	665	NM_004331	1	0	1	0	0	1	1	0	1	0	1	1	7
hsa-miR-7-5p	MIMAT0000252	CA7	766	NM_005182	1	0	1	0	0	1	1	1	0	0	1	1	7
hsa-miR-7-5p	MIMAT0000252	CAV1	857	NM_001753	1	0	1	0	0	1	1	0	1	0	1	1	7
hsa-miR-7-5p	MIMAT0000252	CCNT2	905	NM_001241	1	0	1	0	1	1	0	1	0	0	1	1	7
hsa-miR-7-5p	MIMAT0000252	CCNT2	905	NM_058241	1	0	1	0	1	1	0	1	0	0	1	1	7
hsa-miR-7-5p	MIMAT0000252	CHD3	1107	NM_005852	1	0	1	0	0	1	1	1	0	0	1	1	7
hsa-miR-7-5p	MIMAT0000252	CHD3	1107	NM_001005273	1	0	1	0	0	1	1	1	0	0	1	1	7
hsa-miR-7-5p	MIMAT0000252	CHD3	1107	NM_001005271	1	0	1	0	0	1	1	1	0	0	1	1	7
hsa-miR-7-5p	MIMAT0000252	CHRNE	1145	NM_000080	1	0	1	0	0	1	0	0	1	1	1	1	7
hsa-miR-7-5p	MIMAT0000252	COL2A1	1280	NM_033150	0	0	1	0	1	1	1	1	0	0	1	1	7
hsa-miR-7-5p	MIMAT0000252	COL6A2	1292	NM_058175	1	0	1	0	0	1	1	0	1	0	1	1	7
hsa-miR-7-5p	MIMAT0000252	SEPTIN1	1731	NM_052838	0	0	1	0	0	1	1	0	1	1	1	1	7
hsa-miR-7-5p	MIMAT0000252	DPYSL2	1808	NM_001386	1	0	1	0	0	1	1	0	1	0	1	1	7
hsa-miR-7-5p	MIMAT0000252	EGR3	1960	XM_005273425	1	0	1	0	0	1	1	0	0	1	1	1	7
hsa-miR-7-5p	MIMAT0000252	EGR3	1960	NM_001199881	1	0	1	0	0	1	1	1	0	0	1	1	7
hsa-miR-7-5p	MIMAT0000252	EGR3	1960	NM_001199880	1	0	1	0	0	1	1	1	0	0	1	1	7
hsa-miR-7-5p	MIMAT0000252	ACSL4	2182	NM_004458	1	0	1	0	1	1	0	1	0	0	1	1	7
hsa-miR-7-5p	MIMAT0000252	FCGR3B	2215	NM_000570	1	0	1	0	1	1	0	0	1	0	1	1	7
hsa-miR-7-5p	MIMAT0000252	FXN	2395	NM_181425	1	0	1	0	0	1	0	0	1	1	1	1	7
hsa-miR-7-5p	MIMAT0000252	MTOR	2475	NM_004958	1	0	1	0	0	1	1	0	1	0	1	1	7
hsa-miR-7-5p	MIMAT0000252	GABRA2	2555	XM_005248078	1	0	1	0	0	1	1	0	0	1	1	1	7
hsa-miR-7-5p	MIMAT0000252	GP5	2814	NM_004488	1	0	1	0	0	1	0	0	1	1	1	1	7
hsa-miR-7-5p	MIMAT0000252	HELLS	3070	NM_018063	0	0	1	0	0	1	1	1	1	0	1	1	7
hsa-miR-7-5p	MIMAT0000252	HLA-DOB	3112	NM_002120	1	0	1	0	1	1	0	0	0	1	1	1	7
hsa-miR-7-5p	MIMAT0000252	HSPA5	3309	NM_005347	1	0	1	0	0	1	0	0	1	1	1	1	7
hsa-miR-7-5p	MIMAT0000252	NDST1	3340	NM_001543	1	0	1	0	0	1	1	0	1	0	1	1	7
hsa-miR-7-5p	MIMAT0000252	IDE	3416	NM_001165946	1	0	1	0	1	1	1	0	0	0	1	1	7
hsa-miR-7-5p	MIMAT0000252	LAMP2	3920	NM_002294	1	0	1	0	1	1	0	0	0	1	1	1	7
hsa-miR-7-5p	MIMAT0000252	LFNG	3955	NM_001040167	1	0	1	0	0	1	0	0	1	1	1	1	7
hsa-miR-7-5p	MIMAT0000252	MAFG	4097	NM_002359	1	0	1	0	0	1	0	1	1	0	1	1	7
hsa-miR-7-5p	MIMAT0000252	ADAM11	4185	NM_002390	1	0	1	0	0	1	0	1	1	0	1	1	7
hsa-miR-7-5p	MIMAT0000252	MECP2	4204	NM_004992	1	0	1	0	0	1	0	1	1	0	1	1	7
hsa-miR-7-5p	MIMAT0000252	MKLN1	4289	NM_013255	1	0	1	0	1	1	0	0	1	0	1	1	7
hsa-miR-7-5p	MIMAT0000252	MYO1F	4542	NM_012335	1	0	1	0	0	1	1	0	1	0	1	1	7
hsa-miR-7-5p	MIMAT0000252	MTR	4548	NM_000254	1	0	1	0	0	1	0	0	1	1	1	1	7
hsa-miR-7-5p	MIMAT0000252	MYL4	4635	XM_005257391	1	0	1	0	0	1	1	0	0	1	1	1	7
hsa-miR-7-5p	MIMAT0000252	MYO5A	4644	NM_000259	1	0	1	0	0	1	0	0	1	1	1	1	7
hsa-miR-7-5p	MIMAT0000252	NCBP1	4686	NM_002486	1	0	1	0	0	1	0	0	1	1	1	1	7
hsa-miR-7-5p	MIMAT0000252	SEPTIN2	4735	NM_001008491	1	0	1	0	1	1	0	0	0	1	1	1	7
hsa-miR-7-5p	MIMAT0000252	NFYB	4801	NM_006166	1	0	1	0	0	1	0	0	1	1	1	1	7
hsa-miR-7-5p	MIMAT0000252	NID1	4811	NM_002508	1	0	1	0	1	1	0	0	1	0	1	1	7
hsa-miR-7-5p	MIMAT0000252	ROR1	4919	NM_005012	1	0	1	0	0	1	1	0	0	1	1	1	7
hsa-miR-7-5p	MIMAT0000252	PAX6	5080	NM_001258465	1	0	1	0	0	1	1	1	0	0	1	1	7
hsa-miR-7-5p	MIMAT0000252	PAX6	5080	NM_001258463	1	0	1	0	0	1	1	1	0	0	1	1	7
hsa-miR-7-5p	MIMAT0000252	PAX6	5080	NM_001258464	1	0	1	0	0	1	1	1	0	0	1	1	7
hsa-miR-7-5p	MIMAT0000252	PAX6	5080	NM_001258462	1	0	1	0	0	1	1	1	0	0	1	1	7
hsa-miR-7-5p	MIMAT0000252	PDCL	5082	NM_005388	1	0	1	0	0	1	0	0	1	1	1	1	7
hsa-miR-7-5p	MIMAT0000252	PDE4A	5141	NM_006202	1	0	1	0	1	0	0	1	1	0	1	1	7
hsa-miR-7-5p	MIMAT0000252	PDE4B	5142	NM_001037339	1	0	1	0	1	1	1	0	0	0	1	1	7
hsa-miR-7-5p	MIMAT0000252	PDE4B	5142	NM_002600	1	0	1	0	1	1	1	0	0	0	1	1	7
hsa-miR-7-5p	MIMAT0000252	PDE4B	5142	NM_001037340	1	0	1	0	1	1	1	0	0	0	1	1	7
hsa-miR-7-5p	MIMAT0000252	PDE4D	5144	NM_001197223	1	0	1	0	1	1	0	1	0	0	1	1	7
hsa-miR-7-5p	MIMAT0000252	PDE4D	5144	NM_001197221	1	0	1	0	1	1	0	1	0	0	1	1	7
hsa-miR-7-5p	MIMAT0000252	PDE4D	5144	NM_001197219	1	0	1	0	1	1	0	1	0	0	1	1	7
hsa-miR-7-5p	MIMAT0000252	PDE4D	5144	NM_006203	1	0	1	0	1	1	0	1	0	0	1	1	7
hsa-miR-7-5p	MIMAT0000252	PDE4D	5144	NM_001197222	1	0	1	0	1	1	0	1	0	0	1	1	7
hsa-miR-7-5p	MIMAT0000252	PDE4D	5144	NM_001197218	1	0	1	0	1	1	0	1	0	0	1	1	7
hsa-miR-7-5p	MIMAT0000252	PDE4D	5144	NM_001165899	1	0	1	0	1	1	0	1	0	0	1	1	7
hsa-miR-7-5p	MIMAT0000252	PDE4D	5144	NM_001104631	1	0	1	0	1	1	0	1	0	0	1	1	7
hsa-miR-7-5p	MIMAT0000252	PDE4D	5144	NM_001197220	1	0	1	0	1	1	0	1	0	0	1	1	7
hsa-miR-7-5p	MIMAT0000252	PFN2	5217	NM_002628	1	0	1	0	0	1	1	1	0	0	1	1	7
hsa-miR-7-5p	MIMAT0000252	PHF1	5252	NM_002636	1	0	1	0	0	1	1	0	1	0	1	1	7
hsa-miR-7-5p	MIMAT0000252	PLAG1	5324	NM_001114635	1	0	1	0	0	1	1	1	0	0	1	1	7
hsa-miR-7-5p	MIMAT0000252	PLAG1	5324	NM_001114634	1	0	1	0	0	1	1	1	0	0	1	1	7
hsa-miR-7-5p	MIMAT0000252	PLAGL2	5326	NM_002657	1	0	1	0	0	1	0	1	1	0	1	1	7
hsa-miR-7-5p	MIMAT0000252	PLEC	5339	NM_201381	1	0	1	0	0	1	1	1	0	0	1	1	7
hsa-miR-7-5p	MIMAT0000252	PLEC	5339	NM_201378	1	0	1	0	0	1	1	1	0	0	1	1	7
hsa-miR-7-5p	MIMAT0000252	PLEC	5339	NM_201383	1	0	1	0	0	1	1	1	0	0	1	1	7
hsa-miR-7-5p	MIMAT0000252	PLEC	5339	NM_201382	1	0	1	0	0	1	1	1	0	0	1	1	7
hsa-miR-7-5p	MIMAT0000252	PLEC	5339	NM_201379	1	0	1	0	0	1	1	1	0	0	1	1	7
hsa-miR-7-5p	MIMAT0000252	PLEC	5339	NM_201384	1	0	1	0	0	1	1	1	0	0	1	1	7
hsa-miR-7-5p	MIMAT0000252	PLEC	5339	NM_000445	1	0	1	0	0	1	1	1	0	0	1	1	7
hsa-miR-7-5p	MIMAT0000252	PMM2	5373	NM_000303	1	0	1	0	0	1	0	0	1	1	1	1	7
hsa-miR-7-5p	MIMAT0000252	PPAT	5471	NM_002703	1	0	1	0	0	1	0	0	1	1	1	1	7
hsa-miR-7-5p	MIMAT0000252	PRKAA2	5563	NM_006252	1	0	1	0	0	1	0	0	1	1	1	1	7
hsa-miR-7-5p	MIMAT0000252	MAPK4	5596	NM_002747	1	0	1	0	0	1	0	1	1	0	1	1	7
hsa-miR-7-5p	MIMAT0000252	PSEN1	5663	NM_000021	1	0	1	0	1	1	0	0	1	0	1	1	7
hsa-miR-7-5p	MIMAT0000252	PTK2	5747	NM_005607	1	0	1	0	0	1	1	1	0	0	1	1	7
hsa-miR-7-5p	MIMAT0000252	PTK2	5747	NM_153831	1	0	1	0	0	1	1	1	0	0	1	1	7
hsa-miR-7-5p	MIMAT0000252	PTK2	5747	NM_001199649	1	0	1	0	0	1	1	1	0	0	1	1	7
hsa-miR-7-5p	MIMAT0000252	PEX19	5824	NM_002857	1	0	1	0	0	1	0	0	1	1	1	1	7
hsa-miR-7-5p	MIMAT0000252	RP9	6100	NM_203288	1	0	1	0	0	1	0	0	1	1	1	1	7
hsa-miR-7-5p	MIMAT0000252	SATB1	6304	NM_002971	0	0	1	0	1	1	0	1	1	0	1	1	7
hsa-miR-7-5p	MIMAT0000252	ATXN1	6310	NM_001128164	1	0	1	0	0	1	1	1	0	0	1	1	7
hsa-miR-7-5p	MIMAT0000252	CXCL11	6373	NM_005409	1	0	1	0	1	1	0	0	1	0	1	1	7
hsa-miR-7-5p	MIMAT0000252	CXCL12	6387	NM_000609	1	0	1	0	0	1	0	0	1	1	1	1	7
hsa-miR-7-5p	MIMAT0000252	SLC5A1	6523	NM_000343	1	0	1	0	0	1	0	0	1	1	1	1	7
hsa-miR-7-5p	MIMAT0000252	SLC6A6	6533	NM_003043	1	0	1	0	0	1	0	0	1	1	1	1	7
hsa-miR-7-5p	MIMAT0000252	SLC6A9	6536	NM_001261380	1	0	1	0	0	1	1	1	0	0	1	1	7
hsa-miR-7-5p	MIMAT0000252	SNCA	6622	NM_001146055	1	0	1	0	1	1	0	1	0	0	1	1	7
hsa-miR-7-5p	MIMAT0000252	SNCA	6622	NM_007308	1	0	1	0	1	1	0	1	0	0	1	1	7
hsa-miR-7-5p	MIMAT0000252	SNCA	6622	NM_001146054	1	0	1	0	1	1	0	1	0	0	1	1	7
hsa-miR-7-5p	MIMAT0000252	SP1	6667	NM_001251825	1	0	1	0	1	1	0	1	0	0	1	1	7
hsa-miR-7-5p	MIMAT0000252	SP1	6667	NM_003109	1	0	1	0	1	1	0	1	0	0	1	1	7
hsa-miR-7-5p	MIMAT0000252	TAF1	6872	XM_005262295	1	0	1	0	0	1	1	0	0	1	1	1	7
hsa-miR-7-5p	MIMAT0000252	TCF12	6938	NM_207040	1	0	1	0	0	1	1	1	0	0	1	1	7
hsa-miR-7-5p	MIMAT0000252	TCF12	6938	NM_207038	1	0	1	0	0	1	1	1	0	0	1	1	7
hsa-miR-7-5p	MIMAT0000252	TCF12	6938	NM_003205	1	0	1	0	0	1	1	1	0	0	1	1	7
hsa-miR-7-5p	MIMAT0000252	TCF12	6938	NM_207036	1	0	1	0	0	1	1	1	0	0	1	1	7
hsa-miR-7-5p	MIMAT0000252	TCF12	6938	NM_207037	1	0	1	0	0	1	1	1	0	0	1	1	7
hsa-miR-7-5p	MIMAT0000252	TFF3	7033	NM_003226	1	0	1	0	1	1	0	0	0	1	1	1	7
hsa-miR-7-5p	MIMAT0000252	TFPI	7035	NM_006287	1	0	1	0	1	1	0	0	1	0	1	1	7
hsa-miR-7-5p	MIMAT0000252	TGFBR1	7046	NM_004612	1	0	1	0	0	1	0	0	1	1	1	1	7
hsa-miR-7-5p	MIMAT0000252	TLR4	7099	NM_138554	1	0	1	0	1	1	0	0	1	0	1	1	7
hsa-miR-7-5p	MIMAT0000252	TRPM2	7226	NM_003307	1	0	1	0	0	1	0	0	1	1	1	1	7
hsa-miR-7-5p	MIMAT0000252	UBE2D2	7322	NM_003339	1	0	1	0	0	1	1	1	0	0	1	1	7
hsa-miR-7-5p	MIMAT0000252	ZFX	7543	NM_001178086	1	0	1	0	1	1	1	0	0	0	1	1	7
hsa-miR-7-5p	MIMAT0000252	ZFX	7543	NM_001178084	1	0	1	0	1	1	1	0	0	0	1	1	7
hsa-miR-7-5p	MIMAT0000252	ZFX	7543	NM_001178095	1	0	1	0	1	1	1	0	0	0	1	1	7
hsa-miR-7-5p	MIMAT0000252	ZNF70	7621	NM_021916	1	0	1	0	0	1	0	0	1	1	1	1	7
hsa-miR-7-5p	MIMAT0000252	TRIM25	7706	NM_005082	1	0	1	0	0	1	0	0	1	1	1	1	7
hsa-miR-7-5p	MIMAT0000252	NR4A3	8013	NM_006981	1	0	1	0	0	1	1	1	0	0	1	1	7
hsa-miR-7-5p	MIMAT0000252	FXR1	8087	NM_001013438	1	0	1	0	0	1	1	1	0	0	1	1	7
hsa-miR-7-5p	MIMAT0000252	FXR1	8087	NM_005087	1	0	1	0	0	1	1	1	0	0	1	1	7
hsa-miR-7-5p	MIMAT0000252	RND2	8153	NM_005440	1	0	1	0	0	1	0	0	1	1	1	1	7
hsa-miR-7-5p	MIMAT0000252	KDM5C	8242	NM_004187	1	0	1	0	0	1	1	0	1	0	1	1	7
hsa-miR-7-5p	MIMAT0000252	SMC1A	8243	NM_006306	1	0	1	0	1	1	0	0	1	0	1	1	7
hsa-miR-7-5p	MIMAT0000252	PIP4K2B	8396	NM_003559	1	0	1	0	0	1	0	0	1	1	1	1	7
hsa-miR-7-5p	MIMAT0000252	OGT	8473	NM_181673	1	0	1	0	0	1	1	1	0	0	1	1	7
hsa-miR-7-5p	MIMAT0000252	OGT	8473	NM_181672	1	0	1	0	0	1	1	1	0	0	1	1	7
hsa-miR-7-5p	MIMAT0000252	MKNK1	8569	NM_001135553	1	0	1	0	1	1	0	1	0	0	1	1	7
hsa-miR-7-5p	MIMAT0000252	CDK5R1	8851	NM_003885	1	0	1	0	0	1	0	0	1	1	1	1	7
hsa-miR-7-5p	MIMAT0000252	SLC16A7	9194	NM_004731	1	0	1	0	1	1	0	0	1	0	1	1	7
hsa-miR-7-5p	MIMAT0000252	DLGAP1	9229	NM_001242762	1	0	1	0	0	1	1	1	0	0	1	1	7
hsa-miR-7-5p	MIMAT0000252	DLGAP1	9229	NM_001242764	1	0	1	0	0	1	1	1	0	0	1	1	7
hsa-miR-7-5p	MIMAT0000252	DLGAP1	9229	NM_001003809	1	0	1	0	0	1	1	1	0	0	1	1	7
hsa-miR-7-5p	MIMAT0000252	DLGAP1	9229	NM_001242766	1	0	1	0	0	1	1	1	0	0	1	1	7
hsa-miR-7-5p	MIMAT0000252	DLGAP1	9229	NM_001242763	1	0	1	0	0	1	1	1	0	0	1	1	7
hsa-miR-7-5p	MIMAT0000252	DLGAP1	9229	NM_004746	1	0	1	0	0	1	1	1	0	0	1	1	7
hsa-miR-7-5p	MIMAT0000252	NREP	9315	NM_001142481	1	0	1	0	0	1	1	1	0	0	1	1	7
hsa-miR-7-5p	MIMAT0000252	NREP	9315	NM_001142482	1	0	1	0	0	1	1	1	0	0	1	1	7
hsa-miR-7-5p	MIMAT0000252	NREP	9315	NM_001142478	1	0	1	0	0	1	1	1	0	0	1	1	7
hsa-miR-7-5p	MIMAT0000252	NREP	9315	NM_001142477	1	0	1	0	0	1	1	1	0	0	1	1	7
hsa-miR-7-5p	MIMAT0000252	NREP	9315	NM_001142480	1	0	1	0	0	1	1	1	0	0	1	1	7
hsa-miR-7-5p	MIMAT0000252	NREP	9315	NM_001142479	1	0	1	0	0	1	1	1	0	0	1	1	7
hsa-miR-7-5p	MIMAT0000252	NREP	9315	NM_001142474	1	0	1	0	0	1	1	1	0	0	1	1	7
hsa-miR-7-5p	MIMAT0000252	NREP	9315	NM_001142475	1	0	1	0	0	1	1	1	0	0	1	1	7
hsa-miR-7-5p	MIMAT0000252	NREP	9315	NM_001142476	1	0	1	0	0	1	1	1	0	0	1	1	7
hsa-miR-7-5p	MIMAT0000252	CNOT8	9337	NM_004779	0	0	1	0	1	1	0	1	1	0	1	1	7
hsa-miR-7-5p	MIMAT0000252	CHST3	9469	NM_004273	1	0	1	0	0	1	0	0	1	1	1	1	7
hsa-miR-7-5p	MIMAT0000252	VGLL4	9686	NM_001128219	1	0	1	0	0	1	1	0	0	1	1	1	7
hsa-miR-7-5p	MIMAT0000252	VGLL4	9686	NM_014667	1	0	1	0	0	1	1	0	1	0	1	1	7
hsa-miR-7-5p	MIMAT0000252	UBE3C	9690	NM_014671	1	0	1	0	0	1	1	0	1	0	1	1	7
hsa-miR-7-5p	MIMAT0000252	MAML1	9794	NM_014757	1	0	1	0	0	1	0	0	1	1	1	1	7
hsa-miR-7-5p	MIMAT0000252	SV2B	9899	NM_014848	1	0	1	0	0	1	0	0	1	1	1	1	7
hsa-miR-7-5p	MIMAT0000252	PAN2	9924	NM_001166279	1	0	1	0	0	1	1	1	0	0	1	1	7
hsa-miR-7-5p	MIMAT0000252	SLC23A2	9962	NM_203327	1	0	1	0	0	1	0	1	0	1	1	1	7
hsa-miR-7-5p	MIMAT0000252	COL4A3BP	10087	NM_001130105	1	0	1	0	0	1	1	1	0	0	1	1	7
hsa-miR-7-5p	MIMAT0000252	COL4A3BP	10087	NM_031361	1	0	1	0	0	1	1	1	0	0	1	1	7
hsa-miR-7-5p	MIMAT0000252	COL4A3BP	10087	NM_005713	1	0	1	0	0	1	1	1	0	0	1	1	7
hsa-miR-7-5p	MIMAT0000252	TSPAN2	10100	NM_005725	0	0	1	0	1	1	0	0	1	1	1	1	7
hsa-miR-7-5p	MIMAT0000252	ACTR1B	10120	NM_005735	1	0	1	0	0	1	0	0	1	1	1	1	7
hsa-miR-7-5p	MIMAT0000252	ABI2	10152	NM_005759	1	0	1	0	0	1	1	0	1	0	1	1	7
hsa-miR-7-5p	MIMAT0000252	PSME3	10197	NM_005789	1	0	1	0	1	1	0	1	0	0	1	1	7
hsa-miR-7-5p	MIMAT0000252	PSME3	10197	NM_176863	1	0	1	0	1	1	0	1	0	0	1	1	7
hsa-miR-7-5p	MIMAT0000252	SLC17A2	10246	NM_005835	1	0	1	0	0	1	0	0	1	1	1	1	7
hsa-miR-7-5p	MIMAT0000252	SMYD5	10322	NM_006062	1	0	1	0	0	1	0	1	1	0	1	1	7
hsa-miR-7-5p	MIMAT0000252	VAV3	10451	XM_005270358	1	0	1	0	0	1	1	0	0	1	1	1	7
hsa-miR-7-5p	MIMAT0000252	NXF1	10482	NM_001081491	1	0	1	0	0	1	0	0	1	1	1	1	7
hsa-miR-7-5p	MIMAT0000252	ARFGEF1	10565	NM_006421	1	0	1	0	0	1	1	0	1	0	1	1	7
hsa-miR-7-5p	MIMAT0000252	SMC2	10592	NM_001042550	1	0	1	0	0	1	1	0	0	1	1	1	7
hsa-miR-7-5p	MIMAT0000252	IGF2BP2	10644	NM_001007225	0	0	1	0	1	1	1	1	0	0	1	1	7
hsa-miR-7-5p	MIMAT0000252	CELF2	10659	NM_001025077	0	0	1	0	0	1	1	0	1	1	1	1	7
hsa-miR-7-5p	MIMAT0000252	ZNF275	10838	NM_001080485	1	0	1	0	1	1	0	0	1	0	1	1	7
hsa-miR-7-5p	MIMAT0000252	ATF7	11016	NM_006856	1	0	1	0	1	1	0	0	1	0	1	1	7
hsa-miR-7-5p	MIMAT0000252	VAX1	11023	NM_199131	1	0	1	0	1	1	0	0	1	0	1	1	7
hsa-miR-7-5p	MIMAT0000252	LECT1	11061	NM_001011705	1	0	1	0	1	1	1	0	0	0	1	1	7
hsa-miR-7-5p	MIMAT0000252	KLF12	11278	NM_007249	1	0	1	0	0	1	0	1	1	0	1	1	7
hsa-miR-7-5p	MIMAT0000252	WDR47	22911	NM_001142551	1	0	1	0	0	1	1	1	0	0	1	1	7
hsa-miR-7-5p	MIMAT0000252	RRP1B	23076	NM_015056	1	0	1	0	0	1	0	0	1	1	1	1	7
hsa-miR-7-5p	MIMAT0000252	MESDC2	23184	NM_015154	0	0	1	0	1	1	0	0	1	1	1	1	7
hsa-miR-7-5p	MIMAT0000252	FBXO28	23219	NM_001136115	1	0	1	0	0	1	1	1	0	0	1	1	7
hsa-miR-7-5p	MIMAT0000252	ANKRD12	23253	NM_001083625	1	0	1	0	1	1	0	1	0	0	1	1	7
hsa-miR-7-5p	MIMAT0000252	ANKRD12	23253	NM_015208	1	0	1	0	1	1	0	1	0	0	1	1	7
hsa-miR-7-5p	MIMAT0000252	HAUS5	23354	NM_015302	1	0	1	0	0	1	0	0	1	1	1	1	7
hsa-miR-7-5p	MIMAT0000252	SPECC1L	23384	NM_015330	1	0	1	0	0	1	0	0	1	1	1	1	7
hsa-miR-7-5p	MIMAT0000252	ZDHHC17	23390	NM_015336	1	0	1	0	0	1	0	0	1	1	1	1	7
hsa-miR-7-5p	MIMAT0000252	SEC14L2	23541	NM_012429	1	0	1	0	0	1	0	0	1	1	1	1	7
hsa-miR-7-5p	MIMAT0000252	FLRT2	23768	NM_013231	1	0	1	0	0	1	0	1	1	0	1	1	7
hsa-miR-7-5p	MIMAT0000252	DHRS7B	25979	NM_015510	1	0	1	0	0	1	0	0	1	1	1	1	7
hsa-miR-7-5p	MIMAT0000252	IPCEF1	26034	NM_001130699	1	0	1	0	1	1	0	0	0	1	1	1	7
hsa-miR-7-5p	MIMAT0000252	IPCEF1	26034	NM_015553	1	0	1	0	1	1	0	0	1	0	1	1	7
hsa-miR-7-5p	MIMAT0000252	NAT9	26151	NM_015654	1	0	1	0	0	1	0	0	1	1	1	1	7
hsa-miR-7-5p	MIMAT0000252	STAU2	27067	NM_014393	1	0	1	0	0	1	1	0	1	0	1	1	7
hsa-miR-7-5p	MIMAT0000252	DISC1	27185	NM_001012958	1	0	1	0	1	1	0	0	1	0	1	1	7
hsa-miR-7-5p	MIMAT0000252	RBMS3	27303	NM_001003792	1	0	1	0	1	1	0	1	0	0	1	1	7
hsa-miR-7-5p	MIMAT0000252	RBMS3	27303	NM_001177711	1	0	1	0	1	1	0	1	0	0	1	1	7
hsa-miR-7-5p	MIMAT0000252	RBMS3	27303	NM_001003793	1	0	1	0	1	1	0	1	0	0	1	1	7
hsa-miR-7-5p	MIMAT0000252	HIPK2	28996	NM_022740	1	0	1	0	0	1	0	1	0	1	1	1	7
hsa-miR-7-5p	MIMAT0000252	TFCP2L1	29842	NM_014553	1	0	1	0	0	1	0	0	1	1	1	1	7
hsa-miR-7-5p	MIMAT0000252	GLTSCR1	29998	NM_015711	1	0	1	0	0	1	0	1	1	0	1	1	7
hsa-miR-7-5p	MIMAT0000252	CDON	50937	NM_016952	1	0	1	0	1	1	0	0	1	0	1	1	7
hsa-miR-7-5p	MIMAT0000252	ANKFY1	51479	NM_016376	1	0	1	0	0	1	0	1	1	0	1	1	7
hsa-miR-7-5p	MIMAT0000252	TRIM33	51592	NM_033020	1	0	1	0	1	1	1	0	0	0	1	1	7
hsa-miR-7-5p	MIMAT0000252	KLF13	51621	NM_015995	1	0	1	0	0	1	0	0	1	1	1	1	7
hsa-miR-7-5p	MIMAT0000252	ZAK	51776	NM_133646	1	0	1	0	0	1	0	0	1	1	1	1	7
hsa-miR-7-5p	MIMAT0000252	NDFIP2	54602	NM_001161407	1	0	1	0	1	1	1	0	0	0	1	1	7
hsa-miR-7-5p	MIMAT0000252	RBFOX1	54715	NM_001142334	1	0	1	0	0	1	1	1	0	0	1	1	7
hsa-miR-7-5p	MIMAT0000252	RBFOX1	54715	NM_145892	1	0	1	0	0	1	1	1	0	0	1	1	7
hsa-miR-7-5p	MIMAT0000252	RBFOX1	54715	NM_145891	1	0	1	0	0	1	1	1	0	0	1	1	7
hsa-miR-7-5p	MIMAT0000252	RBFOX1	54715	NM_145893	1	0	1	0	0	1	1	1	0	0	1	1	7
hsa-miR-7-5p	MIMAT0000252	RBFOX1	54715	NM_001142333	1	0	1	0	0	1	1	1	0	0	1	1	7
hsa-miR-7-5p	MIMAT0000252	RNF111	54778	NM_017610	1	0	1	0	0	1	1	0	1	0	1	1	7
hsa-miR-7-5p	MIMAT0000252	BNC2	54796	NM_017637	1	0	1	0	0	1	1	0	1	0	1	1	7
hsa-miR-7-5p	MIMAT0000252	TBC1D8B	54885	NM_017752	0	0	1	0	0	1	1	0	1	1	1	1	7
hsa-miR-7-5p	MIMAT0000252	SEMA4C	54910	NM_017789	1	0	1	0	0	1	0	1	1	0	1	1	7
hsa-miR-7-5p	MIMAT0000252	CMTM6	54918	NM_017801	1	0	1	0	0	1	0	0	1	1	1	1	7
hsa-miR-7-5p	MIMAT0000252	DET1	55070	NM_017996	1	0	1	0	0	1	1	0	1	0	1	1	7
hsa-miR-7-5p	MIMAT0000252	OXR1	55074	NM_181354	1	0	1	0	0	1	0	1	1	0	1	1	7
hsa-miR-7-5p	MIMAT0000252	SLC38A4	55089	NM_001143824	1	0	1	0	1	1	0	1	0	0	1	1	7
hsa-miR-7-5p	MIMAT0000252	KIF16B	55614	NM_001199865	1	0	1	0	1	1	1	0	0	0	1	1	7
hsa-miR-7-5p	MIMAT0000252	AMBRA1	55626	NM_001267783	1	0	1	0	0	1	1	1	0	0	1	1	7
hsa-miR-7-5p	MIMAT0000252	AMBRA1	55626	NM_001267782	1	0	1	0	0	1	1	1	0	0	1	1	7
hsa-miR-7-5p	MIMAT0000252	ZNF692	55657	NM_017865	1	0	1	0	1	1	0	0	1	0	1	1	7
hsa-miR-7-5p	MIMAT0000252	FGD6	55785	NM_018351	1	0	1	0	0	1	0	0	1	1	1	1	7
hsa-miR-7-5p	MIMAT0000252	VIMP	55829	NM_018445	0	0	1	0	1	1	0	1	1	0	1	1	7
hsa-miR-7-5p	MIMAT0000252	NXT2	55916	NM_001242618	1	0	1	0	1	1	0	1	0	0	1	1	7
hsa-miR-7-5p	MIMAT0000252	NXT2	55916	NM_001242617	1	0	1	0	1	1	0	1	0	0	1	1	7
hsa-miR-7-5p	MIMAT0000252	C20orf24	55969	NM_199483	0	0	1	0	1	1	1	1	0	0	1	1	7
hsa-miR-7-5p	MIMAT0000252	C20orf24	55969	NM_018840	0	0	1	0	1	1	1	1	0	0	1	1	7
hsa-miR-7-5p	MIMAT0000252	MOSPD1	56180	XM_005262445	1	0	1	0	0	1	1	0	0	1	1	1	7
hsa-miR-7-5p	MIMAT0000252	MOSPD1	56180	NM_019556	1	0	1	0	0	1	1	0	1	0	1	1	7
hsa-miR-7-5p	MIMAT0000252	LRRC8A	56262	NM_019594	0	0	1	0	0	1	1	1	1	0	1	1	7
hsa-miR-7-5p	MIMAT0000252	UGGT1	56886	NM_020120	1	0	1	0	0	1	1	0	0	1	1	1	7
hsa-miR-7-5p	MIMAT0000252	ZBTB4	57659	NM_001128833	1	0	1	0	0	1	1	1	0	0	1	1	7
hsa-miR-7-5p	MIMAT0000252	MS4A7	58475	NM_021201	1	0	1	0	1	1	0	0	0	1	1	1	7
hsa-miR-7-5p	MIMAT0000252	CACNG7	59284	NM_031896	1	0	1	0	1	1	0	1	0	0	1	1	7
hsa-miR-7-5p	MIMAT0000252	DHX35	60625	NM_021931	1	0	1	0	0	1	1	0	1	0	1	1	7
hsa-miR-7-5p	MIMAT0000252	KIF13A	63971	NM_001105568	1	0	1	0	0	1	1	1	0	0	1	1	7
hsa-miR-7-5p	MIMAT0000252	ABCG4	64137	NM_001142505	0	0	1	0	1	1	1	1	0	0	1	1	7
hsa-miR-7-5p	MIMAT0000252	TMEM237	65062	NM_152388	1	0	1	0	1	1	0	0	0	1	1	1	7
hsa-miR-7-5p	MIMAT0000252	GID4	79018	NM_024052	1	0	1	0	0	1	0	0	1	1	1	1	7
hsa-miR-7-5p	MIMAT0000252	EFHD2	79180	NM_024329	1	0	1	0	0	1	0	0	1	1	1	1	7
hsa-miR-7-5p	MIMAT0000252	QTRTD1	79691	NM_024638	1	0	1	0	0	1	0	0	1	1	1	1	7
hsa-miR-7-5p	MIMAT0000252	PHF17	79960	NM_199320	1	0	1	0	0	1	0	1	1	0	1	1	7
hsa-miR-7-5p	MIMAT0000252	SEMA6D	80031	NM_153619	1	0	1	0	0	1	0	1	1	0	1	1	7
hsa-miR-7-5p	MIMAT0000252	CCDC176	80127	NM_025057	1	0	1	0	0	1	0	0	1	1	1	1	7
hsa-miR-7-5p	MIMAT0000252	PQLC1	80148	NM_025078	1	0	1	0	0	1	0	0	1	1	1	1	7
hsa-miR-7-5p	MIMAT0000252	SPSB1	80176	NM_025106	1	0	1	0	0	1	0	0	1	1	1	1	7
hsa-miR-7-5p	MIMAT0000252	ULBP1	80329	NM_025218	1	0	1	0	0	1	0	0	1	1	1	1	7
hsa-miR-7-5p	MIMAT0000252	GLTPD1	80772	NM_001029885	1	0	1	0	1	1	0	0	1	0	1	1	7
hsa-miR-7-5p	MIMAT0000252	ZFP91	80829	NM_053023	0	0	1	0	0	1	0	1	1	1	1	1	7
hsa-miR-7-5p	MIMAT0000252	APOL6	80830	NM_030641	1	0	1	0	1	1	0	0	1	0	1	1	7
hsa-miR-7-5p	MIMAT0000252	APOL5	80831	NM_030642	0	0	1	0	1	1	0	0	1	1	1	1	7
hsa-miR-7-5p	MIMAT0000252	SLC2A10	81031	NM_030777	1	0	1	0	0	1	0	0	1	1	1	1	7
hsa-miR-7-5p	MIMAT0000252	SYNC	81493	NM_030786	1	0	1	0	0	1	0	0	1	1	1	1	7
hsa-miR-7-5p	MIMAT0000252	DCSTAMP	81501	NM_030788	1	0	1	0	1	1	0	0	1	0	1	1	7
hsa-miR-7-5p	MIMAT0000252	APOLD1	81575	NM_030817	1	0	1	0	1	1	0	0	1	0	1	1	7
hsa-miR-7-5p	MIMAT0000252	TM2D2	83877	NM_031940	1	0	1	0	1	1	0	0	0	1	1	1	7
hsa-miR-7-5p	MIMAT0000252	RHBDD1	84236	NM_032276	1	0	1	0	1	1	0	0	1	0	1	1	7
hsa-miR-7-5p	MIMAT0000252	SGIP1	84251	NM_032291	1	0	1	0	1	1	0	0	1	0	1	1	7
hsa-miR-7-5p	MIMAT0000252	ATG4C	84938	NM_032852	1	0	1	0	0	1	1	0	0	1	1	1	7
hsa-miR-7-5p	MIMAT0000252	FAM83A	84985	NM_032899	1	0	1	0	0	1	0	1	1	0	1	1	7
hsa-miR-7-5p	MIMAT0000252	BOC	91653	XM_005247891	1	0	1	0	0	1	1	0	0	1	1	1	7
hsa-miR-7-5p	MIMAT0000252	MOB1B	92597	NM_173468	1	0	1	0	0	1	0	1	1	0	1	1	7
hsa-miR-7-5p	MIMAT0000252	H2AFV	94239	NM_138635	1	0	1	0	1	1	0	0	1	0	1	1	7
hsa-miR-7-5p	MIMAT0000252	EGLN3	112399	NM_022073	1	0	1	0	1	1	0	0	1	0	1	1	7
hsa-miR-7-5p	MIMAT0000252	CSMD3	114788	NM_052900	0	0	1	0	1	1	1	1	0	0	1	1	7
hsa-miR-7-5p	MIMAT0000252	CSMD3	114788	NM_198124	0	0	1	0	1	1	1	1	0	0	1	1	7
hsa-miR-7-5p	MIMAT0000252	ATG4A	115201	NM_178270	1	0	1	0	1	1	1	0	0	0	1	1	7
hsa-miR-7-5p	MIMAT0000252	ATG4A	115201	NM_052936	1	0	1	0	1	1	1	0	0	0	1	1	7
hsa-miR-7-5p	MIMAT0000252	RFFL	117584	NM_001017368	1	0	1	1	0	1	0	0	0	1	1	1	7
hsa-miR-7-5p	MIMAT0000252	PIK3AP1	118788	NM_152309	1	0	1	0	0	1	0	0	1	1	1	1	7
hsa-miR-7-5p	MIMAT0000252	FSD2	123722	NM_001007122	1	0	1	0	0	1	0	0	1	1	1	1	7
hsa-miR-7-5p	MIMAT0000252	EARS2	124454	NM_001083614	1	0	1	0	0	1	0	0	1	1	1	1	7
hsa-miR-7-5p	MIMAT0000252	ZNF792	126375	NM_175872	1	0	1	0	1	1	0	0	1	0	1	1	7
hsa-miR-7-5p	MIMAT0000252	SHE	126669	NM_001010846	0	0	1	0	1	1	0	0	1	1	1	1	7
hsa-miR-7-5p	MIMAT0000252	CCSAP	126731	NM_145257	1	0	1	0	0	1	0	0	1	1	1	1	7
hsa-miR-7-5p	MIMAT0000252	NANP	140838	NM_152667	1	0	1	0	0	1	0	0	1	1	1	1	7
hsa-miR-7-5p	MIMAT0000252	PRIMA1	145270	NM_178013	1	0	1	0	0	1	0	0	1	1	1	1	7
hsa-miR-7-5p	MIMAT0000252	ZSCAN29	146050	NM_152455	1	0	1	0	1	1	0	0	1	0	1	1	7
hsa-miR-7-5p	MIMAT0000252	CCDC64B	146439	NM_001103175	1	0	1	0	1	1	0	0	1	0	1	1	7
hsa-miR-7-5p	MIMAT0000252	BTLA	151888	NM_181780	1	0	1	0	1	1	0	0	0	1	1	1	7
hsa-miR-7-5p	MIMAT0000252	AMOT	154796	NM_133265	1	0	1	0	1	1	0	0	1	0	1	1	7
hsa-miR-7-5p	MIMAT0000252	KCTD7	154881	NM_153033	1	0	1	0	0	1	0	0	1	1	1	1	7
hsa-miR-7-5p	MIMAT0000252	SDE2	163859	NM_152608	0	0	1	0	1	1	0	0	1	1	1	1	7
hsa-miR-7-5p	MIMAT0000252	MMAA	166785	NM_172250	1	0	1	0	0	1	0	0	1	1	1	1	7
hsa-miR-7-5p	MIMAT0000252	QSOX2	169714	NM_181701	1	0	1	0	0	1	0	0	1	1	1	1	7
hsa-miR-7-5p	MIMAT0000252	PLAC4	191585	NM_182832	1	0	1	1	1	0	0	0	1	0	1	1	7
hsa-miR-7-5p	MIMAT0000252	ANO6	196527	NM_001025356	1	0	1	0	1	1	0	0	1	0	1	1	7
hsa-miR-7-5p	MIMAT0000252	IBA57	200205	NM_001010867	1	0	1	0	0	1	0	0	1	1	1	1	7
hsa-miR-7-5p	MIMAT0000252	SLC36A1	206358	NM_078483	1	0	1	0	0	1	0	0	1	1	1	1	7
hsa-miR-7-5p	MIMAT0000252	LNX2	222484	NM_153371	1	0	1	0	1	1	0	0	1	0	1	1	7
hsa-miR-7-5p	MIMAT0000252	HS3ST5	222537	NM_153612	1	0	1	0	1	1	0	1	0	0	1	1	7
hsa-miR-7-5p	MIMAT0000252	LRRC57	255252	NM_153260	0	0	1	0	1	1	0	0	1	1	1	1	7
hsa-miR-7-5p	MIMAT0000252	ZNF549	256051	NM_153263	1	0	1	0	1	1	0	0	1	0	1	1	7
hsa-miR-7-5p	MIMAT0000252	CHAMP1	283489	NM_001164145	1	0	1	0	1	1	0	1	0	0	1	1	7
hsa-miR-7-5p	MIMAT0000252	CHAMP1	283489	NM_001164144	1	0	1	0	1	1	0	1	0	0	1	1	7
hsa-miR-7-5p	MIMAT0000252	TTLL6	284076	NM_173623	1	0	1	0	1	1	0	0	1	0	1	1	7
hsa-miR-7-5p	MIMAT0000252	ODF3L2	284451	NM_182577	1	0	1	0	0	1	0	0	1	1	1	1	7
hsa-miR-7-5p	MIMAT0000252	CCDC66	285331	NM_001012506	1	0	1	0	1	1	0	0	1	0	1	1	7
hsa-miR-7-5p	MIMAT0000252	KRT6C	286887	NM_173086	1	0	1	0	0	1	0	0	1	1	1	1	7
hsa-miR-7-5p	MIMAT0000252	LRIT2	340745	NM_001017924	1	0	1	0	0	1	0	0	1	1	1	1	7
hsa-miR-7-5p	MIMAT0000252	HSD17B13	345275	NM_178135	1	0	1	0	0	1	0	0	1	1	1	1	7
hsa-miR-7-5p	MIMAT0000252	PTAR1	375743	NM_001099666	1	0	1	0	1	1	0	0	1	0	1	1	7
hsa-miR-7-5p	MIMAT0000252	YPEL2	388403	NM_001005404	1	0	1	0	0	1	0	0	1	1	1	1	7
hsa-miR-7-5p	MIMAT0000252	SERTM1	400120	NM_203451	1	0	1	0	0	1	0	0	1	1	1	1	7
hsa-miR-7-5p	MIMAT0000252	PAIP2B	400961	NM_020459	1	0	1	0	0	1	0	0	1	1	1	1	7
hsa-miR-7-5p	MIMAT0000252	RGS21	431704	NM_001039152	1	0	1	0	0	1	0	0	1	1	1	1	7
hsa-miR-7-5p	MIMAT0000252	ZNF704	619279	NM_001033723	1	0	1	0	1	1	0	0	1	0	1	1	7
hsa-miR-7-5p	MIMAT0000252	TMEM170B	100113407	NM_001100829	1	0	1	0	0	1	0	0	1	1	1	1	7
hsa-miR-7-5p	MIMAT0000252	HSH2D	84941	NM_032855	1	0	0	1	0	1	0	0	1	1	1	1	7
hsa-miR-7-5p	MIMAT0000252	GATA6	2627	NM_005257	1	0	0	0	0	1	1	1	1	0	1	1	7
hsa-miR-7-5p	MIMAT0000252	HPS1	3257	NM_000195	1	0	0	0	0	1	1	0	1	1	1	1	7
hsa-miR-7-5p	MIMAT0000252	DHX38	9785	NM_014003	1	0	0	0	0	1	1	0	1	1	1	1	7
hsa-miR-7-5p	MIMAT0000252	WWC2	80014	NM_024949	1	0	0	0	0	1	0	1	1	1	1	1	7
hsa-miR-7-5p	MIMAT0000252	PCDH11Y	83259	NM_032973	1	0	0	0	0	1	1	0	1	1	1	1	7
hsa-miR-7-5p	MIMAT0000252	SLC26A7	115111	NM_052832	1	0	0	0	0	1	1	0	1	1	1	1	7
hsa-miR-7-5p	MIMAT0000252	ABR	29	NM_001159746	0	1	1	0	0	1	0	0	0	1	1	1	6
hsa-miR-7-5p	MIMAT0000252	ACVR1B	91	NM_020328	1	1	0	0	0	1	0	0	0	1	1	1	6
hsa-miR-7-5p	MIMAT0000252	ADCY6	112	NM_015270	1	1	0	0	0	1	0	0	0	1	1	1	6
hsa-miR-7-5p	MIMAT0000252	ADPRH	141	XM_005247126	1	1	0	0	0	1	0	0	0	1	1	1	6
hsa-miR-7-5p	MIMAT0000252	ADRBK1	156	NM_001619	0	1	1	0	0	1	0	0	1	0	1	1	6
hsa-miR-7-5p	MIMAT0000252	AP1G1	164	XM_005255823	1	1	0	0	0	1	0	0	0	1	1	1	6
hsa-miR-7-5p	MIMAT0000252	AGTR1	185	NM_031850	0	1	1	1	0	1	0	0	0	0	1	1	6
hsa-miR-7-5p	MIMAT0000252	AMD1	262	NM_001634	1	1	0	0	0	1	0	1	0	0	1	1	6
hsa-miR-7-5p	MIMAT0000252	ANK1	286	NM_001142446	1	1	0	0	0	1	0	0	0	1	1	1	6
hsa-miR-7-5p	MIMAT0000252	ARHGAP1	392	NM_004308	1	1	0	0	0	1	0	0	1	0	1	1	6
hsa-miR-7-5p	MIMAT0000252	ZFHX3	463	NM_006885	1	1	0	0	0	1	0	0	1	1	1	0	6
hsa-miR-7-5p	MIMAT0000252	RERE	473	NM_012102	1	1	0	0	0	1	0	0	0	1	1	1	6
hsa-miR-7-5p	MIMAT0000252	ATP1A2	477	NM_000702	0	1	0	0	0	1	0	0	1	1	1	1	6
hsa-miR-7-5p	MIMAT0000252	ATRX	546	XM_005262155	1	1	0	1	0	1	0	0	0	0	1	1	6
hsa-miR-7-5p	MIMAT0000252	ATRX	546	XM_005277815	1	1	0	1	0	1	0	0	0	0	1	1	6
hsa-miR-7-5p	MIMAT0000252	BMP8B	656	NM_001720	1	1	1	0	0	0	0	0	1	0	1	1	6
hsa-miR-7-5p	MIMAT0000252	BNIP2	663	XM_005254607	1	1	1	0	0	1	0	0	0	0	1	1	6
hsa-miR-7-5p	MIMAT0000252	C21orf2	755	NM_001271441	1	1	1	0	0	1	0	0	0	0	1	1	6
hsa-miR-7-5p	MIMAT0000252	CACNA1E	777	XM_005245477	0	1	1	0	0	1	0	0	0	1	1	1	6
hsa-miR-7-5p	MIMAT0000252	CACNB1	782	NM_000723	0	1	0	0	0	1	1	0	1	1	1	0	6
hsa-miR-7-5p	MIMAT0000252	CALU	813	NM_001199671	1	1	1	0	0	0	0	1	0	0	1	1	6
hsa-miR-7-5p	MIMAT0000252	CALU	813	NM_001199672	1	1	1	0	0	0	0	1	0	0	1	1	6
hsa-miR-7-5p	MIMAT0000252	CANX	821	NM_001746	1	1	0	0	0	1	0	0	0	1	1	1	6
hsa-miR-7-5p	MIMAT0000252	CASP9	842	NM_001229	0	1	1	0	0	1	0	0	0	1	1	1	6
hsa-miR-7-5p	MIMAT0000252	CAV1	857	NM_001172895	0	1	1	0	0	1	1	0	0	0	1	1	6
hsa-miR-7-5p	MIMAT0000252	RUNX1	861	NM_001001890	1	1	0	0	0	1	0	0	0	1	1	1	6
hsa-miR-7-5p	MIMAT0000252	CBFB	865	NM_001755	1	1	0	0	0	1	0	0	0	1	1	1	6
hsa-miR-7-5p	MIMAT0000252	CCNT1	904	NM_001240	1	1	1	0	0	1	0	0	0	0	1	1	6
hsa-miR-7-5p	MIMAT0000252	CD19	930	NM_001178098	1	1	0	0	0	1	0	0	0	1	1	1	6
hsa-miR-7-5p	MIMAT0000252	CD28	940	NM_006139	1	1	0	0	0	1	0	0	1	0	1	1	6
hsa-miR-7-5p	MIMAT0000252	ENTPD1	953	NM_001776	1	1	0	0	0	1	0	0	0	1	1	1	6
hsa-miR-7-5p	MIMAT0000252	CDK6	1021	NM_001145306	1	1	0	0	0	1	0	0	0	1	1	1	6
hsa-miR-7-5p	MIMAT0000252	CDK9	1025	NM_001261	1	1	0	0	0	1	0	0	0	1	1	1	6
hsa-miR-7-5p	MIMAT0000252	CDS1	1040	NM_001263	1	1	0	0	0	1	0	0	0	1	1	1	6
hsa-miR-7-5p	MIMAT0000252	CDX1	1044	NM_001804	0	1	1	0	0	1	0	0	1	0	1	1	6
hsa-miR-7-5p	MIMAT0000252	CHD4	1108	NM_001273	1	1	0	0	0	1	0	0	1	0	1	1	6
hsa-miR-7-5p	MIMAT0000252	CHIT1	1118	NM_003465	0	1	1	0	0	1	0	0	1	0	1	1	6
hsa-miR-7-5p	MIMAT0000252	CHRNB2	1141	NM_000748	1	1	0	0	0	1	0	0	1	0	1	1	6
hsa-miR-7-5p	MIMAT0000252	CHRNB4	1143	NM_000750	0	1	1	0	0	1	0	0	1	0	1	1	6
hsa-miR-7-5p	MIMAT0000252	CLCN5	1184	NM_001127899	1	1	0	0	0	1	0	0	0	1	1	1	6
hsa-miR-7-5p	MIMAT0000252	COL5A2	1290	NM_000393	0	1	0	0	0	1	0	0	1	1	1	1	6
hsa-miR-7-5p	MIMAT0000252	CSNK1D	1453	XM_005256336	0	1	1	0	0	1	0	0	0	1	1	1	6
hsa-miR-7-5p	MIMAT0000252	CSNK1E	1454	XM_005261344	1	1	0	0	0	1	0	0	0	1	1	1	6
hsa-miR-7-5p	MIMAT0000252	SLC25A10	1468	NM_001270888	1	1	0	0	0	1	0	0	0	1	1	1	6
hsa-miR-7-5p	MIMAT0000252	CTSS	1520	NM_004079	1	1	0	0	0	1	0	0	1	1	1	0	6
hsa-miR-7-5p	MIMAT0000252	CX3CR1	1524	NM_001171171	1	1	0	0	0	1	0	0	0	1	1	1	6
hsa-miR-7-5p	MIMAT0000252	DCTD	1635	XM_005262780	1	1	0	0	0	1	0	0	0	1	1	1	6
hsa-miR-7-5p	MIMAT0000252	DHCR24	1718	NM_014762	1	1	0	0	0	1	0	0	1	0	1	1	6
hsa-miR-7-5p	MIMAT0000252	DMWD	1762	NM_004943	0	1	1	0	0	1	0	0	1	0	1	1	6
hsa-miR-7-5p	MIMAT0000252	DNM2	1785	XM_005259807	1	1	1	0	0	1	0	0	0	0	1	1	6
hsa-miR-7-5p	MIMAT0000252	DSG2	1829	NM_001943	1	1	0	0	0	1	0	0	0	1	1	1	6
hsa-miR-7-5p	MIMAT0000252	DTNB	1838	NM_021907	0	1	1	0	0	1	0	0	0	1	1	1	6
hsa-miR-7-5p	MIMAT0000252	S1PR3	1903	NM_005226	1	1	0	0	0	1	0	0	1	1	1	0	6
hsa-miR-7-5p	MIMAT0000252	EGR4	1961	NM_001965	1	1	0	0	0	1	0	0	1	0	1	1	6
hsa-miR-7-5p	MIMAT0000252	ERBB4	2066	XM_005246375	0	1	1	0	0	1	0	0	0	1	1	1	6
hsa-miR-7-5p	MIMAT0000252	ETV6	2120	NM_001987	1	1	0	0	0	1	0	0	1	0	1	1	6
hsa-miR-7-5p	MIMAT0000252	MECOM	2122	NM_001164000	1	1	0	0	0	1	0	0	0	1	1	1	6
hsa-miR-7-5p	MIMAT0000252	FAT2	2196	NM_001447	1	1	0	0	0	1	0	0	1	0	1	1	6
hsa-miR-7-5p	MIMAT0000252	FCER1G	2207	NM_004106	1	1	0	0	0	1	0	0	1	0	1	1	6
hsa-miR-7-5p	MIMAT0000252	FGF2	2247	XM_005262836	1	1	0	0	0	1	0	0	0	1	1	1	6
hsa-miR-7-5p	MIMAT0000252	FHL2	2274	NM_201555	1	1	0	0	0	1	0	0	0	1	1	1	6
hsa-miR-7-5p	MIMAT0000252	FLT4	2324	NM_182925	0	1	0	0	0	1	1	0	1	1	1	0	6
hsa-miR-7-5p	MIMAT0000252	FMOD	2331	NM_002023	1	1	0	0	0	1	0	0	1	1	1	0	6
hsa-miR-7-5p	MIMAT0000252	FMR1	2332	NM_002024	0	1	0	0	0	1	1	0	1	1	1	0	6
hsa-miR-7-5p	MIMAT0000252	FNTB	2342	NM_002028	1	1	0	0	0	1	0	0	1	0	1	1	6
hsa-miR-7-5p	MIMAT0000252	FUS	2521	NM_004960	1	1	1	0	0	0	0	0	1	0	1	1	6
hsa-miR-7-5p	MIMAT0000252	KDSR	2531	NM_002035	0	1	1	0	0	1	0	0	1	0	1	1	6
hsa-miR-7-5p	MIMAT0000252	GABRA1	2554	NM_001127644	0	1	1	0	0	1	0	1	0	0	1	1	6
hsa-miR-7-5p	MIMAT0000252	GABRA4	2557	NM_000809	1	1	0	0	0	1	0	0	1	1	1	0	6
hsa-miR-7-5p	MIMAT0000252	GABRE	2564	XM_005274661	1	1	0	0	0	1	0	0	0	1	1	1	6
hsa-miR-7-5p	MIMAT0000252	GAD1	2571	NM_000817	0	1	0	0	0	1	1	0	1	1	1	0	6
hsa-miR-7-5p	MIMAT0000252	GALE	2582	XM_005245835	1	1	0	0	0	1	1	0	0	0	1	1	6
hsa-miR-7-5p	MIMAT0000252	GBP3	2635	XM_005270744	1	1	0	0	0	1	0	0	0	1	1	1	6
hsa-miR-7-5p	MIMAT0000252	GJA5	2702	XM_005277385	0	1	1	0	0	1	0	0	0	1	1	1	6
hsa-miR-7-5p	MIMAT0000252	GNAQ	2776	NM_002072	1	1	1	0	0	0	0	0	1	0	1	1	6
hsa-miR-7-5p	MIMAT0000252	GNG4	2786	NM_001098722	1	1	0	0	0	1	0	0	0	1	1	1	6
hsa-miR-7-5p	MIMAT0000252	GPX5	2880	NM_001509	1	1	0	0	0	1	0	0	0	1	1	1	6
hsa-miR-7-5p	MIMAT0000252	GRIA4	2893	NM_001077243	1	1	0	0	0	1	0	0	0	1	1	1	6
hsa-miR-7-5p	MIMAT0000252	GRID2	2895	XM_005262954	1	1	0	0	0	1	0	0	0	1	1	1	6
hsa-miR-7-5p	MIMAT0000252	GRINA	2907	NM_000837	0	1	1	0	0	1	0	0	0	1	1	1	6
hsa-miR-7-5p	MIMAT0000252	GRM5	2915	XM_005273956	1	1	0	0	0	1	0	0	0	1	1	1	6
hsa-miR-7-5p	MIMAT0000252	PDIA3	2923	XM_005254323	1	1	0	0	0	1	0	0	0	1	1	1	6
hsa-miR-7-5p	MIMAT0000252	GSTT1	2952	XM_005261587	1	1	1	0	0	1	0	0	0	0	1	1	6
hsa-miR-7-5p	MIMAT0000252	GTF2I	2969	XM_005250292	1	1	0	0	0	1	0	0	0	1	1	1	6
hsa-miR-7-5p	MIMAT0000252	GTF2I	2969	XM_005277563	1	1	0	0	0	1	0	0	0	1	1	1	6
hsa-miR-7-5p	MIMAT0000252	HFE	3077	XM_005249040	1	1	0	0	0	1	0	0	0	1	1	1	6
hsa-miR-7-5p	MIMAT0000252	HIP1	3092	XM_005250304	0	1	1	0	0	1	0	0	0	1	1	1	6
hsa-miR-7-5p	MIMAT0000252	HIP1	3092	XM_005277569	0	1	1	0	0	1	0	0	0	1	1	1	6
hsa-miR-7-5p	MIMAT0000252	UBE2K	3093	NM_005339	1	1	0	0	0	1	0	1	0	0	1	1	6
hsa-miR-7-5p	MIMAT0000252	HK2	3099	NM_000189	1	1	0	0	0	1	0	0	1	1	1	0	6
hsa-miR-7-5p	MIMAT0000252	MR1	3140	NM_001531	1	1	0	0	0	1	0	0	0	1	1	1	6
hsa-miR-7-5p	MIMAT0000252	HLCS	3141	NM_001242784	1	1	0	0	0	1	0	0	0	1	1	1	6
hsa-miR-7-5p	MIMAT0000252	FOXA1	3169	NM_004496	1	1	0	0	0	1	0	0	1	0	1	1	6
hsa-miR-7-5p	MIMAT0000252	HOXC13	3229	NM_017410	1	1	0	0	0	1	0	0	1	0	1	1	6
hsa-miR-7-5p	MIMAT0000252	HPN	3249	NM_182983	1	1	0	0	0	1	0	0	0	1	1	1	6
hsa-miR-7-5p	MIMAT0000252	HSP90AA1	3320	NM_001017963	0	1	1	0	0	1	0	0	0	1	1	1	6
hsa-miR-7-5p	MIMAT0000252	IGFBP1	3484	NM_000596	1	1	0	0	0	1	0	0	1	0	1	1	6
hsa-miR-7-5p	MIMAT0000252	IL1R1	3554	XM_005263933	1	1	0	0	0	1	0	0	0	1	1	1	6
hsa-miR-7-5p	MIMAT0000252	IL6ST	3572	NM_002184	1	1	0	0	0	1	0	0	0	1	1	1	6
hsa-miR-7-5p	MIMAT0000252	IL13RA1	3597	NM_001560	1	1	0	0	0	1	0	0	1	1	1	0	6
hsa-miR-7-5p	MIMAT0000252	INSR	3643	NM_000208	1	1	0	0	0	1	0	0	0	1	1	1	6
hsa-miR-7-5p	MIMAT0000252	KCNJ2	3759	XM_005257332	0	1	1	0	0	1	1	0	0	0	1	1	6
hsa-miR-7-5p	MIMAT0000252	KCNQ3	3786	NM_004519	1	1	0	0	0	1	0	0	1	0	1	1	6
hsa-miR-7-5p	MIMAT0000252	KPNA4	3840	NM_002268	1	1	0	0	0	1	0	0	0	1	1	1	6
hsa-miR-7-5p	MIMAT0000252	IPO5	3843	XM_005254051	1	1	0	0	0	1	0	0	0	1	1	1	6
hsa-miR-7-5p	MIMAT0000252	LAMC1	3915	NM_002293	1	1	0	0	0	1	0	0	1	0	1	1	6
hsa-miR-7-5p	MIMAT0000252	LEP	3952	XM_005250340	1	1	0	0	0	1	0	0	0	1	1	1	6
hsa-miR-7-5p	MIMAT0000252	ABLIM1	3983	XM_005269818	1	1	0	0	0	1	0	0	0	1	1	1	6
hsa-miR-7-5p	MIMAT0000252	FADS3	3995	NM_021727	0	1	1	0	0	1	0	0	1	0	1	1	6
hsa-miR-7-5p	MIMAT0000252	LTA	4049	NM_001159740	0	1	1	0	0	1	0	0	0	1	1	1	6
hsa-miR-7-5p	MIMAT0000252	SMAD3	4088	XM_005254383	1	1	0	0	0	1	0	0	0	1	1	1	6
hsa-miR-7-5p	MIMAT0000252	SMAD5	4090	NM_001001419	1	1	0	0	0	1	0	0	0	1	1	1	6
hsa-miR-7-5p	MIMAT0000252	SMAD9	4093	NM_001127217	1	1	0	0	0	1	0	0	0	1	1	1	6
hsa-miR-7-5p	MIMAT0000252	MAF	4094	NM_001031804	1	1	0	0	0	1	0	0	1	1	1	0	6
hsa-miR-7-5p	MIMAT0000252	MAN1A1	4121	NM_005907	1	1	0	0	0	1	0	0	1	0	1	1	6
hsa-miR-7-5p	MIMAT0000252	MAZ	4150	NM_001042539	1	1	1	0	0	1	0	0	0	0	1	1	6
hsa-miR-7-5p	MIMAT0000252	MBL2	4153	NM_000242	1	1	0	0	0	1	0	0	1	1	1	0	6
hsa-miR-7-5p	MIMAT0000252	MGAT5	4249	XM_005263666	1	1	0	0	0	1	0	0	0	1	1	1	6
hsa-miR-7-5p	MIMAT0000252	ATXN3	4287	NM_004993	1	1	0	0	0	1	0	0	0	1	1	1	6
hsa-miR-7-5p	MIMAT0000252	MMP19	4327	NM_002429	1	1	1	0	0	0	0	0	1	0	1	1	6
hsa-miR-7-5p	MIMAT0000252	MOBP	4336	NM_001278322	1	1	1	0	0	1	0	0	0	0	1	1	6
hsa-miR-7-5p	MIMAT0000252	MSX2	4488	NM_002449	1	1	0	0	0	1	0	0	1	0	1	1	6
hsa-miR-7-5p	MIMAT0000252	MYLK	4638	NM_053025	1	1	0	0	0	1	0	0	0	1	1	1	6
hsa-miR-7-5p	MIMAT0000252	NDUFB9	4715	XM_005250924	1	1	0	0	0	1	0	0	0	1	1	1	6
hsa-miR-7-5p	MIMAT0000252	NEO1	4756	XM_005254408	1	1	0	0	0	1	0	0	0	1	1	1	6
hsa-miR-7-5p	MIMAT0000252	NF1	4763	NM_001042492	1	1	1	0	0	1	0	0	0	0	1	1	6
hsa-miR-7-5p	MIMAT0000252	NFIB	4781	XM_005251467	1	1	0	0	0	1	0	0	0	1	1	1	6
hsa-miR-7-5p	MIMAT0000252	NFIC	4782	NM_205843	1	1	1	0	0	1	0	0	0	0	1	1	6
hsa-miR-7-5p	MIMAT0000252	NMT1	4836	XM_005257422	1	1	0	0	0	1	0	0	0	1	1	1	6
hsa-miR-7-5p	MIMAT0000252	NUMA1	4926	XM_005274016	1	1	1	0	0	1	0	0	0	0	1	1	6
hsa-miR-7-5p	MIMAT0000252	PARK2	5071	NM_004562	1	1	0	0	0	1	0	0	0	1	1	1	6
hsa-miR-7-5p	MIMAT0000252	PAX7	5081	NM_001135254	1	1	1	0	0	1	0	0	0	0	1	1	6
hsa-miR-7-5p	MIMAT0000252	PBX1	5087	XM_005245228	1	1	0	0	0	1	0	0	0	1	1	1	6
hsa-miR-7-5p	MIMAT0000252	PCMT1	5110	NM_005389	1	1	0	0	0	1	0	0	1	0	1	1	6
hsa-miR-7-5p	MIMAT0000252	PDE4D	5144	XM_005248538	1	1	1	0	0	1	0	0	0	0	1	1	6
hsa-miR-7-5p	MIMAT0000252	PDPK1	5170	XM_005255356	1	1	0	0	0	1	0	0	0	1	1	1	6
hsa-miR-7-5p	MIMAT0000252	PGM3	5238	NM_001199917	1	1	1	0	0	1	0	0	0	0	1	1	6
hsa-miR-7-5p	MIMAT0000252	PLD1	5337	NM_002662	1	1	0	0	0	1	0	0	1	1	1	0	6
hsa-miR-7-5p	MIMAT0000252	PLOD1	5351	XM_005263474	1	1	1	0	0	1	0	0	0	0	1	1	6
hsa-miR-7-5p	MIMAT0000252	UBL3	5412	NM_007106	1	1	0	0	0	1	0	0	1	1	1	0	6
hsa-miR-7-5p	MIMAT0000252	POU6F1	5463	NM_002702	1	1	1	0	0	0	0	0	1	0	1	1	6
hsa-miR-7-5p	MIMAT0000252	PPP2R2B	5521	NM_001271948	1	1	0	0	0	1	0	0	0	1	1	1	6
hsa-miR-7-5p	MIMAT0000252	PPP2R3A	5523	NM_002718	1	1	0	0	0	1	0	0	0	1	1	1	6
hsa-miR-7-5p	MIMAT0000252	PPT1	5538	NM_000310	1	1	0	0	0	1	0	0	1	0	1	1	6
hsa-miR-7-5p	MIMAT0000252	PRKAA1	5562	NM_206907	1	1	0	0	0	1	0	0	0	1	1	1	6
hsa-miR-7-5p	MIMAT0000252	MAPK4	5596	XM_005258299	1	1	1	0	0	1	0	0	0	0	1	1	6
hsa-miR-7-5p	MIMAT0000252	MAPK9	5601	XM_005265940	1	1	0	0	0	1	0	0	0	1	1	1	6
hsa-miR-7-5p	MIMAT0000252	MAP2K7	5609	XM_005272490	1	1	0	0	0	1	0	0	0	1	1	1	6
hsa-miR-7-5p	MIMAT0000252	PROX1	5629	NM_001270616	1	1	0	0	0	1	0	0	0	1	1	1	6
hsa-miR-7-5p	MIMAT0000252	PRPS1	5631	NM_002764	1	1	0	0	0	1	0	0	1	1	1	0	6
hsa-miR-7-5p	MIMAT0000252	PRPSAP2	5636	XM_005256724	1	1	0	0	0	1	0	0	0	1	1	1	6
hsa-miR-7-5p	MIMAT0000252	PSMA4	5685	NM_002789	0	1	0	0	0	1	1	0	0	1	1	1	6
hsa-miR-7-5p	MIMAT0000252	PTPRD	5789	XM_005251529	1	1	0	0	0	1	0	0	0	1	1	1	6
hsa-miR-7-5p	MIMAT0000252	RAB1A	5861	NM_004161	1	1	0	0	0	1	0	0	1	0	1	1	6
hsa-miR-7-5p	MIMAT0000252	RAB4A	5867	NM_004578	1	1	1	0	0	1	0	0	0	0	1	1	6
hsa-miR-7-5p	MIMAT0000252	KDM5A	5927	NM_001042603	1	1	0	0	0	1	0	0	0	1	1	1	6
hsa-miR-7-5p	MIMAT0000252	RFC5	5985	NM_181578	0	1	1	0	0	1	0	0	0	1	1	1	6
hsa-miR-7-5p	MIMAT0000252	RFX3	5991	NM_134428	1	1	0	0	0	1	0	0	0	1	1	1	6
hsa-miR-7-5p	MIMAT0000252	RNF2	6045	NM_007212	1	1	0	0	0	1	0	0	1	0	1	1	6
hsa-miR-7-5p	MIMAT0000252	RNF4	6047	NM_001185009	1	1	0	0	0	1	0	0	0	1	1	1	6
hsa-miR-7-5p	MIMAT0000252	RORA	6095	NM_134260	1	1	0	0	0	1	0	0	0	1	1	1	6
hsa-miR-7-5p	MIMAT0000252	RPL22	6146	NM_000983	1	1	0	0	0	1	0	0	1	1	1	0	6
hsa-miR-7-5p	MIMAT0000252	RPL32	6161	NM_001007074	1	1	0	0	0	1	0	0	0	1	1	1	6
hsa-miR-7-5p	MIMAT0000252	MRPS12	6183	NM_033362	1	1	0	0	0	1	0	0	0	1	1	1	6
hsa-miR-7-5p	MIMAT0000252	SCN8A	6334	NM_014191	1	1	0	0	0	1	0	1	0	0	1	1	6
hsa-miR-7-5p	MIMAT0000252	SCNN1A	6337	XM_005253728	1	1	1	0	0	1	0	0	0	0	1	1	6
hsa-miR-7-5p	MIMAT0000252	CCL22	6367	NM_002990	1	1	0	0	0	1	0	0	1	1	1	0	6
hsa-miR-7-5p	MIMAT0000252	SDHC	6391	NM_003001	1	1	1	0	1	0	0	0	0	0	1	1	6
hsa-miR-7-5p	MIMAT0000252	SELL	6402	NM_000655	1	1	0	0	0	1	0	0	1	1	1	0	6
hsa-miR-7-5p	MIMAT0000252	ITSN1	6453	NM_003024	0	1	0	0	0	1	1	0	1	1	1	0	6
hsa-miR-7-5p	MIMAT0000252	SLC16A2	6567	NM_006517	1	1	0	0	0	1	0	0	1	0	1	1	6
hsa-miR-7-5p	MIMAT0000252	SLC20A2	6575	NM_001257180	1	1	0	0	0	0	0	1	0	1	1	1	6
hsa-miR-7-5p	MIMAT0000252	SLC22A3	6581	NM_021977	1	1	0	0	0	1	0	0	1	1	1	0	6
hsa-miR-7-5p	MIMAT0000252	HLTF	6596	NM_003071	0	1	0	0	0	1	0	0	1	1	1	1	6
hsa-miR-7-5p	MIMAT0000252	SMARCA4	6597	XM_005260026	1	1	0	0	0	1	0	0	0	1	1	1	6
hsa-miR-7-5p	MIMAT0000252	SPTBN1	6711	NM_003128	1	1	0	0	0	0	0	0	1	1	1	1	6
hsa-miR-7-5p	MIMAT0000252	SRPR	6734	NM_003139	0	1	0	0	0	1	0	0	1	1	1	1	6
hsa-miR-7-5p	MIMAT0000252	STAU1	6780	XM_005260524	1	1	0	0	0	1	0	0	0	1	1	1	6
hsa-miR-7-5p	MIMAT0000252	VAMP1	6843	NM_199245	1	1	0	0	0	1	0	0	1	1	1	0	6
hsa-miR-7-5p	MIMAT0000252	SYN1	6853	NM_006950	1	1	0	0	0	1	0	0	0	1	1	1	6
hsa-miR-7-5p	MIMAT0000252	TAF4B	6875	NM_005640	0	1	0	0	0	1	0	0	1	1	1	1	6
hsa-miR-7-5p	MIMAT0000252	TAF12	6883	XM_005245977	1	1	0	0	0	1	0	0	0	1	1	1	6
hsa-miR-7-5p	MIMAT0000252	TAZ	6901	NM_000116	1	1	1	0	0	1	0	0	0	0	1	1	6
hsa-miR-7-5p	MIMAT0000252	TEF	7008	NM_003216	1	1	0	0	0	1	0	0	1	1	1	0	6
hsa-miR-7-5p	MIMAT0000252	TFAP4	7023	NM_003223	1	1	0	0	0	1	0	0	1	0	1	1	6
hsa-miR-7-5p	MIMAT0000252	THBS1	7057	NM_003246	1	1	0	0	0	0	0	1	1	0	1	1	6
hsa-miR-7-5p	MIMAT0000252	TCHH	7062	NM_007113	1	1	0	0	0	0	0	0	1	1	1	1	6
hsa-miR-7-5p	MIMAT0000252	TLL1	7092	XM_005263191	1	1	0	0	0	1	0	0	0	1	1	1	6
hsa-miR-7-5p	MIMAT0000252	TNS1	7145	XM_005246822	1	1	1	0	0	1	0	0	0	0	1	1	6
hsa-miR-7-5p	MIMAT0000252	TPM3	7170	NM_152263	1	1	0	0	0	1	0	0	1	0	1	1	6
hsa-miR-7-5p	MIMAT0000252	TRAF3	7187	NM_145725	1	1	1	0	0	1	0	0	0	0	1	1	6
hsa-miR-7-5p	MIMAT0000252	TSPYL1	7259	NM_003309	1	1	1	0	0	0	0	0	1	0	1	1	6
hsa-miR-7-5p	MIMAT0000252	TYRO3	7301	NM_006293	1	1	0	0	0	1	0	0	1	0	1	1	6
hsa-miR-7-5p	MIMAT0000252	UBE2G2	7327	NM_182688	1	1	1	0	0	1	0	0	0	0	1	1	6
hsa-miR-7-5p	MIMAT0000252	UBE2N	7334	NM_003348	1	1	1	0	0	0	0	0	1	0	1	1	6
hsa-miR-7-5p	MIMAT0000252	UMPS	7372	NM_000373	1	1	1	0	0	0	0	0	1	0	1	1	6
hsa-miR-7-5p	MIMAT0000252	VCL	7414	NM_014000	1	1	0	0	0	1	0	0	0	1	1	1	6
hsa-miR-7-5p	MIMAT0000252	VCP	7415	NM_007126	1	1	0	0	0	1	0	0	0	1	1	1	6
hsa-miR-7-5p	MIMAT0000252	VDAC3	7419	NM_001135694	1	1	0	0	0	1	0	1	0	0	1	1	6
hsa-miR-7-5p	MIMAT0000252	WAS	7454	NM_000377	1	1	0	0	0	1	0	0	1	0	1	1	6
hsa-miR-7-5p	MIMAT0000252	WNT5A	7474	NM_003392	1	1	0	0	0	1	0	0	1	1	1	0	6
hsa-miR-7-5p	MIMAT0000252	CSDE1	7812	NM_001242891	1	1	0	0	0	1	0	0	0	1	1	1	6
hsa-miR-7-5p	MIMAT0000252	RAB7A	7879	NM_004637	1	1	0	0	0	1	0	0	1	0	1	1	6
hsa-miR-7-5p	MIMAT0000252	EPM2A	7957	NM_005670	1	1	0	0	0	1	0	0	1	0	1	1	6
hsa-miR-7-5p	MIMAT0000252	ST7	7982	NM_021908	1	1	0	0	0	1	0	0	1	1	1	0	6
hsa-miR-7-5p	MIMAT0000252	CCDC6	8030	NM_005436	1	1	0	0	0	1	0	0	1	1	1	0	6
hsa-miR-7-5p	MIMAT0000252	ADAM12	8038	XM_005270188	1	1	0	0	0	1	0	0	0	1	1	1	6
hsa-miR-7-5p	MIMAT0000252	ANP32A	8125	NM_006305	1	1	0	0	0	1	0	0	0	1	1	1	6
hsa-miR-7-5p	MIMAT0000252	AKAP1	8165	NM_001242903	1	1	0	0	0	1	0	0	0	1	1	1	6
hsa-miR-7-5p	MIMAT0000252	NRIP1	8204	XM_005261066	1	1	0	0	0	1	0	0	0	1	1	1	6
hsa-miR-7-5p	MIMAT0000252	PICALM	8301	NM_007166	1	1	0	0	0	1	0	0	0	1	1	1	6
hsa-miR-7-5p	MIMAT0000252	FZD6	8323	NM_003506	1	1	0	0	0	1	0	0	1	1	1	0	6
hsa-miR-7-5p	MIMAT0000252	SEMA7A	8482	NM_003612	1	1	0	0	0	1	0	0	1	0	1	1	6
hsa-miR-7-5p	MIMAT0000252	RGS5	8490	NM_001254749	1	1	0	0	0	1	0	0	0	1	1	1	6
hsa-miR-7-5p	MIMAT0000252	PDXK	8566	NM_003681	1	1	0	0	0	1	0	0	1	0	1	1	6
hsa-miR-7-5p	MIMAT0000252	CASK	8573	XM_005272685	1	1	0	0	0	1	0	0	0	1	1	1	6
hsa-miR-7-5p	MIMAT0000252	UNC5C	8633	XM_005263321	1	1	0	0	0	1	0	0	0	1	1	1	6
hsa-miR-7-5p	MIMAT0000252	STX16	8675	NM_001001433	1	1	0	0	0	1	0	0	0	1	1	1	6
hsa-miR-7-5p	MIMAT0000252	B4GALT2	8704	NM_003780	1	1	0	0	0	1	0	0	0	1	1	1	6
hsa-miR-7-5p	MIMAT0000252	SNX3	8724	NM_003795	0	1	0	0	0	1	1	0	1	1	1	0	6
hsa-miR-7-5p	MIMAT0000252	ADAM19	8728	NM_033274	0	1	1	0	0	1	0	0	1	0	1	1	6
hsa-miR-7-5p	MIMAT0000252	NAPA	8775	NM_003827	0	1	1	0	0	1	0	0	1	0	1	1	6
hsa-miR-7-5p	MIMAT0000252	ALKBH1	8846	NM_006020	1	1	0	0	0	1	0	0	1	0	1	1	6
hsa-miR-7-5p	MIMAT0000252	DDX18	8886	NM_006773	0	1	0	0	0	1	0	0	1	1	1	1	6
hsa-miR-7-5p	MIMAT0000252	CACNA1I	8911	NM_021096	0	1	1	0	0	1	0	0	0	1	1	1	6
hsa-miR-7-5p	MIMAT0000252	RAB7L1	8934	NM_001135663	1	1	0	0	0	1	0	0	0	1	1	1	6
hsa-miR-7-5p	MIMAT0000252	LIMD1	8994	NM_014240	1	1	1	0	0	0	0	0	1	0	1	1	6
hsa-miR-7-5p	MIMAT0000252	SPAG9	9043	NM_001130528	0	1	1	0	0	1	0	0	0	1	1	1	6
hsa-miR-7-5p	MIMAT0000252	SLC7A6	9057	NM_001076785	1	1	0	0	0	1	0	0	0	1	1	1	6
hsa-miR-7-5p	MIMAT0000252	USP2	9099	XM_005271721	0	1	1	0	0	1	1	0	0	0	1	1	6
hsa-miR-7-5p	MIMAT0000252	SLC16A6	9120	NM_001174166	1	1	0	0	0	1	0	0	0	1	1	1	6
hsa-miR-7-5p	MIMAT0000252	RABEP1	9135	NM_004703	1	1	0	0	0	1	0	0	0	1	1	1	6
hsa-miR-7-5p	MIMAT0000252	PCSK7	9159	NM_004716	0	1	1	0	0	0	0	1	1	0	1	1	6
hsa-miR-7-5p	MIMAT0000252	MAP3K13	9175	NM_004721	0	1	1	0	0	1	0	0	0	1	1	1	6
hsa-miR-7-5p	MIMAT0000252	ARHGEF2	9181	XM_005245594	1	1	1	0	0	1	0	0	0	0	1	1	6
hsa-miR-7-5p	MIMAT0000252	SLC16A7	9194	NM_001270623	1	1	1	0	0	1	0	0	0	0	1	1	6
hsa-miR-7-5p	MIMAT0000252	ZMYM3	9203	NM_001171162	1	1	0	0	0	1	0	0	0	1	1	1	6
hsa-miR-7-5p	MIMAT0000252	DLGAP2	9228	XM_005266038	0	1	1	0	0	1	0	0	0	1	1	1	6
hsa-miR-7-5p	MIMAT0000252	RPS6KA5	9252	XM_005268212	1	1	0	0	0	0	1	0	0	1	1	1	6
hsa-miR-7-5p	MIMAT0000252	COPS2	9318	NM_001143887	1	1	0	0	0	1	0	0	0	1	1	1	6
hsa-miR-7-5p	MIMAT0000252	CNOT8	9337	XM_005268529	0	1	1	0	0	1	0	0	0	1	1	1	6
hsa-miR-7-5p	MIMAT0000252	OTOF	9381	NM_194248	1	1	1	0	0	1	0	0	0	0	1	1	6
hsa-miR-7-5p	MIMAT0000252	TGFBRAP1	9392	XM_005264042	1	1	1	0	0	1	0	0	0	0	1	1	6
hsa-miR-7-5p	MIMAT0000252	ZNF264	9422	NM_003417	1	1	1	0	0	0	0	0	1	0	1	1	6
hsa-miR-7-5p	MIMAT0000252	RASAL2	9462	NM_170692	1	1	0	0	0	1	0	0	0	1	1	1	6
hsa-miR-7-5p	MIMAT0000252	PGS1	9489	XM_005257833	1	1	1	0	0	0	0	0	0	1	1	1	6
hsa-miR-7-5p	MIMAT0000252	GOSR1	9527	NM_001007024	1	1	0	0	0	1	0	0	0	1	1	1	6
hsa-miR-7-5p	MIMAT0000252	ABCG1	9619	XM_005261209	1	1	0	0	0	1	0	0	0	1	1	1	6
hsa-miR-7-5p	MIMAT0000252	SEC24C	9632	XM_005270291	1	1	0	0	0	1	0	0	0	1	1	1	6
hsa-miR-7-5p	MIMAT0000252	TTLL4	9654	NM_014640	1	1	1	0	0	1	0	0	0	0	1	1	6
hsa-miR-7-5p	MIMAT0000252	LRRC14	9684	NM_001272036	0	1	1	0	0	1	0	0	0	1	1	1	6
hsa-miR-7-5p	MIMAT0000252	SECISBP2L	9728	NM_001193489	1	1	1	0	0	1	0	0	0	0	1	1	6
hsa-miR-7-5p	MIMAT0000252	SERTAD2	9792	XM_005264669	1	1	0	0	0	1	0	0	0	1	1	1	6
hsa-miR-7-5p	MIMAT0000252	SPOCK2	9806	NM_001244950	1	1	0	0	0	1	0	0	0	1	1	1	6
hsa-miR-7-5p	MIMAT0000252	NUPL1	9818	XM_005266601	1	1	1	0	0	1	0	0	0	0	1	1	6
hsa-miR-7-5p	MIMAT0000252	CEP350	9857	XM_005245635	1	1	0	0	0	1	0	0	0	1	1	1	6
hsa-miR-7-5p	MIMAT0000252	SMG7	9887	XM_005245647	1	1	0	0	0	1	0	0	0	1	1	1	6
hsa-miR-7-5p	MIMAT0000252	G3BP2	9908	XM_005263384	1	1	1	0	0	1	0	0	0	0	1	1	6
hsa-miR-7-5p	MIMAT0000252	TMCC2	9911	NM_014858	0	1	1	0	0	1	0	0	1	0	1	1	6
hsa-miR-7-5p	MIMAT0000252	ARNT2	9915	XM_005254811	1	1	0	0	0	1	0	0	0	1	1	1	6
hsa-miR-7-5p	MIMAT0000252	ZBTB40	9923	NM_001083621	1	1	0	0	0	1	0	0	0	1	1	1	6
hsa-miR-7-5p	MIMAT0000252	LPGAT1	9926	XM_005273364	1	1	0	0	0	1	0	0	0	1	1	1	6
hsa-miR-7-5p	MIMAT0000252	HDAC5	10014	XM_005256904	0	1	1	0	0	1	0	0	0	1	1	1	6
hsa-miR-7-5p	MIMAT0000252	SH2B3	10019	XM_005253818	1	1	0	0	0	1	0	0	0	1	1	1	6
hsa-miR-7-5p	MIMAT0000252	PIGK	10026	NM_005482	1	1	0	0	0	1	0	0	1	0	1	1	6
hsa-miR-7-5p	MIMAT0000252	HUWE1	10075	NM_031407	1	1	0	0	0	1	0	0	1	1	1	0	6
hsa-miR-7-5p	MIMAT0000252	NAMPT	10135	XM_005250101	1	1	0	0	0	1	0	0	0	1	1	1	6
hsa-miR-7-5p	MIMAT0000252	NME6	10201	XM_005264789	0	1	1	0	0	1	0	0	0	1	1	1	6
hsa-miR-7-5p	MIMAT0000252	SRRM1	10250	NM_005839	1	1	0	0	0	1	0	0	1	0	1	1	6
hsa-miR-7-5p	MIMAT0000252	LAMC3	10319	NM_006059	1	1	0	0	0	1	0	0	1	0	1	1	6
hsa-miR-7-5p	MIMAT0000252	TLR6	10333	NM_006068	1	1	0	0	0	1	0	0	0	1	1	1	6
hsa-miR-7-5p	MIMAT0000252	MRVI1	10335	XM_005252736	1	1	0	0	0	1	0	0	0	1	1	1	6
hsa-miR-7-5p	MIMAT0000252	HMG20A	10363	XM_005254123	0	1	1	0	0	1	0	0	0	1	1	1	6
hsa-miR-7-5p	MIMAT0000252	YAP1	10413	XM_005271378	1	1	0	0	0	1	0	0	0	1	1	1	6
hsa-miR-7-5p	MIMAT0000252	FBLN5	10516	NM_006329	0	1	1	0	0	1	0	0	1	0	1	1	6
hsa-miR-7-5p	MIMAT0000252	IPO7	10527	NM_006391	0	1	1	0	0	1	0	1	0	0	1	1	6
hsa-miR-7-5p	MIMAT0000252	ATG7	10533	NM_006395	0	1	0	0	0	1	0	1	0	1	1	1	6
hsa-miR-7-5p	MIMAT0000252	PAICS	10606	XM_005265711	1	1	0	0	0	1	0	0	0	1	1	1	6
hsa-miR-7-5p	MIMAT0000252	STAMBP	10617	NM_213622	1	1	0	0	0	1	0	0	0	1	1	1	6
hsa-miR-7-5p	MIMAT0000252	EXOC5	10640	NM_006544	1	1	0	0	0	1	0	0	1	1	1	0	6
hsa-miR-7-5p	MIMAT0000252	IGF2BP1	10642	NM_006546	1	1	0	0	0	1	0	0	1	1	1	0	6
hsa-miR-7-5p	MIMAT0000252	CELF1	10658	XM_005252758	0	1	1	0	0	1	0	0	0	1	1	1	6
hsa-miR-7-5p	MIMAT0000252	AP4B1	10717	NM_006594	1	1	0	0	0	1	1	0	0	1	1	0	6
hsa-miR-7-5p	MIMAT0000252	NFAT5	10725	XM_005255777	1	1	0	0	0	1	0	0	0	1	1	1	6
hsa-miR-7-5p	MIMAT0000252	GJB6	10804	NM_001110219	0	1	1	0	0	1	0	0	0	1	1	1	6
hsa-miR-7-5p	MIMAT0000252	ZNF275	10838	XM_005274644	1	1	1	0	0	1	0	0	0	0	1	1	6
hsa-miR-7-5p	MIMAT0000252	ZNF275	10838	XM_005277820	1	1	1	0	0	1	0	0	0	0	1	1	6
hsa-miR-7-5p	MIMAT0000252	PDE10A	10846	NM_001130690	1	1	0	0	0	1	0	0	0	1	1	1	6
hsa-miR-7-5p	MIMAT0000252	PGRMC1	10857	NM_006667	0	1	1	0	0	1	0	0	1	0	1	1	6
hsa-miR-7-5p	MIMAT0000252	PPARGC1A	10891	XM_005248133	1	1	0	0	0	1	0	0	0	1	1	1	6
hsa-miR-7-5p	MIMAT0000252	TCERG1	10915	XM_005268365	1	1	0	0	0	1	0	0	0	1	1	1	6
hsa-miR-7-5p	MIMAT0000252	SUB1	10923	XM_005248232	1	1	0	0	0	1	0	0	0	1	1	1	6
hsa-miR-7-5p	MIMAT0000252	IL24	11009	XM_005273024	1	1	0	0	0	1	0	0	0	1	1	1	6
hsa-miR-7-5p	MIMAT0000252	RAPGEF4	11069	NM_007023	1	1	0	0	0	1	0	0	0	1	1	1	6
hsa-miR-7-5p	MIMAT0000252	PTPRT	11122	NM_133170	1	1	0	0	0	1	0	0	0	1	1	1	6
hsa-miR-7-5p	MIMAT0000252	ERLIN2	11160	XM_005273391	1	1	1	0	0	1	0	0	0	0	1	1	6
hsa-miR-7-5p	MIMAT0000252	SEC23IP	11196	NM_007190	0	1	1	0	0	1	0	0	1	0	1	1	6
hsa-miR-7-5p	MIMAT0000252	SUPT16H	11198	NM_007192	0	1	0	0	0	1	1	0	1	1	1	0	6
hsa-miR-7-5p	MIMAT0000252	AKAP10	11216	NM_007202	0	1	0	0	0	1	1	0	1	1	1	0	6
hsa-miR-7-5p	MIMAT0000252	RASSF8	11228	NM_001164746	1	1	0	0	0	1	0	0	0	1	1	1	6
hsa-miR-7-5p	MIMAT0000252	VSIG4	11326	NM_001184830	1	1	0	0	0	1	0	0	0	1	1	1	6
hsa-miR-7-5p	MIMAT0000252	STK38	11329	NM_007271	1	1	0	0	0	1	0	0	1	0	1	1	6
hsa-miR-7-5p	MIMAT0000252	ZNF507	22847	NM_001136156	0	1	1	0	0	1	0	0	0	1	1	1	6
hsa-miR-7-5p	MIMAT0000252	ANKRD6	22881	NM_001242811	1	1	1	0	0	1	0	0	0	0	1	1	6
hsa-miR-7-5p	MIMAT0000252	ZHX2	22882	XM_005250837	1	1	0	0	0	1	0	0	0	1	1	1	6
hsa-miR-7-5p	MIMAT0000252	NT5C2	22978	XM_005269637	1	1	0	0	0	1	0	0	0	1	1	1	6
hsa-miR-7-5p	MIMAT0000252	MYH15	22989	NM_014981	0	1	0	0	0	1	0	0	1	1	1	1	6
hsa-miR-7-5p	MIMAT0000252	PCNX	22990	NM_014982	0	1	0	0	0	1	0	0	1	1	1	1	6
hsa-miR-7-5p	MIMAT0000252	KDM2A	22992	NM_012308	0	1	0	0	0	1	0	1	1	0	1	1	6
hsa-miR-7-5p	MIMAT0000252	HMGXB3	22993	NM_014983	1	1	0	0	0	1	0	0	0	1	1	1	6
hsa-miR-7-5p	MIMAT0000252	LIMCH1	22998	XM_005248065	1	1	0	0	0	1	0	0	0	1	1	1	6
hsa-miR-7-5p	MIMAT0000252	FBXO21	23014	XM_005253857	1	1	0	0	0	1	0	0	0	1	1	1	6
hsa-miR-7-5p	MIMAT0000252	WDTC1	23038	NM_001276252	0	1	1	0	0	1	0	0	0	1	1	1	6
hsa-miR-7-5p	MIMAT0000252	PDXDC1	23042	XM_005255174	0	1	1	0	0	1	0	0	0	1	1	1	6
hsa-miR-7-5p	MIMAT0000252	CDK19	23097	NM_015076	0	1	1	0	0	1	0	0	1	0	1	1	6
hsa-miR-7-5p	MIMAT0000252	DDN	23109	NM_015086	1	1	0	0	0	1	0	0	1	0	1	1	6
hsa-miR-7-5p	MIMAT0000252	TNRC6B	23112	XM_005261393	1	1	0	0	0	1	0	0	0	1	1	1	6
hsa-miR-7-5p	MIMAT0000252	ATP10B	23120	NM_025153	1	1	0	0	0	1	0	0	1	1	1	0	6
hsa-miR-7-5p	MIMAT0000252	ATP11B	23200	XM_005247242	1	1	0	0	0	1	0	0	0	1	1	1	6
hsa-miR-7-5p	MIMAT0000252	FAM168A	23201	XM_005273852	0	1	1	0	0	1	0	0	0	1	1	1	6
hsa-miR-7-5p	MIMAT0000252	ARL6IP1	23204	XM_005255192	0	1	1	0	0	1	0	0	0	1	1	1	6
hsa-miR-7-5p	MIMAT0000252	SEL1L3	23231	NM_015187	1	1	0	0	0	1	0	0	1	1	1	0	6
hsa-miR-7-5p	MIMAT0000252	PLCB1	23236	NM_182734	0	1	0	0	0	1	0	1	0	1	1	1	6
hsa-miR-7-5p	MIMAT0000252	KLHL18	23276	XM_005265001	1	1	0	0	0	1	0	0	0	1	1	1	6
hsa-miR-7-5p	MIMAT0000252	SMG6	23293	XM_005256569	1	1	0	0	0	1	0	0	0	1	1	1	6
hsa-miR-7-5p	MIMAT0000252	ICOSLG	23308	XM_005261098	1	1	1	0	0	1	0	0	0	0	1	1	6
hsa-miR-7-5p	MIMAT0000252	KIAA0930	23313	NM_015264	1	1	1	0	0	0	0	0	0	1	1	1	6
hsa-miR-7-5p	MIMAT0000252	CUX2	23316	NM_015267	1	1	0	0	0	1	0	0	1	1	1	0	6
hsa-miR-7-5p	MIMAT0000252	SYNM	23336	NM_145728	0	1	1	0	0	1	0	0	0	1	1	1	6
hsa-miR-7-5p	MIMAT0000252	ESYT1	23344	NM_001184796	0	1	1	0	0	1	1	0	0	0	1	1	6
hsa-miR-7-5p	MIMAT0000252	PSD3	23362	NM_015310	0	1	1	0	0	1	0	0	0	1	1	1	6
hsa-miR-7-5p	MIMAT0000252	SRGAP2	23380	XM_005277510	1	1	1	0	0	0	0	0	0	1	1	1	6
hsa-miR-7-5p	MIMAT0000252	AHCYL2	23382	NM_015328	1	1	0	0	0	1	0	0	1	0	1	1	6
hsa-miR-7-5p	MIMAT0000252	MAU2	23383	XM_005259837	0	1	1	0	0	1	0	0	0	1	1	1	6
hsa-miR-7-5p	MIMAT0000252	MED13L	23389	XM_005253861	1	1	0	0	0	1	0	0	0	1	1	1	6
hsa-miR-7-5p	MIMAT0000252	CRB1	23418	NM_001257965	1	1	0	0	0	1	0	0	0	1	1	1	6
hsa-miR-7-5p	MIMAT0000252	RYBP	23429	NM_012234	1	1	0	0	0	0	0	1	1	0	1	1	6
hsa-miR-7-5p	MIMAT0000252	ANGPTL2	23452	NM_012098	1	1	0	0	0	1	0	0	1	0	1	1	6
hsa-miR-7-5p	MIMAT0000252	LRRC8B	23507	NM_015350	0	1	1	0	0	1	0	0	0	1	1	1	6
hsa-miR-7-5p	MIMAT0000252	TTC9	23508	NM_015351	0	1	1	0	0	1	0	0	1	0	1	1	6
hsa-miR-7-5p	MIMAT0000252	KCTD2	23510	NM_015353	0	1	1	0	0	1	0	0	1	0	1	1	6
hsa-miR-7-5p	MIMAT0000252	SLC39A14	23516	XM_005273463	1	1	0	0	0	1	0	0	0	1	1	1	6
hsa-miR-7-5p	MIMAT0000252	SLC39A14	23516	XM_005273464	1	1	0	0	0	1	0	0	0	1	1	1	6
hsa-miR-7-5p	MIMAT0000252	PIK3R5	23533	NM_001251851	1	1	0	0	0	1	0	0	0	1	1	1	6
hsa-miR-7-5p	MIMAT0000252	RBFOX2	23543	XM_005261428	1	1	0	0	0	1	0	0	0	1	1	1	6
hsa-miR-7-5p	MIMAT0000252	ATP6V0A2	23545	NM_012463	0	1	1	0	0	1	0	0	1	0	1	1	6
hsa-miR-7-5p	MIMAT0000252	HSPBP1	23640	NM_012267	1	1	0	0	0	1	0	0	1	0	1	1	6
hsa-miR-7-5p	MIMAT0000252	MAFF	23764	NM_001161572	0	1	1	1	0	1	0	0	0	0	1	1	6
hsa-miR-7-5p	MIMAT0000252	BCL2L13	23786	NM_015367	1	1	0	0	0	1	0	0	1	1	1	0	6
hsa-miR-7-5p	MIMAT0000252	FBXL2	25827	XM_005265015	0	1	1	0	0	1	0	0	0	1	1	1	6
hsa-miR-7-5p	MIMAT0000252	PARM1	25849	NM_015393	1	1	0	0	0	1	0	0	1	1	1	0	6
hsa-miR-7-5p	MIMAT0000252	INTS7	25896	NM_015434	1	1	0	0	0	1	0	0	0	1	1	1	6
hsa-miR-7-5p	MIMAT0000252	RNF19A	25897	NM_183419	1	1	0	0	0	1	0	0	0	1	1	1	6
hsa-miR-7-5p	MIMAT0000252	RCHY1	25898	NM_001278539	1	1	0	0	0	1	0	0	0	1	1	1	6
hsa-miR-7-5p	MIMAT0000252	GPR124	25960	NM_032777	1	1	0	0	0	1	0	0	1	0	1	1	6
hsa-miR-7-5p	MIMAT0000252	PTCD1	26024	NM_015545	0	1	1	0	0	1	0	0	0	1	1	1	6
hsa-miR-7-5p	MIMAT0000252	SS18L1	26039	XM_005260391	1	1	0	0	0	1	0	0	0	1	1	1	6
hsa-miR-7-5p	MIMAT0000252	SETBP1	26040	XM_005258243	1	1	1	0	0	1	0	0	0	0	1	1	6
hsa-miR-7-5p	MIMAT0000252	RAB11FIP5	26056	XM_005264252	0	1	1	0	0	1	0	0	0	1	1	1	6
hsa-miR-7-5p	MIMAT0000252	PTPN20B	26095	XM_005270314	1	1	0	0	0	1	0	0	0	1	1	1	6
hsa-miR-7-5p	MIMAT0000252	CHTOP	26097	NM_001206612	1	1	0	0	0	1	0	0	0	1	1	1	6
hsa-miR-7-5p	MIMAT0000252	SZRD1	26099	NM_001114600	0	1	1	0	0	1	0	0	0	1	1	1	6
hsa-miR-7-5p	MIMAT0000252	TANC2	26115	XM_005257201	0	1	1	0	0	1	0	0	0	1	1	1	6
hsa-miR-7-5p	MIMAT0000252	FBXO3	26273	NM_012175	1	1	0	0	0	1	0	0	1	0	1	1	6
hsa-miR-7-5p	MIMAT0000252	OR11A1	26531	XM_005249001	1	1	0	0	0	1	0	0	0	1	1	1	6
hsa-miR-7-5p	MIMAT0000252	RNF11	26994	NM_014372	1	1	0	0	0	1	0	0	1	0	1	1	6
hsa-miR-7-5p	MIMAT0000252	CYFIP2	26999	NM_001037332	0	1	1	0	0	1	0	0	0	1	1	1	6
hsa-miR-7-5p	MIMAT0000252	DIEXF	27042	NM_014388	0	1	1	0	0	1	0	0	1	0	1	1	6
hsa-miR-7-5p	MIMAT0000252	FAM155B	27112	NM_015686	1	1	0	0	0	1	0	0	1	0	1	1	6
hsa-miR-7-5p	MIMAT0000252	ARFIP1	27236	NM_001025595	1	1	0	0	0	1	0	0	0	1	1	1	6
hsa-miR-7-5p	MIMAT0000252	RBMXL2	27288	NM_014469	1	1	0	0	0	1	1	0	1	0	1	0	6
hsa-miR-7-5p	MIMAT0000252	RABGEF1	27342	XM_005250280	1	1	0	0	0	1	0	0	0	1	1	1	6
hsa-miR-7-5p	MIMAT0000252	CDH20	28316	XM_005266682	1	1	0	0	0	1	0	0	0	1	1	1	6
hsa-miR-7-5p	MIMAT0000252	CHMP4A	29082	NM_014169	0	1	1	0	0	1	0	0	1	0	1	1	6
hsa-miR-7-5p	MIMAT0000252	RBM15B	29890	NM_013286	1	1	0	0	0	1	0	0	1	1	1	0	6
hsa-miR-7-5p	MIMAT0000252	ST8SIA5	29906	XM_005258250	0	1	1	0	0	1	0	0	0	1	1	1	6
hsa-miR-7-5p	MIMAT0000252	SNX11	29916	NM_152244	1	1	0	0	0	1	0	0	0	1	1	1	6
hsa-miR-7-5p	MIMAT0000252	SEC61A1	29927	XM_005247404	1	1	0	0	0	1	0	0	0	1	1	1	6
hsa-miR-7-5p	MIMAT0000252	PADI1	29943	NM_013358	1	1	0	0	0	1	0	0	1	1	1	0	6
hsa-miR-7-5p	MIMAT0000252	SERTAD3	29946	XM_005258832	1	1	1	0	0	1	0	0	0	0	1	1	6
hsa-miR-7-5p	MIMAT0000252	GLTSCR1	29998	XM_005258833	1	1	1	0	0	1	0	0	0	0	1	1	6
hsa-miR-7-5p	MIMAT0000252	ASAP1	50807	NM_001247996	1	1	0	0	0	1	0	0	0	1	1	1	6
hsa-miR-7-5p	MIMAT0000252	SPOCK3	50859	NM_001204352	1	1	0	0	0	1	0	0	0	1	1	1	6
hsa-miR-7-5p	MIMAT0000252	UBXN1	51035	NM_015853	1	1	0	0	0	1	0	0	1	0	1	1	6
hsa-miR-7-5p	MIMAT0000252	SH3GLB1	51100	NM_001206651	1	1	1	0	0	1	0	0	0	0	1	1	6
hsa-miR-7-5p	MIMAT0000252	COMMD2	51122	NM_016094	1	1	0	0	0	1	0	0	1	0	1	1	6
hsa-miR-7-5p	MIMAT0000252	ZNF706	51123	NM_001267708	0	1	1	0	0	1	0	0	0	1	1	1	6
hsa-miR-7-5p	MIMAT0000252	ING4	51147	XM_005253698	1	1	0	0	0	1	0	0	0	1	1	1	6
hsa-miR-7-5p	MIMAT0000252	CRIM1	51232	NM_016441	1	1	0	0	0	1	0	0	1	0	1	1	6
hsa-miR-7-5p	MIMAT0000252	UBAP1	51271	NM_001171203	1	1	0	0	0	1	0	0	0	1	1	1	6
hsa-miR-7-5p	MIMAT0000252	PHF21A	51317	NM_001101802	0	1	1	0	0	1	0	1	0	0	1	1	6
hsa-miR-7-5p	MIMAT0000252	UCHL5	51377	XM_005245244	1	1	0	0	0	1	0	0	0	1	1	1	6
hsa-miR-7-5p	MIMAT0000252	SNX9	51429	NM_016224	1	1	0	0	0	1	0	0	1	0	1	1	6
hsa-miR-7-5p	MIMAT0000252	IP6K2	51447	NM_001190316	0	1	1	0	0	1	1	0	0	0	1	1	6
hsa-miR-7-5p	MIMAT0000252	RAB14	51552	NM_016322	1	1	0	0	0	1	0	0	1	0	1	1	6
hsa-miR-7-5p	MIMAT0000252	SLC25A39	51629	XM_005257443	1	1	0	0	0	1	0	0	0	1	1	1	6
hsa-miR-7-5p	MIMAT0000252	LUC7L2	51631	XM_005250410	0	1	1	0	0	1	1	0	0	0	1	1	6
hsa-miR-7-5p	MIMAT0000252	CYB5R1	51706	NM_016243	1	1	0	0	0	1	0	0	1	0	1	1	6
hsa-miR-7-5p	MIMAT0000252	RAPGEF6	51735	NM_001164386	0	1	1	0	0	1	0	0	0	1	1	1	6
hsa-miR-7-5p	MIMAT0000252	TMEM8B	51754	NM_001042590	1	1	0	0	0	1	0	0	0	1	1	1	6
hsa-miR-7-5p	MIMAT0000252	ZFYVE1	53349	NM_021260	0	1	1	0	0	1	0	0	0	1	1	1	6
hsa-miR-7-5p	MIMAT0000252	CLIC5	53405	NM_001114086	0	1	1	0	0	1	0	0	0	1	1	1	6
hsa-miR-7-5p	MIMAT0000252	RIPPLY3	53820	NM_018962	0	1	1	0	0	1	0	0	1	0	1	1	6
hsa-miR-7-5p	MIMAT0000252	P2RY13	53829	NM_176894	1	1	0	0	0	1	0	0	0	1	1	1	6
hsa-miR-7-5p	MIMAT0000252	PCBP3	54039	XM_005261147	1	1	1	0	0	1	0	0	0	0	1	1	6
hsa-miR-7-5p	MIMAT0000252	SSH1	54434	XM_005268984	1	1	0	0	0	1	0	0	0	1	1	1	6
hsa-miR-7-5p	MIMAT0000252	SEMA5B	54437	NM_001256346	1	1	0	0	0	1	0	0	0	1	1	1	6
hsa-miR-7-5p	MIMAT0000252	SDK2	54549	NM_001144952	1	1	0	0	0	1	0	0	0	1	1	1	6
hsa-miR-7-5p	MIMAT0000252	ING3	54556	NM_019071	1	1	0	0	0	1	0	0	1	1	1	0	6
hsa-miR-7-5p	MIMAT0000252	PARP14	54625	NM_017554	0	1	1	0	0	1	0	0	1	0	1	1	6
hsa-miR-7-5p	MIMAT0000252	DIRAS2	54769	NM_017594	0	1	1	0	0	1	0	0	1	0	1	1	6
hsa-miR-7-5p	MIMAT0000252	C17orf59	54785	NM_017622	1	1	0	0	0	1	0	0	1	0	1	1	6
hsa-miR-7-5p	MIMAT0000252	GATAD2A	54815	XM_005259956	1	1	0	0	0	1	0	0	0	1	1	1	6
hsa-miR-7-5p	MIMAT0000252	FAM46C	54855	XM_005270960	0	1	1	0	0	1	0	0	0	1	1	1	6
hsa-miR-7-5p	MIMAT0000252	TMEM214	54867	XM_005264381	1	1	0	0	0	1	0	0	0	1	1	1	6
hsa-miR-7-5p	MIMAT0000252	DPP8	54878	XM_005254500	1	1	1	0	0	1	0	0	0	0	1	1	6
hsa-miR-7-5p	MIMAT0000252	LPPR1	54886	NM_207299	1	1	0	0	0	1	0	0	0	1	1	1	6
hsa-miR-7-5p	MIMAT0000252	TRMT10C	54931	NM_017819	1	1	0	0	0	1	0	0	1	1	1	0	6
hsa-miR-7-5p	MIMAT0000252	SLC35A5	55032	NM_017945	0	1	1	0	1	0	0	0	1	0	1	1	6
hsa-miR-7-5p	MIMAT0000252	ATG16L1	55054	NM_030803	1	1	0	0	0	1	0	0	0	1	1	1	6
hsa-miR-7-5p	MIMAT0000252	PDPR	55066	XM_005256016	1	1	0	0	0	1	0	0	0	1	1	1	6
hsa-miR-7-5p	MIMAT0000252	OXR1	55074	XM_005250993	1	1	1	0	0	1	0	0	0	0	1	1	6
hsa-miR-7-5p	MIMAT0000252	UBR7	55148	NM_175748	1	1	0	0	0	1	0	0	0	1	1	1	6
hsa-miR-7-5p	MIMAT0000252	GOLPH3L	55204	NM_018178	1	1	0	0	0	1	0	0	1	0	1	1	6
hsa-miR-7-5p	MIMAT0000252	TRIM62	55223	NM_018207	0	1	0	0	0	1	0	0	1	1	1	1	6
hsa-miR-7-5p	MIMAT0000252	ETNK2	55224	NM_018208	0	1	1	0	0	1	0	0	1	0	1	1	6
hsa-miR-7-5p	MIMAT0000252	LRRC1	55227	XM_005249207	0	1	1	0	0	1	1	0	0	0	1	1	6
hsa-miR-7-5p	MIMAT0000252	STEAP3	55240	NM_182915	0	1	1	0	0	1	0	0	0	1	1	1	6
hsa-miR-7-5p	MIMAT0000252	MRGBP	55257	NM_018270	0	1	1	0	0	1	0	0	1	0	1	1	6
hsa-miR-7-5p	MIMAT0000252	SLC29A3	55315	NM_001174098	1	1	1	0	0	0	0	0	0	1	1	1	6
hsa-miR-7-5p	MIMAT0000252	SYNJ2BP	55333	NM_018373	0	1	1	0	1	0	0	0	1	0	1	1	6
hsa-miR-7-5p	MIMAT0000252	YOD1	55432	NM_001276320	1	1	0	0	0	1	0	0	0	1	1	1	6
hsa-miR-7-5p	MIMAT0000252	DNAJA4	55466	NM_018602	1	1	0	0	0	1	0	0	1	0	1	1	6
hsa-miR-7-5p	MIMAT0000252	CHRNA9	55584	NM_017581	1	1	0	0	0	1	0	0	1	0	1	1	6
hsa-miR-7-5p	MIMAT0000252	ZDHHC7	55625	NM_001145548	0	1	1	0	0	1	0	0	0	1	1	1	6
hsa-miR-7-5p	MIMAT0000252	KANSL3	55683	XM_005263984	0	1	1	0	0	1	0	0	0	1	1	1	6
hsa-miR-7-5p	MIMAT0000252	H2AFJ	55766	NM_177925	0	1	1	0	0	1	0	0	1	0	1	1	6
hsa-miR-7-5p	MIMAT0000252	WDR52	55779	NM_001164496	1	1	1	0	0	1	0	0	0	0	1	1	6
hsa-miR-7-5p	MIMAT0000252	CMTR2	55783	XM_005256047	1	1	0	0	0	1	0	0	0	1	1	1	6
hsa-miR-7-5p	MIMAT0000252	MBNL3	55796	XM_005262434	1	1	0	0	0	1	0	0	0	1	1	1	6
hsa-miR-7-5p	MIMAT0000252	SCN3B	55800	NM_018400	1	1	0	0	0	1	0	0	0	1	1	1	6
hsa-miR-7-5p	MIMAT0000252	TRERF1	55809	NM_033502	1	1	0	0	0	1	0	0	0	1	1	1	6
hsa-miR-7-5p	MIMAT0000252	ZNF395	55893	XM_005273572	1	1	1	0	0	1	0	0	0	0	1	1	6
hsa-miR-7-5p	MIMAT0000252	RNF114	55905	NM_018683	0	1	1	0	0	1	0	0	1	0	1	1	6
hsa-miR-7-5p	MIMAT0000252	LANCL2	55915	NM_018697	1	1	0	0	0	1	0	0	1	0	1	1	6
hsa-miR-7-5p	MIMAT0000252	CYP26B1	56603	NM_019885	0	1	1	0	0	1	0	0	1	0	1	1	6
hsa-miR-7-5p	MIMAT0000252	C10orf2	56652	NM_001163812	0	1	1	0	0	1	0	0	0	1	1	1	6
hsa-miR-7-5p	MIMAT0000252	TMEM9B	56674	NM_020644	1	1	0	0	0	1	0	0	1	1	1	0	6
hsa-miR-7-5p	MIMAT0000252	PNO1	56902	NM_020143	1	1	0	0	0	1	0	0	1	0	1	1	6
hsa-miR-7-5p	MIMAT0000252	OTOR	56914	NM_020157	0	1	1	0	0	1	0	0	1	0	1	1	6
hsa-miR-7-5p	MIMAT0000252	MFF	56947	NM_001277061	1	1	0	0	0	1	0	0	0	1	1	1	6
hsa-miR-7-5p	MIMAT0000252	STOX2	56977	XM_005263142	0	1	1	0	0	1	0	0	0	1	1	1	6
hsa-miR-7-5p	MIMAT0000252	TULP4	56995	XM_005267057	1	1	0	1	0	1	0	0	0	0	1	1	6
hsa-miR-7-5p	MIMAT0000252	CHRNA10	57053	NM_020402	0	1	1	0	0	1	0	0	1	0	1	1	6
hsa-miR-7-5p	MIMAT0000252	ENTPD7	57089	NM_020354	1	1	1	0	0	0	0	0	1	0	1	1	6
hsa-miR-7-5p	MIMAT0000252	LPAR5	57121	NM_020400	1	1	0	0	0	1	0	0	1	0	1	1	6
hsa-miR-7-5p	MIMAT0000252	SLC44A2	57153	XM_005259998	1	1	1	0	0	1	0	0	0	0	1	1	6
hsa-miR-7-5p	MIMAT0000252	ZMIZ1	57178	XM_005269987	1	1	0	0	0	1	0	0	0	1	1	1	6
hsa-miR-7-5p	MIMAT0000252	ZNF248	57209	NM_021045	1	1	0	0	0	1	0	0	1	0	1	1	6
hsa-miR-7-5p	MIMAT0000252	KIAA1199	57214	XM_005254567	1	1	0	0	0	1	0	0	0	1	1	1	6
hsa-miR-7-5p	MIMAT0000252	TTC7A	57217	NM_020458	0	1	1	0	0	1	0	0	1	0	1	1	6
hsa-miR-7-5p	MIMAT0000252	KIAA1244	57221	NM_020340	1	1	0	0	0	1	0	0	0	1	1	1	6
hsa-miR-7-5p	MIMAT0000252	TMCC3	57458	XM_005269040	1	1	0	0	0	1	0	0	0	1	1	1	6
hsa-miR-7-5p	MIMAT0000252	GRAMD1B	57476	XM_005271620	1	1	0	0	0	1	0	0	0	1	1	1	6
hsa-miR-7-5p	MIMAT0000252	INTS2	57508	NM_020748	0	1	1	0	0	1	0	0	1	0	1	1	6
hsa-miR-7-5p	MIMAT0000252	MTUS1	57509	NM_001001924	1	1	0	0	0	1	0	0	0	1	1	1	6
hsa-miR-7-5p	MIMAT0000252	NUFIP2	57532	NM_020772	1	1	0	0	0	1	0	0	1	1	1	0	6
hsa-miR-7-5p	MIMAT0000252	SEMA6A	57556	XM_005272041	1	1	0	0	0	1	0	0	0	1	1	1	6
hsa-miR-7-5p	MIMAT0000252	ZNF319	57567	NM_020807	1	1	0	0	0	1	0	0	1	0	1	1	6
hsa-miR-7-5p	MIMAT0000252	CARNS1	57571	XM_005274125	0	1	1	0	0	1	0	0	0	1	1	1	6
hsa-miR-7-5p	MIMAT0000252	FNIP2	57600	XM_005263156	1	1	0	0	0	1	0	0	0	1	1	1	6
hsa-miR-7-5p	MIMAT0000252	POGK	57645	NM_017542	1	1	0	0	0	0	0	1	1	0	1	1	6
hsa-miR-7-5p	MIMAT0000252	KIAA1549	57670	NM_001164665	1	1	0	0	0	1	0	0	0	1	1	1	6
hsa-miR-7-5p	MIMAT0000252	BEND3	57673	NM_001080450	1	1	0	0	0	1	0	0	1	0	1	1	6
hsa-miR-7-5p	MIMAT0000252	GPAM	57678	XM_005269998	0	1	1	0	0	1	0	0	0	1	1	1	6
hsa-miR-7-5p	MIMAT0000252	SEMA4G	57715	XM_005270009	1	1	0	0	0	1	0	0	0	1	1	1	6
hsa-miR-7-5p	MIMAT0000252	PRX	57716	NM_020956	1	1	0	0	0	1	0	0	1	0	1	1	6
hsa-miR-7-5p	MIMAT0000252	GPR107	57720	NM_001136557	0	1	1	0	0	1	0	0	0	1	1	1	6
hsa-miR-7-5p	MIMAT0000252	IGDCC4	57722	NM_020962	1	1	0	0	0	1	0	0	1	0	1	1	6
hsa-miR-7-5p	MIMAT0000252	MARK4	57787	NM_031417	1	1	0	0	0	1	0	0	1	0	1	1	6
hsa-miR-7-5p	MIMAT0000252	CCAR2	57805	NM_021174	1	1	0	0	0	1	0	0	0	1	1	1	6
hsa-miR-7-5p	MIMAT0000252	DNASE2B	58511	NM_021233	1	1	0	0	0	1	0	0	0	1	1	1	6
hsa-miR-7-5p	MIMAT0000252	HIVEP3	59269	NM_024503	1	1	0	0	0	1	0	0	0	1	1	1	6
hsa-miR-7-5p	MIMAT0000252	CACNG7	59284	XM_005259125	1	1	1	0	0	1	0	0	0	0	1	1	6
hsa-miR-7-5p	MIMAT0000252	SLC5A7	60482	XM_005264008	1	1	0	0	0	1	0	0	0	1	1	1	6
hsa-miR-7-5p	MIMAT0000252	ALX4	60529	NM_021926	0	1	0	0	0	1	0	0	1	1	1	1	6
hsa-miR-7-5p	MIMAT0000252	PAPPA2	60676	XM_005245422	1	1	0	0	0	1	0	0	0	1	1	1	6
hsa-miR-7-5p	MIMAT0000252	SLC22A23	63027	XM_005249285	0	1	1	0	0	1	0	0	0	1	1	1	6
hsa-miR-7-5p	MIMAT0000252	PKNOX2	63876	NM_022062	0	1	0	0	0	1	1	0	1	1	1	0	6
hsa-miR-7-5p	MIMAT0000252	ANO3	63982	XM_005253063	1	1	0	0	0	1	0	0	0	1	1	1	6
hsa-miR-7-5p	MIMAT0000252	NSD1	64324	NM_022455	1	1	1	0	0	1	0	0	0	0	1	1	6
hsa-miR-7-5p	MIMAT0000252	IKZF5	64376	NM_001271840	1	1	1	0	0	1	0	0	0	0	1	1	6
hsa-miR-7-5p	MIMAT0000252	GREM2	64388	NM_022469	1	1	0	0	0	1	0	0	1	0	1	1	6
hsa-miR-7-5p	MIMAT0000252	CDH24	64403	NM_022478	0	1	1	0	0	1	0	0	0	1	1	1	6
hsa-miR-7-5p	MIMAT0000252	TMEM168	64418	XM_005250526	1	1	1	0	0	0	0	0	0	1	1	1	6
hsa-miR-7-5p	MIMAT0000252	CSMD1	64478	NM_033225	0	1	0	0	0	1	1	0	1	1	1	0	6
hsa-miR-7-5p	MIMAT0000252	ANAPC1	64682	NM_022662	1	1	0	0	0	1	0	0	0	1	1	1	6
hsa-miR-7-5p	MIMAT0000252	CTAGE1	64693	NM_172241	0	1	1	0	0	1	0	0	1	0	1	1	6
hsa-miR-7-5p	MIMAT0000252	GNPNAT1	64841	NM_198066	1	1	0	0	0	1	0	0	1	1	1	0	6
hsa-miR-7-5p	MIMAT0000252	MRPL11	65003	NM_170739	1	1	0	0	0	1	0	0	1	0	1	1	6
hsa-miR-7-5p	MIMAT0000252	PHACTR4	65979	NM_001048183	1	1	1	0	0	1	0	0	0	0	1	1	6
hsa-miR-7-5p	MIMAT0000252	ZBTB10	65986	NM_001105539	1	1	0	0	0	1	0	0	0	1	1	1	6
hsa-miR-7-5p	MIMAT0000252	RASL11B	65997	NM_023940	0	1	1	0	0	1	0	0	1	0	1	1	6
hsa-miR-7-5p	MIMAT0000252	MTMR9	66036	NM_015458	1	1	0	0	0	1	0	0	1	1	1	0	6
hsa-miR-7-5p	MIMAT0000252	C19orf43	79002	NM_024038	0	1	1	0	0	1	0	0	1	0	1	1	6
hsa-miR-7-5p	MIMAT0000252	MIS12	79003	XM_005256797	0	1	1	0	0	1	0	0	0	1	1	1	6
hsa-miR-7-5p	MIMAT0000252	AHNAK	79026	NM_001620	0	1	1	0	0	1	0	0	1	0	1	1	6
hsa-miR-7-5p	MIMAT0000252	ZFYVE21	79038	NM_001198953	1	1	0	0	0	1	0	0	0	1	1	1	6
hsa-miR-7-5p	MIMAT0000252	ATG9A	79065	XM_005246845	0	1	1	0	0	1	1	0	0	0	1	1	6
hsa-miR-7-5p	MIMAT0000252	ELOVL6	79071	NM_024090	0	1	0	0	0	1	1	0	1	1	1	0	6
hsa-miR-7-5p	MIMAT0000252	C1orf116	79098	NM_023938	1	1	0	0	0	1	0	0	0	1	1	1	6
hsa-miR-7-5p	MIMAT0000252	HAUS3	79441	NM_024511	1	1	0	0	0	1	0	0	1	1	1	0	6
hsa-miR-7-5p	MIMAT0000252	CDC73	79577	NM_024529	1	1	0	0	0	1	0	0	1	0	1	1	6
hsa-miR-7-5p	MIMAT0000252	RIC3	79608	NM_001206671	0	1	1	0	0	1	0	0	0	1	1	1	6
hsa-miR-7-5p	MIMAT0000252	PPP1R3B	79660	NM_001201329	1	1	0	0	0	1	0	0	0	1	1	1	6
hsa-miR-7-5p	MIMAT0000252	ZDHHC14	79683	XM_005267146	1	1	0	0	0	1	0	0	0	1	1	1	6
hsa-miR-7-5p	MIMAT0000252	ZYG11B	79699	NM_024646	1	1	0	0	0	1	0	0	1	0	1	1	6
hsa-miR-7-5p	MIMAT0000252	CLMN	79789	NM_024734	1	1	1	0	0	1	0	0	0	0	1	1	6
hsa-miR-7-5p	MIMAT0000252	QSER1	79832	NM_001076786	1	1	0	0	0	1	0	0	1	0	1	1	6
hsa-miR-7-5p	MIMAT0000252	PEAK1	79834	XM_005254672	1	1	0	0	0	1	0	0	0	1	1	1	6
hsa-miR-7-5p	MIMAT0000252	CCDC134	79879	XM_005261749	1	1	1	0	0	0	0	0	0	1	1	1	6
hsa-miR-7-5p	MIMAT0000252	ATP8B4	79895	NM_024837	1	1	0	0	0	1	0	0	1	1	1	0	6
hsa-miR-7-5p	MIMAT0000252	BTNL8	79908	NM_024850	0	1	1	0	0	1	0	0	1	0	1	1	6
hsa-miR-7-5p	MIMAT0000252	TNIP3	79931	NM_001244764	1	1	0	0	0	1	0	0	0	1	1	1	6
hsa-miR-7-5p	MIMAT0000252	TTC26	79989	XM_005250608	1	1	0	0	0	1	0	0	0	1	1	1	6
hsa-miR-7-5p	MIMAT0000252	SEMA6D	80031	XM_005254685	0	1	1	0	0	1	0	0	0	1	1	1	6
hsa-miR-7-5p	MIMAT0000252	CSRNP3	80034	NM_001172173	1	1	0	0	0	1	0	0	0	1	1	1	6
hsa-miR-7-5p	MIMAT0000252	TRIM46	80128	NM_001256599	0	1	1	0	0	1	1	0	0	0	1	1	6
hsa-miR-7-5p	MIMAT0000252	TMEM254	80195	NM_001270374	0	1	1	0	0	1	0	0	0	1	1	1	6
hsa-miR-7-5p	MIMAT0000252	ORAI2	80228	NM_001271818	0	1	1	0	0	1	0	0	0	1	1	1	6
hsa-miR-7-5p	MIMAT0000252	CD276	80381	XM_005254700	1	1	0	0	0	1	0	0	0	1	1	1	6
hsa-miR-7-5p	MIMAT0000252	ZNF436	80818	NM_001077195	1	1	0	0	0	1	0	0	0	1	1	1	6
hsa-miR-7-5p	MIMAT0000252	SH3BP5L	80851	NM_030645	0	1	1	0	0	1	0	0	1	0	1	1	6
hsa-miR-7-5p	MIMAT0000252	POLR2M	81488	NM_015532	0	1	1	0	0	1	0	0	0	1	1	1	6
hsa-miR-7-5p	MIMAT0000252	SNX27	81609	XM_005245511	1	1	0	0	0	1	0	0	0	1	1	1	6
hsa-miR-7-5p	MIMAT0000252	PPP1R14C	81706	NM_030949	1	1	0	0	0	1	0	0	1	1	1	0	6
hsa-miR-7-5p	MIMAT0000252	RASSF5	83593	NM_182663	1	1	0	0	0	1	0	0	0	1	1	1	6
hsa-miR-7-5p	MIMAT0000252	SOX7	83595	NM_031439	0	1	1	0	0	1	0	0	1	0	1	1	6
hsa-miR-7-5p	MIMAT0000252	C11orf68	83638	NM_001135635	0	1	1	0	0	1	0	0	0	1	1	1	6
hsa-miR-7-5p	MIMAT0000252	PARP9	83666	NM_001146106	1	1	0	0	0	1	0	0	0	1	1	1	6
hsa-miR-7-5p	MIMAT0000252	ITCH	83737	NM_001257137	0	1	1	0	0	1	0	1	0	0	1	1	6
hsa-miR-7-5p	MIMAT0000252	TMTC1	83857	XM_005253498	1	1	0	0	0	1	0	0	0	1	1	1	6
hsa-miR-7-5p	MIMAT0000252	FAM172A	83989	NM_032042	1	1	0	0	0	1	0	0	1	1	1	0	6
hsa-miR-7-5p	MIMAT0000252	BRIP1	83990	NM_032043	0	1	1	0	1	0	0	0	1	0	1	1	6
hsa-miR-7-5p	MIMAT0000252	ZNF644	84146	XM_005271258	1	1	0	0	0	1	0	0	0	1	1	1	6
hsa-miR-7-5p	MIMAT0000252	DNAJC30	84277	NM_032317	1	1	0	0	0	1	0	0	1	0	1	1	6
hsa-miR-7-5p	MIMAT0000252	ZNF512	84450	NM_001271318	0	1	1	0	0	1	0	0	0	1	1	1	6
hsa-miR-7-5p	MIMAT0000252	PARD6B	84612	NM_032521	1	1	0	0	0	1	0	0	1	0	1	1	6
hsa-miR-7-5p	MIMAT0000252	ST6GAL2	84620	NM_032528	1	1	0	0	0	1	0	0	0	1	1	1	6
hsa-miR-7-5p	MIMAT0000252	PLA2G12B	84647	XM_005270243	1	1	0	0	0	1	0	0	0	1	1	1	6
hsa-miR-7-5p	MIMAT0000252	ZNF577	84765	NM_032679	1	1	0	0	0	1	0	0	1	0	1	1	6
hsa-miR-7-5p	MIMAT0000252	ADTRP	84830	XM_005249453	1	1	0	0	0	1	0	0	0	1	1	1	6
hsa-miR-7-5p	MIMAT0000252	ORAI1	84876	NM_032790	1	1	0	0	0	0	0	1	1	0	1	1	6
hsa-miR-7-5p	MIMAT0000252	NKD1	85407	NM_033119	1	1	1	0	0	0	0	0	1	0	1	1	6
hsa-miR-7-5p	MIMAT0000252	DCLK3	85443	NM_033403	1	1	0	0	0	1	0	0	1	0	1	1	6
hsa-miR-7-5p	MIMAT0000252	NAV1	89796	XM_005245572	1	1	0	0	0	1	0	0	0	1	1	1	6
hsa-miR-7-5p	MIMAT0000252	RSPRY1	89970	XM_005256220	1	1	1	0	0	1	0	0	0	0	1	1	6
hsa-miR-7-5p	MIMAT0000252	CCDC120	90060	NM_001271836	1	1	1	0	0	1	0	0	0	0	1	1	6
hsa-miR-7-5p	MIMAT0000252	KLHL13	90293	NM_033495	0	1	0	0	0	1	0	0	1	1	1	1	6
hsa-miR-7-5p	MIMAT0000252	SCRN2	90507	NM_001145023	1	1	0	0	0	1	0	1	0	0	1	1	6
hsa-miR-7-5p	MIMAT0000252	C12orf29	91298	NM_001009894	1	1	0	0	0	1	0	0	1	1	1	0	6
hsa-miR-7-5p	MIMAT0000252	SESTD1	91404	NM_178123	1	1	0	0	0	1	0	0	0	1	1	1	6
hsa-miR-7-5p	MIMAT0000252	PCED1B	91523	NM_138371	0	1	1	0	0	1	0	0	1	0	1	1	6
hsa-miR-7-5p	MIMAT0000252	MTSS1L	92154	NM_138383	0	1	1	0	0	1	0	0	1	0	1	1	6
[truncated: 53,588 more rows]
