# Supplementary material for: Validation of human microRNA target pathways enables evaluation of target prediction tools
Source: Nucleic Acids Res. 2020 Dec 10;49(1):127–44. doi: 10.1093/nar/gkaa1161 (PMC7797041; doi:10.1093/nar/gkaa1161)
Supplement: gkaa1161_Supplemental_Files [file gkaa1161_supplemental_files.zip › Supplemental Table 9.xlsx]

## Sheet: Table S9
PD-related categories
Database	Pathway name	Identifier	Number of genes	Target genes
Kyoto Encyclopedia of Genes and Genomes (KEGG)	Parkinson's Disease	hsa05012	30	ADCY5,ATP5G3,CASP9,GNAI1,GNAI3,GNAL,LRRK2,NDUFA11,NDUFA4,NDUFA4L2,NDUFA5,NDUFA6,NDUFB5,NDUFB9,PARK2,PPIF,PRKACB,PRKX,SDHC,SDHD,SEPT5,SLC18A2,SNCA,UBE2G1,UBE2G2,UBE2J1,UCHL1,UQCRB,VDAC1,VDAC3
Kyoto Encyclopedia of Genes and Genomes (KEGG)	Dopaminergic synapse	hsa04728	53	ADCY5,AKT2,AKT3,CACNA1C,CALM1,CALM3,CAMK2A,CAMK2D,CLOCK,COMT,CREB1,CREB3L2,FOS,GNAI1,GNAI3,GNAL,GNAO1,GNAQ,GNB5,GNG12,GNG2,GNG4,GNG7,GRIA3,GRIA4,GRIN2A,GSK3A,GSK3B,KCNJ5,KIF5B,KIF5C,MAOA,MAOB,MAPK10,MAPK8,MAPK9,PLCB1,PLCB2,PLCB4,PPP1R1B,PPP2CA,PPP2R1B,PPP2R2A,PPP2R2B,PPP2R3A,PPP2R5A,PPP3CA,PRKACB,PRKCA,PRKCB,PRKCG,PRKX,SLC18A2
WikiPathways	Dopamine metabolism	WP2436	7	COMT,MAOA,MAOB,NQO1,PPP2CA,PRKACB,TYR
WikiPathways	Dopaminergic Neurogenesis	WP2855	10	ASCL1,EN2,FOXA2,LMX1A,MSX1,NEUROD1,NKX2-2,RET,SLC18A2,SOX2
WikiPathways	Parkinsons Disease Pathway	WP2371	13	ATXN2,CASP7,CASP9,CCNE1,LRRK2,PARK2,SEPT5,SNCA,SYT11,UBE2G1,UBE2G2,UBE2J1,UCHL1
Gene Ontology (GO) - Biological Process	dopamine biosynthetic process(6)	GO:0042416	3	GCH1,SNCA,TGFB2
Gene Ontology (GO) - Biological Process	dopamine catabolic process(6)	GO:0042420	4	COMT,DBH,MAOA,MAOB
Gene Ontology (GO) - Biological Process	dopamine metabolic process(5)	GO:0042417	14	ATP7A,CHRNB2,COMT,DBH,GCH1,GRIN2A,MAOA,MAOB,PARK2,PDE1B,SNCA,SNCAIP,SNCB,TGFB2
Gene Ontology (GO) - Biological Process	dopamine receptor signaling pathway(6)	GO:0007212	16	ADCY5,ADCY6,ARPP19,DTNBP1,FLNA,GNAL,GNAO1,GNAQ,GNG2,HRH2,HTT,KLF16,LRRK2,NSG1,PALM,SLC9A3R1
Gene Ontology (GO) - Biological Process	dopamine secretion(6)&regulation of dopamine secretion(7)	GO:0014046	7	CHRNB2,CNR1,CXCL12,DTNBP1,OPRK1,PARK2,SNCA
Gene Ontology (GO) - Biological Process	dopamine transport(7)	GO:0015872	11	CHRNB2,CNR1,CXCL12,DTNBP1,OPRK1,PARK2,RAB3B,SLC18A2,SLC22A2,SLC22A3,SNCA
Gene Ontology (GO) - Biological Process	dopaminergic neuron differentiation(7)	GO:0071542	7	DMRTA2,FOXA2,LMX1A,PHOX2A,PHOX2B,TSHR,WNT5A
Reactome - Pathways	Dopamine Neurotransmitter Release Cycle	R-HSA-212676	12	APBA1,BZRAP1,CASK,LIN7B,PPFIA1,PPFIA3,RAB3A,RIMS1,SLC18A2,SYN1,UNC13B,VAMP2
Reactome - Pathways	Pink/Parkin Mediated Mitophagy	R-HSA-5205685	3	PARK2,SQSTM1,VDAC1
